# Supplementary material for: The Microbiome of Potentially Malignant Oral Leukoplakia Exhibits Enrichment for Fusobacterium, Leptotrichia, Campylobacter, and Rothia Species
Source: Front Microbiol. 2017 Dec 1;8:2391. doi: 10.3389/fmicb.2017.02391 (PMC5717034; doi:10.3389/fmicb.2017.02391)
Supplement: Supplementary file 2 [file Table_2.XLSX]

## Sheet: Table S2
Table S2. Classification of OTUs in Mothur
OTU	Size	Taxonomy
Otu00001	2404751	Bacteria(100);Firmicutes(100);Bacilli(100);Lactobacillales(100);Streptococcaceae(100);Streptococcus(100);Streptococcus_unclassified(83);
Otu00002	1053746	Bacteria(100);Proteobacteria(100);Gammaproteobacteria(100);Pasteurellales(100);Pasteurellaceae(100);Haemophilus(100);parainfluenzae(100);
Otu00003	1023465	Bacteria(100);Firmicutes(100);Negativicutes(100);Selenomonadales(100);Veillonellaceae(100);Veillonella(100);parvula(61);
Otu00004	874814	Bacteria(100);Actinobacteria(100);Actinobacteria(100);Actinomycetales(100);Micrococcaceae(100);Rothia(100);mucilaginosa(88);
Otu00005	518003	Bacteria(100);Firmicutes(100);Bacilli(100);Lactobacillales(100);Streptococcaceae(100);Streptococcus(100);parasanguinis_II(66);
Otu00006	493287	Bacteria(100);Firmicutes(100);Bacilli(100);Lactobacillales(100);Streptococcaceae(100);Streptococcus(100);Streptococcus_unclassified(63);
Otu00007	487515	Bacteria(100);Firmicutes(100);Bacilli(100);Lactobacillales(100);Streptococcaceae(100);Streptococcus(100);Streptococcus_unclassified(66);
Otu00008	411425	Bacteria(100);Firmicutes(100);Bacilli(100);Lactobacillales(100);Streptococcaceae(100);Streptococcus(100);Streptococcus_unclassified(100);
Otu00009	402912	Bacteria(100);Firmicutes(100);Bacilli(100);Lactobacillales(100);Streptococcaceae(100);Streptococcus(100);Streptococcus_unclassified(79);
Otu00010	400898	Bacteria(100);Proteobacteria(100);Betaproteobacteria(100);Neisseriales(100);Neisseriaceae(100);Neisseria(100);Neisseria_unclassified(100);
Otu00011	333702	Bacteria(100);Bacteroidetes(100);Bacteroidia(100);Bacteroidales(100);Prevotellaceae(100);Prevotella(100);Prevotella_unclassified(54);
Otu00012	287474	Bacteria(100);Firmicutes(100);Bacilli(100);Lactobacillales(100);Carnobacteriaceae(100);Granulicatella(100);adiacens(100);
Otu00013	278986	Bacteria(100);Firmicutes(100);Bacilli(100);Lactobacillales(100);Streptococcaceae(100);Streptococcus(100);Streptococcus_unclassified(75);
Otu00014	269833	Bacteria(100);Firmicutes(100);Bacilli(100);Bacillales(100);Gemellaceae(100);Gemella(100);Gemella_unclassified(53);
Otu00015	239633	Bacteria(100);Firmicutes(100);Bacilli(100);Lactobacillales(100);Streptococcaceae(100);Streptococcus(100);sanguinis(81);
Otu00016	210742	Bacteria(100);Fusobacteria(100);Fusobacteriia(100);Fusobacteriales(100);Fusobacteriaceae(100);Fusobacterium(100);periodonticum(72);
Otu00017	126031	Bacteria(100);Fusobacteria(100);Fusobacteriia(100);Fusobacteriales(100);Fusobacteriaceae(100);Fusobacterium(100);nucleatum_subsp._vincentii(96);
Otu00018	117539	Bacteria(100);Fusobacteria(100);Fusobacteriia(100);Fusobacteriales(100);Leptotrichiaceae(100);Leptotrichia(100);Leptotrichia_unclassified(56);
Otu00019	111034	Bacteria(100);Firmicutes(100);Bacilli(100);Lactobacillales(100);Streptococcaceae(100);Streptococcus(100);mutans(100);
Otu00020	101914	Bacteria(100);Bacteroidetes(100);Bacteroidia(100);Bacteroidales(100);Prevotellaceae(100);Prevotella(100);histicola(100);
Otu00021	96513	Bacteria(100);Firmicutes(100);Bacilli(100);Lactobacillales(100);Streptococcaceae(100);Streptococcus(100);Streptococcus_unclassified(100);
Otu00022	95624	Bacteria(100);Proteobacteria(100);Betaproteobacteria(100);Neisseriales(100);Neisseriaceae(100);Neisseria(100);Neisseria_unclassified(98);
Otu00023	94474	Bacteria(100);Firmicutes(100);Bacilli(100);Bacillales(100);Gemellaceae(100);Gemella(100);sanguinis(100);
Otu00024	92909	Bacteria(100);Bacteroidetes(100);Bacteroidia(100);Bacteroidales(100);Porphyromonadaceae(100);Porphyromonas(100);sp._oral_taxon_279(92);
Otu00025	92749	Bacteria(100);Firmicutes(100);Bacilli(100);Lactobacillales(100);Streptococcaceae(100);Streptococcus(100);sp._oral_taxon_066(97);
Otu00026	82392	Bacteria(100);Proteobacteria(100);Gammaproteobacteria(100);Pasteurellales(100);Pasteurellaceae(100);Haemophilus(100);Haemophilus_unclassified(100);
Otu00027	79492	Bacteria(100);Firmicutes(100);Bacilli(100);Lactobacillales(100);Streptococcaceae(100);Streptococcus(100);tigurinus(100);
Otu00028	75948	Bacteria(100);Firmicutes(100);Bacilli(100);Lactobacillales(100);Streptococcaceae(100);Streptococcus(100);gordonii(100);
Otu00029	75558	Bacteria(100);Bacteroidetes(100);Bacteroidia(100);Bacteroidales(100);Prevotellaceae(100);Alloprevotella(100);sp._oral_taxon_473(100);
Otu00030	73515	Bacteria(100);Fusobacteria(100);Fusobacteriia(100);Fusobacteriales(100);Leptotrichiaceae(100);Leptotrichia(100);sp._oral_taxon_221(100);
Otu00031	71718	Bacteria(100);Bacteroidetes(100);Bacteroidia(100);Bacteroidales(100);Prevotellaceae(100);Prevotella(100);denticola(100);
Otu00032	67759	Bacteria(100);Firmicutes(100);Bacilli(100);Lactobacillales(100);Streptococcaceae(100);Streptococcus(100);australis(67);
Otu00033	62661	Bacteria(100);Fusobacteria(100);Fusobacteriia(100);Fusobacteriales(100);Leptotrichiaceae(100);Leptotrichia(100);shahii(100);
Otu00034	59933	Bacteria(100);Firmicutes(100);Bacilli(100);Lactobacillales(100);Carnobacteriaceae(100);Granulicatella(100);elegans(100);
Otu00035	59621	Bacteria(100);Proteobacteria(100);Betaproteobacteria(100);Burkholderiales(100);Burkholderiaceae(100);Lautropia(100);mirabilis(100);
Otu00036	59211	Bacteria(100);Actinobacteria(100);Actinobacteria(100);Actinomycetales(100);Actinomycetaceae(100);Actinomyces(100);Actinomyces_unclassified(70);
Otu00037	56510	Bacteria(100);Bacteroidetes(100);Bacteroidia(100);Bacteroidales(100);Porphyromonadaceae(100);Porphyromonas(100);endodontalis(100);
Otu00038	55517	Bacteria(100);Firmicutes(100);Bacilli(100);Lactobacillales(100);Streptococcaceae(100);Streptococcus(100);sp._oral_taxon_058(81);
Otu00039	52015	Bacteria(100);Bacteroidetes(100);Bacteroidia(100);Bacteroidales(100);Prevotellaceae(100);Alloprevotella(100);tannerae(100);
Otu00040	49628	Bacteria(100);Firmicutes(100);Clostridia(100);Clostridiales(100);Lachnospiraceae_[XIV](100);Lachnoanaerobaculum(100);Lachnoanaerobaculum_unclassified(51);
Otu00041	49075	Bacteria(100);Bacteroidetes(100);Bacteroidia(100);Bacteroidales(100);Prevotellaceae(100);Prevotella(100);oris(100);
Otu00042	49039	Bacteria(100);Actinobacteria(100);Actinobacteria(100);Actinomycetales(100);Actinomycetaceae(100);Actinomyces(100);Actinomyces_unclassified(69);
Otu00043	45448	Bacteria(100);Actinobacteria(100);Actinobacteria(100);Actinomycetales(100);Actinomycetaceae(100);Actinomyces(100);sp._oral_taxon_169(100);
Otu00044	44743	Bacteria(100);Fusobacteria(100);Fusobacteriia(100);Fusobacteriales(100);Leptotrichiaceae(100);Leptotrichia(100);sp._oral_taxon_215(100);
Otu00045	38569	Bacteria(100);Bacteroidetes(100);Bacteroidia(100);Bacteroidales(100);Porphyromonadaceae(100);Porphyromonas(100);gingivalis(100);
Otu00046	36887	Bacteria(100);Firmicutes(100);Bacilli(100);Lactobacillales(100);Streptococcaceae(100);Streptococcus(100);intermedius(63);
Otu00047	36386	Bacteria(100);Firmicutes(100);Bacilli(100);Lactobacillales(100);Streptococcaceae(100);Streptococcus(100);cristatus(61);
Otu00048	34753	Bacteria(100);Actinobacteria(100);Actinobacteria(100);Actinomycetales(100);Actinomycetaceae(100);Actinomyces(100);lingnae_[NVP](100);
Otu00049	34716	Bacteria(100);Actinobacteria(100);Coriobacteriia(100);Coriobacteriales(100);Coriobacteriaceae(100);Atopobium(100);parvulum(100);
Otu00050	34394	Bacteria(100);Proteobacteria(100);Betaproteobacteria(100);Neisseriales(100);Neisseriaceae(100);Neisseria(100);meningitidis(100);
Otu00051	34022	Bacteria(100);Fusobacteria(100);Fusobacteriia(100);Fusobacteriales(100);Fusobacteriaceae(100);Fusobacterium(100);sp._oral_taxon_203(89);
Otu00052	33384	Bacteria(100);Proteobacteria(100);Gammaproteobacteria(100);Pasteurellales(100);Pasteurellaceae(100);Haemophilus(100);sputorum(100);
Otu00053	33086	Bacteria(100);Proteobacteria(100);Epsilonproteobacteria(100);Campylobacterales(100);Campylobacteraceae(100);Campylobacter(100);concisus(100);
Otu00054	32793	Bacteria(100);Firmicutes(100);Bacilli(100);Lactobacillales(100);Streptococcaceae(100);Streptococcus(100);sp._oral_taxon_066(70);
Otu00055	32174	Bacteria(100);Bacteroidetes(100);Bacteroidia(100);Bacteroidales(100);Prevotellaceae(100);Prevotella(100);salivae(100);
Otu00056	31592	Bacteria(100);Firmicutes(100);Clostridia(100);Clostridiales(100);Peptoniphilaceae(100);Parvimonas(100);micra(100);
Otu00057	31213	Bacteria(100);Actinobacteria(100);Actinobacteria(100);Actinomycetales(100);Actinomycetaceae(100);Actinomyces(100);graevenitzii(100);
Otu00058	30697	Bacteria(100);Firmicutes(100);Clostridia(100);Clostridiales(100);Lachnospiraceae_[XIV](100);Stomatobaculum(100);Stomatobaculum_unclassified(70);
Otu00059	30636	Bacteria(100);Bacteroidetes(100);Bacteroidia(100);Bacteroidales(100);Prevotellaceae(100);Prevotella(100);pallens(94);
Otu00060	29338	Bacteria(100);Fusobacteria(100);Fusobacteriia(100);Fusobacteriales(100);Fusobacteriaceae(100);Fusobacterium(100);nucleatum_subsp._animalis(99);
Otu00061	28881	Bacteria(100);Proteobacteria(100);Betaproteobacteria(100);Neisseriales(100);Neisseriaceae(100);Neisseria(100);elongata(100);
Otu00062	27159	Bacteria(100);Bacteroidetes(100);Bacteroidia(100);Bacteroidales(100);Prevotellaceae(100);Alloprevotella(100);sp._oral_taxon_473(100);
Otu00063	27101	Bacteria(100);Proteobacteria(100);Gammaproteobacteria(100);Pasteurellales(100);Pasteurellaceae(100);Aggregatibacter(100);Aggregatibacter_unclassified(57);
Otu00064	26819	Bacteria(100);Bacteroidetes(100);Bacteroidia(100);Bacteroidales(100);Prevotellaceae(100);Prevotella(100);nanceiensis(100);
Otu00065	25958	Bacteria(100);Actinobacteria(100);Actinobacteria(100);Actinomycetales(100);Actinomycetaceae(100);Actinomyces(100);Actinomyces_unclassified(99);
Otu00066	25867	Bacteria(100);Proteobacteria(100);Gammaproteobacteria(100);Pasteurellales(100);Pasteurellaceae(100);Haemophilus(100);Haemophilus_unclassified(66);
Otu00067	25698	Bacteria(100);Proteobacteria(100);Epsilonproteobacteria(100);Campylobacterales(100);Campylobacteraceae(100);Campylobacter(100);gracilis(100);
Otu00068	25660	Bacteria(100);Firmicutes(100);Negativicutes(100);Selenomonadales(100);Veillonellaceae(100);Megasphaera(100);micronuciformis(100);
Otu00069	24041	Bacteria(100);Fusobacteria(100);Fusobacteriia(100);Fusobacteriales(100);Leptotrichiaceae(100);Leptotrichia(100);hongkongensis(100);
Otu00070	23501	Bacteria(100);Fusobacteria(100);Fusobacteriia(100);Fusobacteriales(100);Leptotrichiaceae(100);Leptotrichia(100);Leptotrichia_unclassified(61);
Otu00071	23113	Bacteria(100);Bacteroidetes(100);Bacteroidia(100);Bacteroidales(100);Prevotellaceae(100);Prevotella(100);oulorum(100);
Otu00072	22708	Bacteria(100);Bacteroidetes(100);Bacteroidia(100);Bacteroidales(100);Porphyromonadaceae(100);Porphyromonas(100);sp._oral_taxon_279(100);
Otu00073	22473	Bacteria(100);Bacteroidetes(100);Flavobacteriia(100);Flavobacteriales(100);Flavobacteriaceae(100);Bergeyella(100);sp._oral_taxon_322(100);
Otu00074	21752	Bacteria(100);Bacteroidetes(100);Bacteroidia(100);Bacteroidales(100);Prevotellaceae(100);Prevotella(100);intermedia(100);
Otu00075	21645	Bacteria(100);Firmicutes(100);Clostridia(100);Clostridiales(100);Lachnospiraceae_[XIV](100);Oribacterium(100);sinus(55);
Otu00076	21099	Bacteria(100);Firmicutes(100);Bacilli(100);Lactobacillales(100);Streptococcaceae(100);Streptococcus(100);sp._oral_taxon_074(75);
Otu00077	20952	Bacteria(100);Proteobacteria(100);Betaproteobacteria(100);Neisseriales(100);Neisseriaceae(100);Neisseria(100);oralis(100);
Otu00078	20098	Bacteria(100);Firmicutes(100);Clostridia(100);Clostridiales(100);Peptostreptococcaceae_[XI](100);Peptostreptococcaceae_[XI][G-9](100);[Eubacterium]_brachy(100);
Otu00079	20093	Bacteria(100);Actinobacteria(100);Actinobacteria(100);Corynebacteriales(100);Corynebacteriaceae(100);Corynebacterium(100);matruchotii(100);
Otu00080	19772	Bacteria(100);Actinobacteria(100);Actinobacteria(100);Actinomycetales(100);Actinomycetaceae(100);Actinomyces(100);sp._oral_taxon_172(60);
Otu00081	19627	Bacteria(100);Fusobacteria(100);Fusobacteriia(100);Fusobacteriales(100);Leptotrichiaceae(100);Leptotrichiaceae_unclassified(100);Leptotrichiaceae_unclassified(100);
Otu00082	18868	Bacteria(100);Firmicutes(100);Negativicutes(100);Selenomonadales(100);Veillonellaceae(100);Veillonella(100);sp._oral_taxon_780(100);
Otu00083	18735	Bacteria(100);Bacteroidetes(100);Flavobacteriia(100);Flavobacteriales(100);Flavobacteriaceae(100);Capnocytophaga(100);leadbetteri(100);
Otu00084	17604	Bacteria(100);Bacteroidetes(100);Flavobacteriia(100);Flavobacteriales(100);Flavobacteriaceae(100);Capnocytophaga(100);gingivalis(90);
Otu00085	17584	Bacteria(100);Firmicutes(100);Negativicutes(100);Selenomonadales(100);Veillonellaceae(100);Veillonella(100);parvula(57);
Otu00086	16827	Bacteria(100);Firmicutes(100);Clostridia(100);Clostridiales(100);Peptostreptococcaceae_[XI](100);Filifactor(100);alocis(100);
Otu00087	16348	Bacteria(100);Proteobacteria(100);Epsilonproteobacteria(100);Campylobacterales(100);Campylobacteraceae(100);Campylobacter(100);showae(100);
Otu00088	15495	Bacteria(100);Actinobacteria(100);Actinobacteria(100);Corynebacteriales(100);Corynebacteriaceae(100);Corynebacterium(100);matruchotii(100);
Otu00089	15424	Bacteria(100);Bacteroidetes(100);Bacteroidia(100);Bacteroidales(100);Bacteroidales_[F-2](100);Bacteroidales_[G-2](100);sp._oral_taxon_274(100);
Otu00090	14999	Bacteria(100);Bacteroidetes(100);Bacteroidia(100);Bacteroidales(100);Prevotellaceae(100);Prevotella(100);pleuritidis(100);
Otu00091	14533	Bacteria(100);Firmicutes(100);Clostridia(100);Clostridiales(100);Lachnospiraceae_[XIV](100);Lachnoanaerobaculum(100);saburreum(92);
Otu00092	13831	Bacteria(100);Fusobacteria(100);Fusobacteriia(100);Fusobacteriales(100);Leptotrichiaceae(100);Leptotrichia(100);hofstadii(97);
Otu00093	13437	Bacteria(100);Bacteroidetes(100);Bacteroidia(100);Bacteroidales(100);Prevotellaceae(100);Alloprevotella(100);sp._oral_taxon_308(100);
Otu00094	12969	Bacteria(100);Bacteroidetes(100);Bacteroidia(100);Bacteroidales(100);Porphyromonadaceae(100);Porphyromonas(100);sp._oral_taxon_279(87);
Otu00095	12383	Bacteria(100);Firmicutes(100);Bacilli(100);Bacillales(100);Gemellaceae(100);Gemella(100);Gemella_unclassified(93);
Otu00096	12268	Bacteria(100);Bacteroidetes(100);Bacteroidia(100);Bacteroidales(100);Porphyromonadaceae(100);Porphyromonas(100);Porphyromonas_unclassified(83);
Otu00097	12248	Bacteria(100);Actinobacteria(100);Actinobacteria(100);Actinomycetales(100);Micrococcaceae(100);Rothia(100);aeria(100);
Otu00098	11892	Bacteria(100);Firmicutes(100);Bacilli(100);Lactobacillales(100);Streptococcaceae(100);Streptococcus(100);Streptococcus_unclassified(100);
Otu00099	11886	Bacteria(100);Proteobacteria(100);Betaproteobacteria(100);Neisseriales(100);Neisseriaceae(100);Kingella(100);oralis(100);
Otu00100	11761	Bacteria(100);Firmicutes(100);Bacilli(100);Lactobacillales(100);Aerococcaceae(100);Abiotrophia(100);defectiva(100);
Otu00101	11634	Bacteria(100);Actinobacteria(100);Actinobacteria(100);Actinomycetales(100);Actinomycetaceae(100);Actinomyces(100);sp._oral_taxon_448(100);
Otu00102	11398	Bacteria(100);Bacteroidetes(100);Bacteroidia(100);Bacteroidales(100);Porphyromonadaceae(100);Tannerella(100);sp._oral_taxon_286(100);
Otu00103	11113	Bacteria(100);Bacteroidetes(100);Bacteroidia(100);Bacteroidales(100);Porphyromonadaceae(100);Tannerella(100);forsythia(100);
Otu00104	11007	Bacteria(100);Firmicutes(100);Bacilli(100);Lactobacillales(100);Streptococcaceae(100);Streptococcus(100);anginosus(100);
Otu00105	10950	Bacteria(100);Fusobacteria(100);Fusobacteriia(100);Fusobacteriales(100);Leptotrichiaceae(100);Leptotrichia(100);sp._oral_taxon_392(80);
Otu00106	10759	Bacteria(100);Actinobacteria(100);Actinobacteria(100);Actinomycetales(100);Actinomycetaceae(100);Actinomyces(100);Actinomyces_unclassified(100);
Otu00107	10669	Bacteria(100);Firmicutes(100);Bacilli(100);Lactobacillales(100);Streptococcaceae(100);Streptococcus(100);Streptococcus_unclassified(70);
Otu00108	10417	Bacteria(100);Firmicutes(100);Bacilli(100);Lactobacillales(100);Streptococcaceae(100);Streptococcus(100);peroris(99);
Otu00109	10355	Bacteria(100);Actinobacteria(100);Actinobacteria(100);Actinomycetales(100);Actinomycetaceae(100);Actinomyces(100);Actinomyces_unclassified(100);
Otu00110	10216	Bacteria(100);Bacteroidetes(100);Bacteroidia(100);Bacteroidales(100);Porphyromonadaceae(100);Porphyromonas(100);sp._oral_taxon_930(100);
Otu00111	10057	Bacteria(100);Firmicutes(100);Bacilli(100);Bacillales(100);Staphylococcaceae(100);Staphylococcus(100);epidermidis(88);
Otu00112	9909	Bacteria(100);Spirochaetes(100);Spirochaetia(100);Spirochaetales(100);Spirochaetaceae(100);Treponema(100);denticola(97);
Otu00113	9518	Bacteria(100);Firmicutes(100);Negativicutes(100);Selenomonadales(100);Veillonellaceae(100);Veillonella(100);sp._oral_taxon_917(100);
Otu00114	8978	Bacteria(100);Firmicutes(100);Negativicutes(100);Selenomonadales(100);Veillonellaceae(100);Selenomonas(100);sputigena(99);
Otu00115	8892	Bacteria(100);Firmicutes(100);Bacilli(100);Lactobacillales(100);Streptococcaceae(100);Streptococcus(100);Streptococcus_unclassified(100);
Otu00116	8785	Bacteria(100);Bacteroidetes(100);Bacteroidia(100);Bacteroidales(100);Prevotellaceae(100);Prevotella(100);sp._oral_taxon_942(100);
Otu00117	8578	Bacteria(100);Bacteroidetes(100);Flavobacteriia(100);Flavobacteriales(100);Flavobacteriaceae(100);Bergeyella(100);Bergeyella_unclassified(100);
Otu00118	8546	Bacteria(100);Actinobacteria(100);Actinobacteria(100);Actinomycetales(100);Actinomycetaceae(100);Actinomyces(100);Actinomyces_unclassified(69);
Otu00119	8141	Bacteria(100);Bacteroidetes(100);Bacteroidia(100);Bacteroidales(100);Prevotellaceae(100);Prevotella(100);sp._oral_taxon_317(81);
Otu00120	7846	Bacteria(100);Firmicutes(100);Negativicutes(100);Selenomonadales(100);Veillonellaceae(100);Dialister(100);invisus(100);
Otu00121	7836	Bacteria(100);Firmicutes(100);Erysipelotrichia(100);Erysipelotrichales(100);Erysipelotrichaceae(100);Solobacterium(100);moorei(100);
Otu00122	7792	Bacteria(100);Fusobacteria(100);Fusobacteriia(100);Fusobacteriales(100);Fusobacteriaceae(100);Fusobacterium(100);Fusobacterium_unclassified(100);
Otu00123	7737	Bacteria(100);Firmicutes(100);Bacilli(100);Bacillales(100);Gemellaceae(100);Gemella(100);morbillorum(100);
Otu00124	7675	Bacteria(100);Fusobacteria(100);Fusobacteriia(100);Fusobacteriales(100);Leptotrichiaceae(100);Leptotrichia(100);sp._oral_taxon_225(100);
Otu00125	7641	Bacteria(100);Fusobacteria(100);Fusobacteriia(100);Fusobacteriales(100);Leptotrichiaceae(100);Leptotrichia(100);Leptotrichia_unclassified(100);
Otu00126	7516	Bacteria(100);Fusobacteria(100);Fusobacteriia(100);Fusobacteriales(100);Leptotrichiaceae(100);Leptotrichia(100);sp._oral_taxon_498(100);
Otu00127	7483	Bacteria(100);Actinobacteria(100);Coriobacteriia(100);Coriobacteriales(100);Coriobacteriaceae(100);Atopobium(100);rimae(100);
Otu00128	7430	Bacteria(100);Firmicutes(100);Negativicutes(100);Selenomonadales(100);Veillonellaceae(100);Veillonella(100);Veillonella_unclassified(99);
Otu00129	7349	Bacteria(100);Saccharibacteria_(TM7)(100);TM7_[C-1](100);TM7_[O-1](100);TM7_[F-1](100);TM7_[G-1](100);sp._oral_taxon_346(100);
Otu00130	7255	Bacteria(100);Fusobacteria(100);Fusobacteriia(100);Fusobacteriales(100);Fusobacteriaceae(100);Fusobacterium(100);Fusobacterium_unclassified(90);
Otu00131	7215	Bacteria(100);Bacteroidetes(100);Bacteroidia(100);Bacteroidales(100);Prevotellaceae(100);Prevotella(100);sp._oral_taxon_300(100);
Otu00132	7208	Bacteria(100);Bacteroidetes(100);Flavobacteriia(100);Flavobacteriales(100);Flavobacteriaceae(100);Bergeyella(100);sp._oral_taxon_900(91);
Otu00133	7121	Bacteria(100);Fusobacteria(100);Fusobacteriia(100);Fusobacteriales(100);Leptotrichiaceae(100);Sneathia(100);sanguinegens(100);
Otu00134	7113	Bacteria(100);Bacteroidetes(100);Flavobacteriia(100);Flavobacteriales(100);Flavobacteriaceae(100);Capnocytophaga(100);sp._oral_taxon_335(63);
Otu00135	7035	Bacteria(100);Bacteroidetes(100);Bacteroidia(100);Bacteroidales(100);Prevotellaceae(100);Alloprevotella(100);sp._oral_taxon_914(100);
Otu00136	6841	Bacteria(100);Firmicutes(100);Bacilli(100);Lactobacillales(100);Streptococcaceae(100);Streptococcus(100);Streptococcus_unclassified(100);
Otu00137	6768	Bacteria(100);Firmicutes(100);Clostridia(100);Clostridiales(100);Peptostreptococcaceae_[XI](100);Peptostreptococcaceae_[XI][G-5](100);[Eubacterium]_saphenum(100);
Otu00138	6660	Bacteria(100);Proteobacteria(100);Gammaproteobacteria(100);Pasteurellales(100);Pasteurellaceae(100);Haemophilus(100);Haemophilus_unclassified(100);
Otu00139	6360	Bacteria(100);Bacteroidetes(100);Bacteroidia(100);Bacteroidales(100);Prevotellaceae(100);Prevotella(100);sp._oral_taxon_306(100);
Otu00140	6337	Bacteria(100);Bacteroidetes(100);Bacteroidia(100);Bacteroidales(100);Prevotellaceae(100);Alloprevotella(100);Alloprevotella_unclassified(58);
Otu00141	6294	Bacteria(100);Bacteria_unclassified(100);Bacteria_unclassified(100);Bacteria_unclassified(100);Bacteria_unclassified(100);Bacteria_unclassified(100);Bacteria_unclassified(100);
Otu00142	6283	Bacteria(100);Proteobacteria(100);Gammaproteobacteria(100);Pasteurellales(100);Pasteurellaceae(100);Haemophilus(100);paraphrohaemolyticus(78);
Otu00143	6182	Bacteria(100);Actinobacteria(100);Actinobacteria(100);Actinomycetales(100);Actinomycetaceae(100);Actinomyces(100);Actinomyces_unclassified(100);
Otu00144	6139	Bacteria(100);Firmicutes(100);Clostridia(100);Clostridiales(100);Ruminococcaceae(100);Ruminococcaceae_[G-2](100);sp._oral_taxon_085(100);
Otu00145	6077	Bacteria(100);Firmicutes(100);Clostridia(100);Clostridiales(100);Ruminococcaceae(100);Ruminococcaceae_[G-1](100);sp._oral_taxon_075(100);
Otu00146	6004	Bacteria(100);Firmicutes(100);Negativicutes(100);Selenomonadales(100);Veillonellaceae(100);Anaeroglobus(100);geminatus(100);
Otu00147	5899	Bacteria(100);Firmicutes(100);Negativicutes(100);Selenomonadales(100);Veillonellaceae(100);Veillonella(100);Veillonella_unclassified(54);
Otu00148	5865	Bacteria(100);Fusobacteria(100);Fusobacteriia(100);Fusobacteriales(100);Leptotrichiaceae(100);Leptotrichia(100);sp._oral_taxon_212(100);
Otu00149	5849	Bacteria(100);Bacteroidetes(100);Flavobacteriia(100);Flavobacteriales(100);Flavobacteriaceae(100);Capnocytophaga(100);granulosa(100);
Otu00150	5581	Bacteria(100);Bacteroidetes(100);Flavobacteriia(100);Flavobacteriales(100);Flavobacteriaceae(100);Capnocytophaga(100);sputigena(100);
Otu00151	5532	Bacteria(100);Firmicutes(100);Bacilli(100);Lactobacillales(100);Streptococcaceae(100);Streptococcus(100);sp._oral_taxon_070(93);
Otu00152	5504	Bacteria(100);Actinobacteria(100);Actinobacteria(100);Actinomycetales(100);Actinomycetaceae(100);Actinobaculum(100);sp._oral_taxon_848(100);
Otu00153	5397	Bacteria(100);Synergistetes(100);Synergistia(100);Synergistales(100);Synergistaceae(100);Fretibacterium(100);Fretibacterium_unclassified(75);
Otu00154	5272	Bacteria(100);Firmicutes(100);Mollicutes(100);Mycoplasmatales(100);Mycoplasmataceae(100);Mycoplasma(100);faucium(100);
Otu00155	5246	Bacteria(100);Actinobacteria(100);Actinobacteria(100);Propionibacteriales(100);Propionibacteriaceae(100);Propionibacterium(100);acnes(100);
Otu00156	5230	Bacteria(100);Actinobacteria(100);Actinobacteria(100);Propionibacteriales(100);Propionibacteriaceae(100);Propionibacterium(100);acidifaciens(100);
Otu00157	5217	Bacteria(100);Bacteroidetes(100);Bacteroidia(100);Bacteroidales(100);Prevotellaceae(100);Alloprevotella(100);rava(100);
Otu00158	5153	Bacteria(100);Spirochaetes(100);Spirochaetia(100);Spirochaetales(100);Spirochaetaceae(100);Treponema(100);socranskii(100);
Otu00159	5090	Bacteria(100);Firmicutes(100);Negativicutes(100);Selenomonadales(100);Veillonellaceae(100);Selenomonas(100);artemidis(88);
Otu00160	5075	Bacteria(100);Firmicutes(100);Negativicutes(100);Selenomonadales(100);Veillonellaceae(100);Dialister(100);pneumosintes(100);
Otu00161	4957	Bacteria(100);Proteobacteria(100);Gammaproteobacteria(100);Pasteurellales(100);Pasteurellaceae(100);Haemophilus(100);parainfluenzae(88);
Otu00162	4895	Bacteria(100);Proteobacteria(100);Gammaproteobacteria(100);Pasteurellales(100);Pasteurellaceae(100);Haemophilus(100);pittmaniae(100);
Otu00163	4792	Bacteria(100);Fusobacteria(100);Fusobacteriia(100);Fusobacteriales(100);Fusobacteriaceae(100);Fusobacterium(100);sp._oral_taxon_203(100);
Otu00164	4737	Bacteria(100);Actinobacteria(100);Actinobacteria(100);Actinomycetales(100);Actinomycetaceae(100);Actinomyces(100);sp._oral_taxon_175(88);
Otu00165	4626	Bacteria(100);Firmicutes(100);Negativicutes(100);Selenomonadales(100);Veillonellaceae(100);Selenomonas(100);Selenomonas_unclassified(100);
Otu00166	4620	Bacteria(100);Firmicutes(100);Clostridia(100);Clostridiales(100);Peptostreptococcaceae_[XI](100);Peptostreptococcaceae_[XI][G-6](100);[Eubacterium]_nodatum(100);
Otu00167	4610	Bacteria(100);Bacteroidetes(100);Bacteroidia(100);Bacteroidales(100);Prevotellaceae(100);Prevotella(100);sp._oral_taxon_304(100);
Otu00168	4577	Bacteria(100);Bacteroidetes(100);Flavobacteriia(100);Flavobacteriales(100);Flavobacteriaceae(100);Bergeyella(100);sp._oral_taxon_931(100);
Otu00169	4482	Bacteria(100);Firmicutes(100);Clostridia(100);Clostridiales(100);Lachnospiraceae_[XIV](100);Catonella(100);morbi(100);
Otu00170	4456	Bacteria(100);Firmicutes(100);Clostridia(100);Clostridiales(100);Peptostreptococcaceae_[XI](100);Peptostreptococcaceae_[XI][G-1](100);[Eubacterium]_sulci(90);
Otu00171	4448	Bacteria(100);Saccharibacteria_(TM7)(100);TM7_[C-1](100);TM7_[O-1](100);TM7_[F-2](100);TM7_[G-5](100);sp._oral_taxon_356(100);
Otu00172	4421	Bacteria(100);Actinobacteria(100);Actinobacteria(100);Actinomycetales(100);Actinomycetaceae(100);Actinomyces(100);Actinomyces_unclassified(86);
Otu00173	4410	Bacteria(100);Saccharibacteria_(TM7)(100);TM7_[C-1](100);TM7_[O-1](100);TM7_[F-1](100);TM7_[G-1](100);sp._oral_taxon_348(100);
Otu00174	4392	Bacteria(100);Fusobacteria(100);Fusobacteriia(100);Fusobacteriales(100);Leptotrichiaceae(100);Leptotrichia(100);Leptotrichia_unclassified(95);
Otu00175	4329	Bacteria(100);Firmicutes(100);Clostridia(100);Clostridiales(100);Peptostreptococcaceae_[XI](100);Peptostreptococcaceae_[XI][G-4](100);Peptostreptococcaceae_[XI][G-4]_unclassified(74);
Otu00176	4239	Bacteria(100);Firmicutes(100);Clostridia(100);Clostridiales(100);Peptoniphilaceae(100);Parvimonas(100);Parvimonas_unclassified(100);
Otu00177	4188	Bacteria(100);Bacteroidetes(100);Flavobacteriia(100);Flavobacteriales(100);Flavobacteriaceae(100);Capnocytophaga(100);Capnocytophaga_unclassified(60);
Otu00178	4154	Bacteria(100);Firmicutes(100);Clostridia(100);Clostridiales(100);Lachnospiraceae_[XIV](100);Lachnospiraceae_[G-2](100);sp._oral_taxon_096(100);
Otu00179	4135	Bacteria(100);Proteobacteria(100);Gammaproteobacteria(100);Pasteurellales(100);Pasteurellaceae(100);Haemophilus(100);parainfluenzae(100);
Otu00180	4127	Bacteria(100);Firmicutes(100);Clostridia(100);Clostridiales(100);Peptoniphilaceae(100);Parvimonas(100);micra(100);
Otu00181	3750	Bacteria(100);Firmicutes(100);Bacilli(100);Lactobacillales(100);Streptococcaceae(100);Streptococcus(100);Streptococcus_unclassified(100);
Otu00182	3745	Bacteria(100);Bacteroidetes(100);Bacteroidia(100);Bacteroidales(100);Prevotellaceae(100);Prevotella(100);Prevotella_unclassified(99);
Otu00183	3735	Bacteria(100);Saccharibacteria_(TM7)(100);TM7_[C-1](100);TM7_[O-1](100);TM7_[F-1](100);TM7_[G-1](100);sp._oral_taxon_349(100);
Otu00184	3671	Bacteria(100);Firmicutes(100);Clostridia(100);Clostridiales(100);Lachnospiraceae_[XIV](100);Oribacterium(100);sp._oral_taxon_078(100);
Otu00185	3588	Bacteria(100);Firmicutes(100);Bacilli(100);Lactobacillales(100);Streptococcaceae(100);Streptococcus(100);sp._oral_taxon_057(87);
Otu00186	3406	Bacteria(100);Proteobacteria(100);Gammaproteobacteria(100);Pasteurellales(100);Pasteurellaceae(100);Aggregatibacter(100);sp._oral_taxon_949(100);
Otu00187	3405	Bacteria(100);Actinobacteria(100);Actinobacteria(100);Corynebacteriales(100);Corynebacteriaceae(100);Corynebacterium(100);durum(100);
Otu00188	3385	Bacteria(100);Firmicutes(100);Clostridia(100);Clostridiales(100);Lachnospiraceae_[XIV](100);Catonella(100);morbi(100);
Otu00189	3381	Bacteria(100);Synergistetes(100);Synergistia(100);Synergistales(100);Synergistaceae(100);Fretibacterium(100);fastidiosum(100);
Otu00190	3344	Bacteria(100);Actinobacteria(100);Actinobacteria(100);Actinomycetales(100);Actinomycetaceae(100);Actinomyces(100);naeslundii(100);
Otu00191	3324	Bacteria(100);Proteobacteria(100);Gammaproteobacteria(100);Pasteurellales(100);Pasteurellaceae(100);Aggregatibacter(100);aphrophilus(69);
Otu00192	3264	Bacteria(100);Proteobacteria(100);Betaproteobacteria(100);Neisseriales(100);Neisseriaceae(100);Eikenella(100);corrodens(100);
Otu00193	3225	Bacteria(100);Proteobacteria(100);Betaproteobacteria(100);Neisseriales(100);Neisseriaceae(100);Neisseria(100);bacilliformis(100);
Otu00194	3168	Bacteria(100);Firmicutes(100);Bacilli(100);Lactobacillales(100);Streptococcaceae(100);Streptococcus(100);Streptococcus_unclassified(100);
Otu00195	3121	Bacteria(100);Actinobacteria(100);Coriobacteriia(100);Eggerthellales(100);Eggerthellaceae(100);Cryptobacterium(100);curtum(100);
Otu00196	3116	Bacteria(100);Firmicutes(100);Negativicutes(100);Selenomonadales(100);Veillonellaceae(100);Veillonellaceae_[G-1](100);sp._oral_taxon_155(100);
Otu00197	3089	Bacteria(100);Firmicutes(100);Bacilli(100);Lactobacillales(100);Streptococcaceae(100);Streptococcus(100);Streptococcus_unclassified(100);
Otu00198	3074	Bacteria(100);Bacteroidetes(100);Bacteroidia(100);Bacteroidales(100);Prevotellaceae(100);Prevotella(100);multiformis(100);
Otu00199	3040	Bacteria(100);Bacteroidetes(100);Bacteroidia(100);Bacteroidales(100);Prevotellaceae(100);Prevotella(100);dentalis(100);
Otu00200	3034	Bacteria(100);Firmicutes(100);Clostridia(100);Clostridiales(100);Lachnospiraceae_[XIV](100);Oribacterium(100);Oribacterium_unclassified(86);
Otu00201	3026	Bacteria(100);Actinobacteria(100);Actinobacteria(100);Actinomycetales(100);Actinomycetaceae(100);Actinomyces(100);sp._oral_taxon_180(86);
Otu00202	2999	Bacteria(100);Actinobacteria(100);Actinobacteria(100);Actinomycetales(100);Actinomycetaceae(100);Actinomyces(100);graevenitzii(100);
Otu00203	2993	Bacteria(100);Firmicutes(100);Negativicutes(100);Selenomonadales(100);Veillonellaceae(100);Selenomonas(100);Selenomonas_unclassified(64);
Otu00204	2964	Bacteria(100);Actinobacteria(100);Actinobacteria(100);Bifidobacteriales(100);Bifidobacteriaceae(100);Scardovia(100);wiggsiae(100);
Otu00205	2957	Bacteria(100);Spirochaetes(100);Spirochaetia(100);Spirochaetales(100);Spirochaetaceae(100);Treponema(100);maltophilum(100);
Otu00206	2922	Bacteria(100);Bacteroidetes(100);Bacteroidia(100);Bacteroidales(100);Porphyromonadaceae(100);Porphyromonas(100);sp._oral_taxon_930(100);
Otu00207	2900	Bacteria(100);Bacteroidetes(100);Bacteroidia(100);Bacteroidales(100);Porphyromonadaceae(100);Porphyromonas(100);sp._oral_taxon_279(100);
Otu00208	2852	Bacteria(100);Firmicutes(100);Negativicutes(100);Selenomonadales(100);Veillonellaceae(100);Selenomonas(100);dianae(71);
Otu00209	2804	Bacteria(100);Bacteroidetes(100);Bacteroidia(100);Bacteroidales(100);Prevotellaceae(100);Prevotella(100);Prevotella_unclassified(72);
Otu00210	2788	Bacteria(100);Spirochaetes(100);Spirochaetia(100);Spirochaetales(100);Spirochaetaceae(100);Treponema(100);lecithinolyticum(100);
Otu00211	2746	Bacteria(100);Firmicutes(100);Clostridia(100);Clostridiales(100);Peptoniphilaceae(100);Parvimonas(100);sp._oral_taxon_110(100);
Otu00212	2740	Bacteria(100);Bacteroidetes(100);Flavobacteriia(100);Flavobacteriales(100);Flavobacteriaceae(100);Capnocytophaga(100);sp._oral_taxon_336(97);
Otu00213	2722	Bacteria(100);Bacteroidetes(100);Bacteroidia(100);Bacteroidales(100);Prevotellaceae(100);Prevotella(100);sp._oral_taxon_526(100);
Otu00214	2701	Bacteria(100);Bacteroidetes(100);Flavobacteriia(100);Flavobacteriales(100);Flavobacteriaceae(100);Capnocytophaga(100);gingivalis(58);
Otu00215	2621	Bacteria(100);Actinobacteria(100);Actinobacteria(100);Actinomycetales(100);Actinomycetaceae(100);Actinomyces(100);sp._oral_taxon_169(79);
Otu00216	2618	Bacteria(100);Firmicutes(100);Negativicutes(100);Selenomonadales(100);Veillonellaceae(100);Selenomonas(100);Selenomonas_unclassified(100);
Otu00217	2600	Bacteria(100);Actinobacteria(100);Actinobacteria(100);Actinomycetales(100);Actinomycetaceae(100);Actinobaculum(100);sp._oral_taxon_183(100);
Otu00218	2589	Bacteria(100);Actinobacteria(100);Coriobacteriia(100);Coriobacteriales(100);Atopobiaceae(100);Olsenella(100);sp._oral_taxon_807(100);
Otu00219	2497	Bacteria(100);Firmicutes(100);Negativicutes(100);Selenomonadales(100);Veillonellaceae(100);Veillonella(100);Veillonella_unclassified(96);
Otu00220	2496	Bacteria(100);Bacteroidetes(100);Bacteroidia(100);Bacteroidales(100);Prevotellaceae(100);Prevotella(100);micans(100);
Otu00221	2462	Bacteria(100);Bacteroidetes(100);Bacteroidia(100);Bacteroidales(100);Prevotellaceae(100);Prevotella(100);veroralis(100);
Otu00222	2385	Bacteria(100);Firmicutes(100);Bacilli(100);Lactobacillales(100);Streptococcaceae(100);Streptococcus(100);sobrinus(100);
Otu00223	2353	Bacteria(100);Actinobacteria(100);Actinobacteria(100);Actinomycetales(100);Actinomycetaceae(100);Actinomyces(100);Actinomyces_unclassified(100);
Otu00224	2330	Bacteria(100);Firmicutes(100);Negativicutes(100);Selenomonadales(100);Veillonellaceae(100);Veillonella(100);parvula(75);
Otu00225	2314	Bacteria(100);Firmicutes(100);Negativicutes(100);Selenomonadales(100);Veillonellaceae(100);Selenomonas(100);sputigena(100);
Otu00226	2304	Bacteria(100);Firmicutes(100);Negativicutes(100);Selenomonadales(100);Veillonellaceae(100);Selenomonas(100);sputigena(100);
Otu00227	2281	Bacteria(100);Bacteroidetes(100);Flavobacteriia(100);Flavobacteriales(100);Flavobacteriaceae(100);Capnocytophaga(100);sp._oral_taxon_326(88);
Otu00228	2235	Bacteria(100);Bacteroidetes(100);Bacteroidia(100);Bacteroidales(100);Porphyromonadaceae(100);Tannerella(100);forsythia(100);
Otu00229	2211	Bacteria(100);Proteobacteria(100);Gammaproteobacteria(100);Cardiobacteriales(100);Cardiobacteriaceae(100);Cardiobacterium(100);hominis(100);
Otu00230	2204	Bacteria(100);Firmicutes(100);Negativicutes(100);Selenomonadales(100);Veillonellaceae(100);Veillonellaceae_[G-1](100);sp._oral_taxon_132(86);
Otu00231	2173	Bacteria(100);Spirochaetes(100);Spirochaetia(100);Spirochaetales(100);Spirochaetaceae(100);Treponema(100);Treponema_unclassified(100);
Otu00232	2169	Bacteria(100);Firmicutes(100);Erysipelotrichia(100);Erysipelotrichales(100);Erysipelotrichaceae(100);Bulleidia(100);extructa(100);
Otu00233	2140	Bacteria(100);Proteobacteria(100);Betaproteobacteria(100);Neisseriales(100);Neisseriaceae(100);Kingella(100);denitrificans(100);
Otu00234	2106	Bacteria(100);SR1(100);SR1_[C-1](100);SR1_[O-1](100);SR1_[F-1](100);SR1_[G-1](100);sp._oral_taxon_875(100);
Otu00235	2056	Bacteria(100);Firmicutes(100);Clostridia(100);Clostridiales(100);Lachnospiraceae_[XIV](100);Lachnospiraceae_[G-3](100);sp._oral_taxon_100(100);
Otu00236	2054	Bacteria(100);Actinobacteria(100);Actinobacteria(100);Actinomycetales(100);Actinomycetaceae(100);Actinomyces(100);naeslundii(99);
Otu00237	2041	Bacteria(100);Firmicutes(100);Negativicutes(100);Selenomonadales(100);Veillonellaceae(100);Mitsuokella(100);sp._oral_taxon_521(100);
Otu00238	2037	Bacteria(100);Firmicutes(100);Negativicutes(100);Selenomonadales(100);Veillonellaceae(100);Dialister(100);invisus(100);
Otu00239	2026	Bacteria(100);Actinobacteria(100);Actinobacteria(100);Actinomycetales(100);Actinomycetaceae(100);Actinomyces(100);sp._oral_taxon_171(100);
Otu00240	2022	Bacteria(100);Firmicutes(100);Bacilli(100);Lactobacillales(100);Streptococcaceae(100);Streptococcus(100);Streptococcus_unclassified(96);
Otu00241	1953	Bacteria(100);Synergistetes(100);Synergistia(100);Synergistales(100);Synergistaceae(100);Fretibacterium(100);sp._oral_taxon_359(100);
Otu00242	1904	Bacteria(100);Fusobacteria(100);Fusobacteriia(100);Fusobacteriales(100);Leptotrichiaceae(100);Leptotrichia(100);goodfellowii(100);
Otu00243	1902	Bacteria(100);Proteobacteria(100);Gammaproteobacteria(100);Enterobacteriales(100);Enterobacteriaceae(100);Enterobacteriaceae_unclassified(100);Enterobacteriaceae_unclassified(100);
Otu00244	1897	Bacteria(100);Saccharibacteria_(TM7)(100);TM7_[C-1](100);TM7_[O-1](100);TM7_[F-1](100);TM7_[G-1](100);sp._oral_taxon_952(100);
Otu00245	1896	Bacteria(100);Firmicutes(100);Negativicutes(100);Selenomonadales(100);Veillonellaceae(100);Selenomonas(100);noxia(66);
Otu00246	1870	Bacteria(100);Bacteroidetes(100);Bacteroidia(100);Bacteroidales(100);Prevotellaceae(100);Prevotella(100);baroniae(100);
Otu00247	1828	Bacteria(100);Firmicutes(100);Bacilli(100);Lactobacillales(100);Streptococcaceae(100);Streptococcus(100);Streptococcus_unclassified(97);
Otu00248	1797	Bacteria(100);Actinobacteria(100);Actinobacteria(100);Propionibacteriales(100);Propionibacteriaceae(100);Propionibacterium(100);propionicum(100);
Otu00249	1766	Bacteria(100);Spirochaetes(100);Spirochaetia(100);Spirochaetales(100);Spirochaetaceae(100);Treponema(100);Treponema_unclassified(99);
Otu00250	1757	Bacteria(100);Firmicutes(100);Bacilli(100);Lactobacillales(100);Streptococcaceae(100);Streptococcus(100);Streptococcus_unclassified(82);
Otu00251	1709	Bacteria(100);Spirochaetes(100);Spirochaetia(100);Spirochaetales(100);Spirochaetaceae(100);Treponema(100);socranskii(100);
Otu00252	1706	Bacteria(100);Firmicutes(100);Bacilli(100);Bacilli_unclassified(100);Bacilli_unclassified(100);Bacilli_unclassified(100);Bacilli_unclassified(100);
Otu00253	1696	Bacteria(100);Firmicutes(100);Bacilli(100);Lactobacillales(100);Streptococcaceae(100);Streptococcus(100);australis(55);
Otu00254	1693	Bacteria(100);Firmicutes(100);Negativicutes(100);Selenomonadales(100);Veillonellaceae(100);Veillonella(100);Veillonella_unclassified(100);
Otu00255	1684	Bacteria(100);Fusobacteria(100);Fusobacteriia(100);Fusobacteriales(100);Leptotrichiaceae(100);Leptotrichia(100);sp._oral_taxon_225(100);
Otu00256	1625	Bacteria(100);Firmicutes(100);Negativicutes(100);Selenomonadales(100);Veillonellaceae(100);Megasphaera(100);sp._oral_taxon_123(100);
Otu00257	1601	Bacteria(100);Firmicutes(100);Mollicutes(100);Mycoplasmatales(100);Mycoplasmataceae(100);Mycoplasma(100);salivarium(100);
Otu00258	1584	Bacteria(100);Bacteroidetes(100);Bacteroidia(100);Bacteroidales(100);Prevotellaceae(100);Prevotella(100);sp._oral_taxon_305(100);
Otu00259	1560	Bacteria(100);Firmicutes(100);Bacilli(100);Lactobacillales(100);Streptococcaceae(100);Streptococcus(100);Streptococcus_unclassified(100);
Otu00260	1555	Bacteria(100);Firmicutes(100);Negativicutes(100);Selenomonadales(100);Veillonellaceae(100);Selenomonas(100);Selenomonas_unclassified(68);
Otu00261	1541	Bacteria(100);Bacteroidetes(100);Bacteroidia(100);Bacteroidales(100);Prevotellaceae(100);Prevotella(100);maculosa(100);
Otu00262	1514	Bacteria(100);Bacteroidetes(100);Flavobacteriia(100);Flavobacteriales(100);Flavobacteriaceae(100);Capnocytophaga(100);sp._oral_taxon_864(60);
Otu00263	1493	Bacteria(100);Bacteroidetes(100);Flavobacteriia(100);Flavobacteriales(100);Flavobacteriaceae(100);Capnocytophaga(100);haemolytica(100);
Otu00264	1486	Bacteria(100);Firmicutes(100);Negativicutes(100);Selenomonadales(100);Veillonellaceae(100);Veillonella(100);sp._oral_taxon_780(100);
Otu00265	1453	Bacteria(100);Firmicutes(100);Negativicutes(100);Selenomonadales(100);Veillonellaceae(100);Veillonella(100);Veillonella_unclassified(68);
Otu00266	1449	Bacteria(100);Proteobacteria(100);Betaproteobacteria(100);Neisseriales(100);Neisseriaceae(100);Kingella(100);sp._oral_taxon_459(100);
Otu00267	1417	Bacteria(100);Spirochaetes(100);Spirochaetia(100);Spirochaetales(100);Spirochaetaceae(100);Treponema(100);sp._oral_taxon_237(100);
Otu00268	1386	Bacteria(100);Actinobacteria(100);Actinobacteria(100);Propionibacteriales(100);Propionibacteriaceae(100);Propionibacterium(100);sp._oral_taxon_194(100);
Otu00269	1373	Bacteria(100);Firmicutes(100);Negativicutes(100);Selenomonadales(100);Veillonellaceae(100);Veillonellaceae_[G-1](100);sp._oral_taxon_150(92);
Otu00270	1364	Bacteria(100);Actinobacteria(100);Actinobacteria(100);Actinomycetales(100);Actinomycetaceae(100);Actinomyces(100);massiliensis(100);
Otu00271	1356	Bacteria(100);Firmicutes(100);Negativicutes(100);Selenomonadales(100);Veillonellaceae(100);Veillonella(100);parvula(100);
Otu00272	1354	Bacteria(100);Bacteroidetes(100);Bacteroidia(100);Bacteroidales(100);Prevotellaceae(100);Prevotella(100);sp._oral_taxon_309(100);
Otu00273	1348	Bacteria(100);Bacteroidetes(100);Bacteroidia(100);Bacteroidales(100);Prevotellaceae(100);Prevotella(100);enoeca(100);
Otu00274	1327	Bacteria(100);Firmicutes(100);Bacilli(100);Lactobacillales(100);Streptococcaceae(100);Streptococcus(100);Streptococcus_unclassified(100);
Otu00275	1295	Bacteria(100);Fusobacteria(100);Fusobacteriia(100);Fusobacteriales(100);Fusobacteriaceae(100);Fusobacterium(100);nucleatum_subsp._vincentii(100);
Otu00276	1277	Bacteria(100);SR1(100);SR1_[C-1](100);SR1_[O-1](100);SR1_[F-1](100);SR1_[G-1](100);sp._oral_taxon_874(100);
Otu00277	1263	Bacteria(100);Actinobacteria(100);Actinobacteria(100);Actinomycetales(100);Actinomycetaceae(100);Actinomyces(100);Actinomyces_unclassified(100);
Otu00278	1257	Bacteria(100);Firmicutes(100);Bacilli(100);Lactobacillales(100);Streptococcaceae(100);Streptococcus(100);Streptococcus_unclassified(100);
Otu00279	1250	Bacteria(100);Proteobacteria(100);Epsilonproteobacteria(100);Campylobacterales(100);Campylobacteraceae(100);Campylobacter(100);Campylobacter_unclassified(100);
Otu00280	1239	Bacteria(100);Bacteroidetes(100);Flavobacteriia(100);Flavobacteriales(100);Flavobacteriaceae(100);Capnocytophaga(100);Capnocytophaga_unclassified(100);
Otu00281	1228	Bacteria(100);Bacteroidetes(100);Bacteroidia(100);Bacteroidales(100);Prevotellaceae(100);Alloprevotella(100);sp._oral_taxon_913(85);
Otu00282	1216	Bacteria(100);Bacteroidetes(100);Bacteroidia(100);Bacteroidales(100);Prevotellaceae(100);Prevotella(100);maculosa(100);
Otu00283	1212	Bacteria(100);Bacteroidetes(100);Bacteroidia(100);Bacteroidales(100);Porphyromonadaceae(100);Tannerella(100);sp._oral_taxon_808(93);
Otu00284	1198	Bacteria(100);Firmicutes(100);Bacilli(100);Lactobacillales(100);Lactobacillaceae(100);Lactobacillus(100);acidophilus(100);
Otu00285	1193	Bacteria(100);Firmicutes(100);Negativicutes(100);Selenomonadales(100);Veillonellaceae(100);Selenomonas(100);noxia(100);
Otu00286	1188	Bacteria(100);Firmicutes(100);Mollicutes(100);Mollicutes_[O-1](100);Mollicutes_[F-1](100);Mollicutes_[G-1](100);sp._oral_taxon_504(100);
Otu00287	1182	Bacteria(100);Bacteroidetes(100);Flavobacteriia(100);Flavobacteriales(100);Flavobacteriaceae(100);Capnocytophaga(100);Capnocytophaga_unclassified(100);
Otu00288	1171	Bacteria(100);Firmicutes(100);Negativicutes(100);Selenomonadales(100);Veillonellaceae(100);Selenomonas(100);sp._oral_taxon_149(71);
Otu00289	1165	Bacteria(100);Fusobacteria(100);Fusobacteriia(100);Fusobacteriales(100);Fusobacteriaceae(100);Fusobacterium(100);periodonticum(96);
Otu00290	1165	Bacteria(100);Proteobacteria(100);Betaproteobacteria(100);Neisseriales(100);Neisseriaceae(100);Neisseria(100);sp._oral_taxon_018(100);
Otu00291	1130	Bacteria(100);Actinobacteria(100);Actinobacteria(100);Actinomycetales(100);Actinomycetaceae(100);Actinomyces(100);georgiae(100);
Otu00292	1128	Bacteria(100);Proteobacteria(100);Deltaproteobacteria(100);Desulfobacterales(100);Desulfobulbaceae(100);Desulfobulbus(100);sp._oral_taxon_041(100);
Otu00293	1118	Bacteria(100);Fusobacteria(100);Fusobacteriia(100);Fusobacteriales(100);Leptotrichiaceae(100);Leptotrichia(100);sp._oral_taxon_219(100);
Otu00294	1112	Bacteria(100);Spirochaetes(100);Spirochaetia(100);Spirochaetales(100);Spirochaetaceae(100);Treponema(100);sp._oral_taxon_257(73);
Otu00295	1086	Bacteria(100);Firmicutes(100);Clostridia(100);Clostridiales(100);Peptococcaceae(100);Peptococcus(100);Peptococcus_unclassified(52);
Otu00296	1085	Bacteria(100);Bacteroidetes(100);Bacteroidetes_[C-1](100);Bacteroidetes_[O-1](100);Bacteroidetes_[F-1](100);Bacteroidetes_[G-3](100);sp._oral_taxon_365(100);
Otu00297	1081	Bacteria(100);Proteobacteria(100);Gammaproteobacteria(100);Pasteurellales(100);Pasteurellaceae(100);Haemophilus(100);parainfluenzae(100);
Otu00298	1072	Bacteria(100);Firmicutes(100);Bacilli(100);Lactobacillales(100);Streptococcaceae(100);Streptococcus(100);parasanguinis_II(94);
Otu00299	1064	Bacteria(100);Firmicutes(100);Negativicutes(100);Selenomonadales(100);Veillonellaceae(100);Veillonella(100);Veillonella_unclassified(54);
Otu00300	1063	Bacteria(100);Firmicutes(100);Negativicutes(100);Selenomonadales(100);Veillonellaceae(100);Selenomonas(100);Selenomonas_unclassified(80);
Otu00301	1049	Bacteria(100);Proteobacteria(100);Gammaproteobacteria(100);Pasteurellales(100);Pasteurellaceae(100);Haemophilus(100);parainfluenzae(89);
Otu00302	1039	Bacteria(100);Firmicutes(100);Negativicutes(100);Selenomonadales(100);Veillonellaceae(100);Selenomonas(100);artemidis(62);
Otu00303	1037	Bacteria(100);Bacteroidetes(100);Bacteroidia(100);Bacteroidales(100);Prevotellaceae(100);Prevotella(100);sp._oral_taxon_526(100);
Otu00304	1036	Bacteria(100);Proteobacteria(100);Epsilonproteobacteria(100);Campylobacterales(100);Campylobacteraceae(100);Campylobacter(100);sp._oral_taxon_044(100);
Otu00305	1033	Bacteria(100);Firmicutes(100);Clostridia(100);Clostridiales(100);Peptoniphilaceae(100);Parvimonas(100);sp._oral_taxon_110(100);
Otu00306	1025	Bacteria(100);Proteobacteria(100);Gammaproteobacteria(100);Pseudomonadales(100);Moraxellaceae(100);Acinetobacter(100);baumannii(100);
Otu00307	987	Bacteria(100);Saccharibacteria_(TM7)(100);TM7_[C-1](100);TM7_[O-1](100);TM7_[F-1](100);TM7_[G-1](100);sp._oral_taxon_347(100);
Otu00308	986	Bacteria(100);Bacteroidetes(100);Bacteroidia(100);Bacteroidales(100);Porphyromonadaceae(100);Porphyromonas(100);Porphyromonas_unclassified(100);
Otu00309	977	Bacteria(100);Bacteroidetes(100);Bacteroidia(100);Bacteroidales(100);Prevotellaceae(100);Prevotella(100);oralis(100);
Otu00310	950	Bacteria(100);Fusobacteria(100);Fusobacteriia(100);Fusobacteriales(100);Leptotrichiaceae(100);Leptotrichia(100);Leptotrichia_unclassified(100);
Otu00311	940	Bacteria(100);Firmicutes(100);Bacilli(100);Lactobacillales(100);Streptococcaceae(100);Streptococcus(100);Streptococcus_unclassified(100);
Otu00312	906	Bacteria(100);Bacteroidetes(100);Bacteroidetes_[C-1](100);Bacteroidetes_[O-1](100);Bacteroidetes_[F-1](100);Bacteroidetes_[G-5](100);sp._oral_taxon_511(100);
Otu00313	902	Bacteria(100);Firmicutes(100);Erysipelotrichia(100);Erysipelotrichales(100);Erysipelotrichaceae(100);Erysipelotrichaceae_[G-1](100);sp._oral_taxon_905(100);
Otu00314	892	Bacteria(100);Actinobacteria(100);Actinobacteria(100);Actinomycetales(100);Actinomycetaceae(100);Actinomyces(100);sp._oral_taxon_171(89);
Otu00315	883	Bacteria(100);Firmicutes(100);Clostridia(100);Clostridiales(100);Lachnospiraceae_[XIV](100);Johnsonella(100);sp._oral_taxon_166(100);
Otu00316	882	Bacteria(100);Proteobacteria(100);Epsilonproteobacteria(100);Campylobacterales(100);Campylobacteraceae(100);Campylobacter(100);rectus(100);
Otu00317	880	Bacteria(100);Proteobacteria(100);Betaproteobacteria(100);Neisseriales(100);Neisseriaceae(100);Neisseria(100);Neisseria_unclassified(100);
Otu00318	847	Bacteria(100);Bacteroidetes(100);Bacteroidetes_[C-1](100);Bacteroidetes_[O-1](100);Bacteroidetes_[F-1](100);Bacteroidetes_[G-3](100);sp._oral_taxon_365(100);
Otu00319	839	Bacteria(100);Spirochaetes(100);Spirochaetia(100);Spirochaetales(100);Spirochaetaceae(100);Treponema(100);sp._oral_taxon_237(99);
Otu00320	815	Bacteria(100);Fusobacteria(100);Fusobacteriia(100);Fusobacteriales(100);Leptotrichiaceae(100);Leptotrichia(100);Leptotrichia_unclassified(100);
Otu00321	814	Bacteria(100);Bacteroidetes(100);Bacteroidia(100);Bacteroidales(100);Prevotellaceae(100);Prevotella(100);veroralis(100);
Otu00322	808	Bacteria(100);SR1(100);SR1_[C-1](100);SR1_[O-1](100);SR1_[F-1](100);SR1_[G-1](100);sp._oral_taxon_345(96);
Otu00323	807	Bacteria(100);Firmicutes(100);Negativicutes(100);Selenomonadales(100);Veillonellaceae(100);Mitsuokella(100);sp._oral_taxon_131(100);
Otu00324	805	Bacteria(100);Spirochaetes(100);Spirochaetia(100);Spirochaetales(100);Spirochaetaceae(100);Treponema(100);sp._oral_taxon_237(100);
Otu00325	802	Bacteria(100);Actinobacteria(100);Coriobacteriia(100);Coriobacteriales(100);Coriobacteriaceae(100);Slackia(100);exigua(100);
Otu00326	791	Bacteria(100);Bacteroidetes(100);Bacteroidia(100);Bacteroidales(100);Prevotellaceae(100);Prevotella(100);sp._oral_taxon_305(100);
Otu00327	789	Bacteria(100);Proteobacteria(100);Gammaproteobacteria(100);Pasteurellales(100);Pasteurellaceae(100);Haemophilus(100);parainfluenzae(100);
Otu00328	771	Bacteria(100);Firmicutes(100);Bacilli(100);Lactobacillales(100);Streptococcaceae(100);Streptococcus(100);downei(100);
Otu00329	765	Bacteria(100);Fusobacteria(100);Fusobacteriia(100);Fusobacteriales(100);Leptotrichiaceae(100);Leptotrichia(100);sp._oral_taxon_223(100);
Otu00330	759	Bacteria(100);Firmicutes(100);Clostridia(100);Clostridiales(100);Lachnospiraceae_[XIV](100);Lachnoanaerobaculum(100);Lachnoanaerobaculum_unclassified(100);
Otu00331	758	Bacteria(100);Firmicutes(100);Clostridia(100);Clostridiales(100);Clostridiales_[F-1](100);Clostridiales_[F-1][G-1](100);sp._oral_taxon_093(100);
Otu00332	757	Bacteria(100);Bacteroidetes(100);Bacteroidia(100);Bacteroidales(100);Prevotellaceae(100);Prevotella(100);buccae(100);
Otu00333	756	Bacteria(100);Firmicutes(100);Clostridia(100);Clostridiales(100);Lachnospiraceae_[XIV](100);Shuttleworthia(100);satelles(100);
Otu00334	756	Bacteria(100);Bacteroidetes(100);Bacteroidia(100);Bacteroidales(100);Prevotellaceae(100);Prevotella(100);shahii(100);
Otu00335	756	Bacteria(100);Spirochaetes(100);Spirochaetia(100);Spirochaetales(100);Spirochaetaceae(100);Treponema(100);amylovorum(100);
Otu00336	755	Bacteria(100);Firmicutes(100);Negativicutes(100);Selenomonadales(100);Veillonellaceae(100);Selenomonas(100);noxia(100);
Otu00337	744	Bacteria(100);Bacteroidetes(100);Bacteroidia(100);Bacteroidales(100);Prevotellaceae(100);Prevotella(100);marshii(100);
Otu00338	741	Bacteria(100);Firmicutes(100);Bacilli(100);Bacillales(100);Staphylococcaceae(100);Staphylococcus(100);warneri(77);
Otu00339	729	Bacteria(100);Synergistetes(100);Synergistia(100);Synergistales(100);Synergistaceae(100);Fretibacterium(100);sp._oral_taxon_362(100);
Otu00340	723	Bacteria(100);Proteobacteria(100);Gammaproteobacteria(100);Pasteurellales(100);Pasteurellaceae(100);Aggregatibacter(100);sp._oral_taxon_898(100);
Otu00341	721	Bacteria(100);Spirochaetes(100);Spirochaetia(100);Spirochaetales(100);Spirochaetaceae(100);Treponema(100);Treponema_unclassified(100);
Otu00342	719	Bacteria(100);Actinobacteria(100);Actinobacteria(100);Actinomycetales(100);Actinomycetaceae(100);Actinomyces(100);Actinomyces_unclassified(100);
Otu00343	709	Bacteria(100);Firmicutes(100);Negativicutes(100);Selenomonadales(100);Veillonellaceae(100);Selenomonas(100);Selenomonas_unclassified(98);
Otu00344	702	Bacteria(100);Proteobacteria(100);Gammaproteobacteria(100);Pasteurellales(100);Pasteurellaceae(100);Haemophilus(100);parainfluenzae(100);
Otu00345	701	Bacteria(100);Proteobacteria(100);Gammaproteobacteria(100);Pasteurellales(100);Pasteurellaceae(100);Aggregatibacter(100);Aggregatibacter_unclassified(78);
Otu00346	690	Bacteria(100);Spirochaetes(100);Spirochaetia(100);Spirochaetales(100);Spirochaetaceae(100);Treponema(100);sp._oral_taxon_237(67);
Otu00347	690	Bacteria(100);Firmicutes(100);Bacilli(100);Lactobacillales(100);Streptococcaceae(100);Streptococcus(100);sp._oral_taxon_056(100);
Otu00348	683	Bacteria(100);Firmicutes(100);Negativicutes(100);Selenomonadales(100);Veillonellaceae(100);Veillonella(100);Veillonella_unclassified(60);
Otu00349	682	Bacteria(100);Actinobacteria(100);Actinobacteria(100);Corynebacteriales(100);Corynebacteriaceae(100);Corynebacterium(100);Corynebacterium_unclassified(100);
Otu00350	681	Bacteria(100);Proteobacteria(100);Alphaproteobacteria(100);Rhodobacterales(100);Rhodobacteraceae(100);Rhodobacter(100);capsulatus(100);
Otu00351	681	Bacteria(100);Bacteroidetes(100);Bacteroidetes_[C-1](100);Bacteroidetes_[O-1](100);Bacteroidetes_[F-1](100);Bacteroidetes_[G-3](100);sp._oral_taxon_503(100);
Otu00352	679	Bacteria(100);Fusobacteria(100);Fusobacteriia(100);Fusobacteriales(100);Fusobacteriaceae(100);Fusobacterium(100);periodonticum(100);
Otu00353	674	Bacteria(100);Spirochaetes(100);Spirochaetia(100);Spirochaetales(100);Spirochaetaceae(100);Treponema(100);sp._oral_taxon_262(100);
Otu00354	673	Bacteria(100);Actinobacteria(100);Actinobacteria(100);Actinomycetales(100);Actinomycetaceae(100);Actinomyces(100);sp._oral_taxon_877(100);
Otu00355	671	Bacteria(100);Firmicutes(100);Bacilli(100);Lactobacillales(100);Streptococcaceae(100);Streptococcus(100);Streptococcus_unclassified(78);
Otu00356	670	Bacteria(100);Firmicutes(100);Bacilli(100);Lactobacillales(100);Streptococcaceae(100);Streptococcus(100);Streptococcus_unclassified(70);
Otu00357	668	Bacteria(100);Actinobacteria(100);Actinobacteria(100);Actinomycetales(100);Actinomycetaceae(100);Actinomyces(100);cardiffensis(100);
Otu00358	668	Bacteria(100);Proteobacteria(100);Gammaproteobacteria(100);Pseudomonadales(100);Moraxellaceae(100);Acinetobacter(100);Acinetobacter_unclassified(84);
Otu00359	665	Bacteria(100);Firmicutes(100);Clostridia(100);Clostridiales(100);Lachnospiraceae_[XIV](100);Catonella(100);sp._oral_taxon_451(100);
Otu00360	662	Bacteria(100);Bacteroidetes(100);Bacteroidia(100);Bacteroidales(100);Prevotellaceae(100);Prevotella(100);nigrescens(100);
Otu00361	650	Bacteria(100);Firmicutes(100);Bacilli(100);Bacillales(100);Staphylococcaceae(100);Staphylococcus(100);aureus(100);
Otu00362	643	Bacteria(100);Firmicutes(100);Clostridia(100);Clostridiales(100);Peptostreptococcaceae_[XI](100);Peptostreptococcaceae_[XI][G-7](100);[Eubacterium]_yurii_subsps._yurii_&_margaretiae(100);
Otu00363	641	Bacteria(100);Spirochaetes(100);Spirochaetia(100);Spirochaetales(100);Spirochaetaceae(100);Treponema(100);sp._oral_taxon_927(100);
Otu00364	632	Bacteria(100);Firmicutes(100);Clostridia(100);Clostridiales(100);Clostridiales_[F-1](100);Clostridiales_[F-1][G-1](100);sp._oral_taxon_093(100);
Otu00365	621	Bacteria(100);Spirochaetes(100);Spirochaetia(100);Spirochaetales(100);Spirochaetaceae(100);Treponema(100);sp._oral_taxon_237(96);
Otu00366	600	Bacteria(100);Actinobacteria(100);Actinobacteria(100);Corynebacteriales(100);Corynebacteriaceae(100);Corynebacterium(100);durum(100);
Otu00367	600	Bacteria(100);Firmicutes(100);Bacilli(100);Lactobacillales(100);Streptococcaceae(100);Streptococcus(100);sp._oral_taxon_070(99);
Otu00368	596	Bacteria(100);Actinobacteria(100);Actinobacteria(100);Actinomycetales(100);Actinomycetaceae(100);Actinomyces(100);sp._oral_taxon_525(100);
Otu00369	596	Bacteria(100);Bacteroidetes(100);Bacteroidia(100);Bacteroidales(100);Prevotellaceae(100);Prevotella(100);sp._oral_taxon_315(100);
Otu00370	594	Bacteria(100);Actinobacteria(100);Actinobacteria(100);Bifidobacteriales(100);Bifidobacteriaceae(100);Bifidobacterium(100);dentium(100);
Otu00371	593	Bacteria(100);Proteobacteria(100);Gammaproteobacteria(100);Enterobacteriales(100);Enterobacteriaceae(100);Enterobacteriaceae_unclassified(100);Enterobacteriaceae_unclassified(100);
Otu00372	591	Bacteria(100);Bacteroidetes(100);Bacteroidia(100);Bacteroidales(100);Prevotellaceae(100);Prevotella(100);sp._oral_taxon_376(100);
Otu00373	591	Bacteria(100);Bacteroidetes(100);Bacteroidia(100);Bacteroidales(100);Bacteroidaceae(100);Bacteroidaceae_[G-1](100);sp._oral_taxon_272(100);
Otu00374	589	Bacteria(100);Bacteroidetes(100);Bacteroidia(100);Bacteroidales(100);Prevotellaceae(100);Prevotella(100);maculosa(96);
Otu00375	585	Bacteria(100);Actinobacteria(100);Actinobacteria(100);Actinomycetales(100);Actinomycetaceae(100);Actinomyces(100);dentalis(100);
Otu00376	575	Bacteria(100);Actinobacteria(100);Actinobacteria(100);Actinomycetales(100);Actinomycetaceae(100);Actinomyces(100);sp._oral_taxon_178(95);
Otu00377	574	Bacteria(100);Bacteroidetes(100);Flavobacteriia(100);Flavobacteriales(100);Flavobacteriaceae(100);Capnocytophaga(100);sp._oral_taxon_332(100);
Otu00378	568	Bacteria(100);Firmicutes(100);Negativicutes(100);Selenomonadales(100);Veillonellaceae(100);Dialister(100);sp._oral_taxon_119(100);
Otu00379	562	Bacteria(100);Firmicutes(100);Bacilli(100);Lactobacillales(100);Lactobacillaceae(100);Lactobacillus(100);Lactobacillus_unclassified(100);
Otu00380	557	Bacteria(100);Firmicutes(100);Bacilli(100);Lactobacillales(100);Lactobacillaceae(100);Lactobacillus(100);paracasei(100);
Otu00381	549	Bacteria(100);Spirochaetes(100);Spirochaetia(100);Spirochaetales(100);Spirochaetaceae(100);Treponema(100);sp._oral_taxon_238(100);
Otu00382	545	Bacteria(100);Bacteroidetes(100);Bacteroidetes_[C-1](100);Bacteroidetes_[O-1](100);Bacteroidetes_[F-1](100);Bacteroidetes_[G-5](100);sp._oral_taxon_511(100);
Otu00383	539	Bacteria(100);Firmicutes(100);Clostridia(100);Clostridiales(100);Lachnospiraceae_[XIV](100);Lachnospiraceae_[G-8](100);sp._oral_taxon_500(100);
Otu00384	538	Bacteria(100);Bacteroidetes(100);Bacteroidia(100);Bacteroidales(100);Prevotellaceae(100);Prevotella(100);sp._oral_taxon_443(100);
Otu00385	509	Bacteria(100);Proteobacteria(100);Gammaproteobacteria(100);Pasteurellales(100);Pasteurellaceae(100);Haemophilus(100);Haemophilus_unclassified(100);
Otu00386	508	Bacteria(100);Spirochaetes(100);Spirochaetia(100);Spirochaetales(100);Spirochaetaceae(100);Treponema(100);sp._oral_taxon_270(100);
Otu00387	508	Bacteria(100);Fusobacteria(100);Fusobacteriia(100);Fusobacteriales(100);Leptotrichiaceae(100);Leptotrichia(100);sp._oral_taxon_218(100);
Otu00388	504	Bacteria(100);Proteobacteria(100);Gammaproteobacteria(100);Pasteurellales(100);Pasteurellaceae(100);Haemophilus(100);parainfluenzae(100);
Otu00389	503	Bacteria(100);Actinobacteria(100);Actinobacteria(100);Actinomycetales(100);Actinomycetaceae(100);Actinomyces(100);gerencseriae(100);
Otu00390	501	Bacteria(100);Proteobacteria(100);Gammaproteobacteria(100);Cardiobacteriales(100);Cardiobacteriaceae(100);Cardiobacterium(100);valvarum(100);
Otu00391	493	Bacteria(100);Actinobacteria(100);Actinobacteria(100);Actinomycetales(100);Micrococcaceae(100);Rothia(100);mucilaginosa(100);
Otu00392	490	Bacteria(100);Firmicutes(100);Bacilli(100);Lactobacillales(100);Streptococcaceae(100);Streptococcus(100);Streptococcus_unclassified(99);
Otu00393	486	Bacteria(100);Actinobacteria(100);Coriobacteriia(100);Coriobacteriales(100);Atopobiaceae(100);Olsenella(100);uli(100);
Otu00394	481	Bacteria(100);Actinobacteria(100);Actinobacteria(100);Actinomycetales(100);Actinomycetaceae(100);Actinobaculum(100);sp._oral_taxon_848(100);
Otu00395	478	Bacteria(100);Fusobacteria(100);Fusobacteriia(100);Fusobacteriales(100);Leptotrichiaceae(100);Leptotrichia(100);Leptotrichia_unclassified(61);
Otu00396	461	Bacteria(100);Proteobacteria(100);Betaproteobacteria(100);Neisseriales(100);Neisseriaceae(100);Neisseria(100);Neisseria_unclassified(100);
Otu00397	458	Bacteria(100);Proteobacteria(100);Betaproteobacteria(100);Betaproteobacteria_unclassified(100);Betaproteobacteria_unclassified(100);Betaproteobacteria_unclassified(100);Betaproteobacteria_unclassified(100);
Otu00398	455	Bacteria(100);Bacteroidetes(100);Bacteroidia(100);Bacteroidales(100);Prevotellaceae(100);Alloprevotella(100);Alloprevotella_unclassified(58);
Otu00399	452	Bacteria(100);Fusobacteria(100);Fusobacteriia(100);Fusobacteriales(100);Leptotrichiaceae(100);Leptotrichia(100);Leptotrichia_unclassified(100);
Otu00400	451	Bacteria(100);Firmicutes(100);Negativicutes(100);Selenomonadales(100);Veillonellaceae(100);Selenomonas(100);sp._oral_taxon_133(100);
Otu00401	450	Bacteria(100);Fusobacteria(100);Fusobacteriia(100);Fusobacteriales(100);Leptotrichiaceae(100);Leptotrichia(100);sp._oral_taxon_463(100);
Otu00402	448	Bacteria(100);Proteobacteria(100);Betaproteobacteria(100);Neisseriales(100);Neisseriaceae(100);Simonsiella(100);muelleri(100);
Otu00403	448	Bacteria(100);Firmicutes(100);Clostridia(100);Clostridiales(100);Peptostreptococcaceae_[XI](100);Peptostreptococcaceae_[XI][G-7](100);sp._oral_taxon_081(100);
Otu00404	445	Bacteria(100);Proteobacteria(100);Gammaproteobacteria(100);Pasteurellales(100);Pasteurellaceae(100);Aggregatibacter(100);actinomycetemcomitans(100);
Otu00405	444	Bacteria(100);Proteobacteria(100);Gammaproteobacteria(100);Pasteurellales(100);Pasteurellaceae(100);Aggregatibacter(100);Aggregatibacter_unclassified(82);
Otu00406	442	Bacteria(100);Actinobacteria(100);Actinobacteria(100);Actinomycetales(100);Actinomycetaceae(100);Actinomyces(100);Actinomyces_unclassified(100);
Otu00407	439	Bacteria(100);Firmicutes(100);Clostridia(100);Clostridiales(100);Lachnospiraceae_[XIV](100);Lachnospiraceae_[XIV]_unclassified(51);Lachnospiraceae_[XIV]_unclassified(51);
Otu00408	437	Bacteria(100);Bacteroidetes(100);Bacteroidia(100);Bacteroidales(100);Prevotellaceae(100);Prevotella(100);sp._oral_taxon_301(94);
Otu00409	436	Bacteria(100);Actinobacteria(100);Actinobacteria(100);Corynebacteriales(100);Corynebacteriaceae(100);Corynebacterium(100);Corynebacterium_unclassified(100);
Otu00410	433	Bacteria(100);Actinobacteria(100);Actinobacteria(100);Bifidobacteriales(100);Bifidobacteriaceae(100);Alloscardovia(100);omnicolens(100);
Otu00411	432	Bacteria(100);Bacteroidetes(100);Bacteroidia(100);Bacteroidales(100);Prevotellaceae(100);Prevotella(100);saccharolytica(100);
Otu00412	428	Bacteria(100);Firmicutes(100);Negativicutes(100);Selenomonadales(100);Veillonellaceae(100);Veillonella(100);parvula(51);
Otu00413	427	Bacteria(100);Firmicutes(100);Negativicutes(100);Selenomonadales(100);Veillonellaceae(100);Selenomonas(100);Selenomonas_unclassified(100);
Otu00414	421	Bacteria(100);Actinobacteria(100);Actinobacteria(100);Actinomycetales(100);Actinomycetaceae(100);Actinomyces(100);johnsonii(100);
Otu00415	420	Bacteria(100);Firmicutes(100);Negativicutes(100);Selenomonadales(100);Veillonellaceae(100);Selenomonas(100);sp._oral_taxon_133(100);
Otu00416	415	Bacteria(100);Firmicutes(100);Bacilli(100);Lactobacillales(100);Streptococcaceae(100);Streptococcus(100);Streptococcus_unclassified(100);
Otu00417	403	Bacteria(100);Synergistetes(100);Synergistia(100);Synergistales(100);Dethiosulfovibrionaceae(100);Pyramidobacter(100);piscolens(100);
Otu00418	401	Bacteria(100);Bacteroidetes(100);Bacteroidia(100);Bacteroidales(100);Prevotellaceae(100);Prevotella(100);Prevotella_unclassified(100);
Otu00419	399	Bacteria(100);Firmicutes(100);Bacilli(100);Lactobacillales(100);Lactobacillaceae(100);Lactobacillus(100);salivarius(100);
Otu00420	398	Bacteria(100);Bacteroidetes(100);Bacteroidia(100);Bacteroidales(100);Prevotellaceae(100);Prevotella(100);Prevotella_unclassified(100);
Otu00421	396	Bacteria(100);Firmicutes(100);Negativicutes(100);Selenomonadales(100);Veillonellaceae(100);Selenomonas(100);Selenomonas_unclassified(83);
Otu00422	396	Bacteria(100);Actinobacteria(100);Actinobacteria(100);Actinomycetales(100);Actinomycetaceae(100);Actinomyces(100);naeslundii(98);
Otu00423	394	Bacteria(100);Firmicutes(100);Bacilli(100);Lactobacillales(100);Streptococcaceae(100);Streptococcus(100);Streptococcus_unclassified(100);
Otu00424	388	Bacteria(100);Bacteroidetes(100);Bacteroidetes_[C-1](100);Bacteroidetes_[O-1](100);Bacteroidetes_[F-1](100);Bacteroidetes_[G-5](100);sp._oral_taxon_505(100);
Otu00425	385	Bacteria(100);Firmicutes(100);Negativicutes(100);Selenomonadales(100);Veillonellaceae(100);Veillonella(100);Veillonella_unclassified(100);
Otu00426	382	Bacteria(100);Proteobacteria(100);Betaproteobacteria(100);Burkholderiales(100);Comamonadaceae(100);Ottowia(100);sp._oral_taxon_894(100);
Otu00427	379	Bacteria(100);Actinobacteria(100);Actinobacteria(100);Corynebacteriales(100);Corynebacteriaceae(100);Corynebacterium(100);Corynebacterium_unclassified(100);
Otu00428	375	Bacteria(100);Bacteroidetes(100);Bacteroidia(100);Bacteroidales(100);Porphyromonadaceae(100);Tannerella(100);sp._oral_taxon_286(100);
Otu00429	374	Bacteria(100);Fusobacteria(100);Fusobacteriia(100);Fusobacteriales(100);Leptotrichiaceae(100);Leptotrichiaceae_unclassified(98);Leptotrichiaceae_unclassified(98);
Otu00430	368	Bacteria(100);Spirochaetes(100);Spirochaetia(100);Spirochaetales(100);Spirochaetaceae(100);Treponema(100);maltophilum(97);
Otu00431	366	Bacteria(100);Firmicutes(100);Clostridia(100);Clostridiales(100);Eubacteriaceae_[XV](100);Pseudoramibacter(100);alactolyticus(100);
Otu00432	360	Bacteria(100);Firmicutes(100);Bacilli(100);Lactobacillales(100);Streptococcaceae(100);Streptococcus(100);Streptococcus_unclassified(82);
Otu00433	359	Bacteria(100);Spirochaetes(100);Spirochaetia(100);Spirochaetales(100);Spirochaetaceae(100);Treponema(100);sp._oral_taxon_268(100);
Otu00434	358	Bacteria(100);Firmicutes(100);Erysipelotrichia(100);Erysipelotrichales(100);Erysipelotrichaceae(100);Eggerthia(100);catenaformis(100);
Otu00435	356	Bacteria(100);Bacteroidetes(100);Bacteroidia(100);Bacteroidales(100);Prevotellaceae(100);Prevotella(100);Prevotella_unclassified(72);
Otu00436	355	Bacteria(100);Saccharibacteria_(TM7)(100);TM7_[C-1](100);TM7_[O-1](100);TM7_[F-1](100);TM7_[G-2](100);sp._oral_taxon_350(100);
Otu00437	355	Bacteria(100);Firmicutes(100);Bacilli(100);Lactobacillales(100);Streptococcaceae(100);Streptococcus(100);Streptococcus_unclassified(100);
Otu00438	351	Bacteria(100);Firmicutes(100);Clostridia(100);Clostridiales(100);Peptoniphilaceae(100);Anaerococcus(100);Anaerococcus_unclassified(100);
Otu00439	350	Bacteria(100);Bacteroidetes(100);Flavobacteriia(100);Flavobacteriales(100);Flavobacteriaceae(100);Bergeyella(100);sp._oral_taxon_900(100);
Otu00440	344	Bacteria(100);Bacteroidetes(100);Flavobacteriia(100);Flavobacteriales(100);Flavobacteriaceae(100);Capnocytophaga(100);granulosa(100);
Otu00441	342	Bacteria(100);Bacteroidetes(100);Bacteroidetes_[C-1](100);Bacteroidetes_[O-1](100);Bacteroidetes_[F-1](100);Bacteroidetes_[G-3](100);sp._oral_taxon_280(100);
Otu00442	340	Bacteria(100);Firmicutes(100);Bacilli(100);Lactobacillales(100);Streptococcaceae(100);Streptococcus(100);Streptococcus_unclassified(100);
Otu00443	334	Bacteria(100);Bacteroidetes(100);Flavobacteriia(100);Flavobacteriales(100);Flavobacteriaceae(100);Bergeyella(100);Bergeyella_unclassified(100);
Otu00444	333	Bacteria(100);Saccharibacteria_(TM7)(100);TM7_[C-1](100);TM7_[O-1](100);TM7_[F-1](100);TM7_[G-4](100);sp._oral_taxon_355(100);
Otu00445	332	Bacteria(100);Bacteroidetes(100);Bacteroidia(100);Bacteroidales(100);Prevotellaceae(100);Alloprevotella(100);sp._oral_taxon_912(100);
Otu00446	330	Bacteria(100);Firmicutes(100);Negativicutes(100);Selenomonadales(100);Veillonellaceae(100);Veillonella(100);Veillonella_unclassified(69);
Otu00447	324	Bacteria(100);Proteobacteria(100);Betaproteobacteria(100);Neisseriales(100);Neisseriaceae(100);Kingella(100);sp._oral_taxon_932(100);
Otu00448	322	Bacteria(100);Firmicutes(100);Negativicutes(100);Selenomonadales(100);Veillonellaceae(100);Selenomonas(100);Selenomonas_unclassified(100);
Otu00449	315	Bacteria(100);Firmicutes(100);Bacilli(100);Lactobacillales(100);Streptococcaceae(100);Streptococcus(100);Streptococcus_unclassified(100);
Otu00450	314	Bacteria(100);Firmicutes(100);Negativicutes(100);Selenomonadales(100);Veillonellaceae(100);Selenomonas(100);noxia(100);
Otu00451	313	Bacteria(100);Fusobacteria(100);Fusobacteriia(100);Fusobacteriales(100);Fusobacteriaceae(100);Fusobacterium(100);periodonticum(100);
Otu00452	309	Bacteria(100);Firmicutes(100);Negativicutes(100);Selenomonadales(100);Veillonellaceae(100);Selenomonas(100);dianae(93);
Otu00453	307	Bacteria(100);Proteobacteria(100);Gammaproteobacteria(100);Pasteurellales(100);Pasteurellaceae(100);Haemophilus(100);parainfluenzae(100);
Otu00454	300	Bacteria(100);Firmicutes(100);Bacilli(100);Lactobacillales(100);Lactobacillales_unclassified(52);Lactobacillales_unclassified(52);Lactobacillales_unclassified(52);
Otu00455	300	Bacteria(100);Bacteroidetes(100);Bacteroidetes_[C-1](100);Bacteroidetes_[O-1](100);Bacteroidetes_[F-1](100);Bacteroidetes_[G-5](100);sp._oral_taxon_511(100);
Otu00456	300	Bacteria(100);Spirochaetes(100);Spirochaetia(100);Spirochaetales(100);Spirochaetaceae(100);Treponema(100);Treponema_unclassified(59);
Otu00457	298	Bacteria(100);Firmicutes(100);Bacilli(100);Bacillales(100);Gemellaceae(100);Gemella(100);haemolysans(77);
Otu00458	296	Bacteria(100);Bacteroidetes(100);Bacteroidia(100);Bacteroidales(100);Prevotellaceae(100);Prevotella(100);sp._oral_taxon_313(100);
Otu00459	294	Bacteria(100);Firmicutes(100);Clostridia(100);Clostridiales(100);Lachnospiraceae_[XIV](100);Catonella(100);morbi(100);
Otu00460	294	Bacteria(100);Bacteroidetes(100);Bacteroidia(100);Bacteroidales(100);Prevotellaceae(100);Prevotella(100);sp._oral_taxon_820(100);
Otu00461	280	Bacteria(100);Fusobacteria(100);Fusobacteriia(100);Fusobacteriales(100);Leptotrichiaceae(100);Leptotrichia(100);shahii(100);
Otu00462	277	Bacteria(100);Actinobacteria(100);Actinobacteria(100);Actinomycetales(100);Actinomycetaceae(100);Actinomyces(100);israelii(100);
Otu00463	277	Bacteria(100);Firmicutes(100);Negativicutes(100);Selenomonadales(100);Veillonellaceae(100);Selenomonas(100);Selenomonas_unclassified(100);
Otu00464	277	Bacteria(100);Firmicutes(100);Negativicutes(100);Selenomonadales(100);Veillonellaceae(100);Veillonella(100);parvula(95);
Otu00465	276	Bacteria(100);Actinobacteria(100);Actinobacteria(100);Actinobacteria_unclassified(100);Actinobacteria_unclassified(100);Actinobacteria_unclassified(100);Actinobacteria_unclassified(100);
Otu00466	272	Bacteria(100);Firmicutes(100);Negativicutes(100);Selenomonadales(100);Veillonellaceae(100);Selenomonas(100);Selenomonas_unclassified(100);
Otu00467	272	Bacteria(100);Firmicutes(100);Clostridia(100);Clostridiales(100);Peptoniphilaceae(100);Parvimonas(100);sp._oral_taxon_110(100);
Otu00468	271	Bacteria(100);Actinobacteria(100);Actinobacteria(100);Propionibacteriales(100);Propionibacteriaceae(100);Propionibacterium(100);Propionibacterium_unclassified(100);
Otu00469	271	Bacteria(100);Proteobacteria(100);Gammaproteobacteria(100);Pasteurellales(100);Pasteurellaceae(100);Haemophilus(100);parainfluenzae(100);
Otu00470	270	Bacteria(100);Bacteroidetes(100);Flavobacteriia(100);Flavobacteriales(100);Flavobacteriaceae(100);Capnocytophaga(100);sp._oral_taxon_863(100);
Otu00471	268	Bacteria(100);Firmicutes(100);Clostridia(100);Clostridiales(100);Peptostreptococcaceae_[XI](100);Mogibacterium(100);timidum(100);
Otu00472	266	Bacteria(100);Spirochaetes(100);Spirochaetia(100);Spirochaetales(100);Spirochaetaceae(100);Treponema(100);socranskii(100);
Otu00473	265	Bacteria(100);Proteobacteria(100);Gammaproteobacteria(100);Pasteurellales(100);Pasteurellaceae(100);Haemophilus(100);parainfluenzae(100);
Otu00474	264	Bacteria(100);Proteobacteria(100);Gammaproteobacteria(100);Xanthomonadales(100);Xanthomonadaceae(100);Stenotrophomonas(100);maltophilia(100);
Otu00475	263	Bacteria(100);Fusobacteria(100);Fusobacteriia(100);Fusobacteriales(100);Leptotrichiaceae(100);Leptotrichia(100);sp._oral_taxon_221(100);
Otu00476	260	Bacteria(100);Firmicutes(100);Negativicutes(100);Selenomonadales(100);Veillonellaceae(100);Selenomonas(100);dianae(52);
Otu00477	258	Bacteria(100);Actinobacteria(100);Actinobacteria(100);Actinomycetales(100);Actinomycetaceae(100);Actinomyces(100);Actinomyces_unclassified(85);
Otu00478	258	Bacteria(100);Proteobacteria(100);Gammaproteobacteria(100);Pasteurellales(100);Pasteurellaceae(100);Aggregatibacter(100);sp._oral_taxon_949(97);
Otu00479	255	Bacteria(100);Firmicutes(100);Bacilli(100);Lactobacillales(100);Streptococcaceae(100);Streptococcus(100);Streptococcus_unclassified(100);
Otu00480	253	Bacteria(100);Bacteroidetes(100);Bacteroidia(100);Bacteroidales(100);Bacteroidaceae(100);Bacteroides(100);heparinolyticus(100);
Otu00481	252	Bacteria(100);Proteobacteria(100);Gammaproteobacteria(100);Enterobacteriales(100);Enterobacteriaceae(100);Escherichia(81);coli(81);
Otu00482	252	Bacteria(100);Firmicutes(100);Negativicutes(100);Selenomonadales(100);Veillonellaceae(100);Veillonella(100);Veillonella_unclassified(68);
Otu00483	252	Bacteria(100);Firmicutes(100);Clostridia(100);Clostridiales(100);Lachnospiraceae_[XIV](100);Johnsonella(100);sp._oral_taxon_166(100);
Otu00484	252	Bacteria(100);Proteobacteria(100);Betaproteobacteria(100);Burkholderiales(100);Comamonadaceae(100);Delftia(100);acidovorans(100);
Otu00485	250	Bacteria(100);Spirochaetes(100);Spirochaetia(100);Spirochaetales(100);Spirochaetaceae(100);Treponema(100);sp._oral_taxon_247(61);
Otu00486	249	Bacteria(100);Chloroflexi(100);Anaerolineae(100);Anaerolineales(100);Anaerolineaceae(100);Anaerolineae_[G-1](100);sp._oral_taxon_439(100);
Otu00487	244	Bacteria(100);Firmicutes(100);Bacilli(100);Lactobacillales(100);Streptococcaceae(100);Streptococcus(100);dentisani(87);
Otu00488	244	Bacteria(100);Firmicutes(100);Bacilli(100);Lactobacillales(100);Streptococcaceae(100);Streptococcus(100);Streptococcus_unclassified(68);
Otu00489	243	Bacteria(100);Firmicutes(100);Clostridia(100);Clostridiales(100);Peptostreptococcaceae_[XI](100);Mogibacterium(100);Mogibacterium_unclassified(88);
Otu00490	243	Bacteria(100);Gracilibacteria_(GN02)(100);GN02_[C-1](100);GN02_[O-1](100);GN02_[F-1](100);GN02_[G-1](100);sp._oral_taxon_872(100);
Otu00491	241	Bacteria(100);Proteobacteria(100);Betaproteobacteria(100);Neisseriales(100);Neisseriaceae(100);Kingella(91);Kingella_unclassified(91);
Otu00492	239	Bacteria(100);Bacteroidetes(100);Bacteroidia(100);Bacteroidales(100);Porphyromonadaceae(100);Porphyromonas(100);sp._oral_taxon_279(100);
Otu00493	238	Bacteria(100);Fusobacteria(100);Fusobacteriia(100);Fusobacteriales(100);Leptotrichiaceae(100);Leptotrichia(100);Leptotrichia_unclassified(57);
Otu00494	237	Bacteria(100);Bacteroidetes(100);Bacteroidia(100);Bacteroidales(100);Prevotellaceae(100);Prevotella(100);sp._oral_taxon_315(100);
Otu00495	237	Bacteria(100);Firmicutes(100);Bacilli(100);Lactobacillales(100);Streptococcaceae(100);Streptococcus(100);Streptococcus_unclassified(90);
Otu00496	234	Bacteria(100);Firmicutes(100);Bacilli(100);Lactobacillales(100);Streptococcaceae(100);Streptococcus(100);Streptococcus_unclassified(100);
Otu00497	232	Bacteria(100);Firmicutes(100);Clostridia(100);Clostridiales(100);Peptostreptococcaceae_[XI](100);Peptostreptococcaceae_[XI][G-2](100);sp._oral_taxon_091(100);
Otu00498	231	Bacteria(100);Firmicutes(100);Negativicutes(100);Selenomonadales(100);Veillonellaceae(100);Selenomonas(100);Selenomonas_unclassified(55);
Otu00499	229	Bacteria(100);Proteobacteria(100);Gammaproteobacteria(100);Pasteurellales(100);Pasteurellaceae(100);Haemophilus(100);parainfluenzae(100);
Otu00500	228	Bacteria(100);Firmicutes(100);Bacilli(100);Lactobacillales(100);Streptococcaceae(100);Streptococcus(100);Streptococcus_unclassified(100);
Otu00501	226	Bacteria(100);Spirochaetes(100);Spirochaetia(100);Spirochaetales(100);Spirochaetaceae(100);Treponema(100);sp._oral_taxon_236(83);
Otu00502	224	Bacteria(100);Firmicutes(100);Bacilli(100);Lactobacillales(100);Carnobacteriaceae(100);Granulicatella(100);Granulicatella_unclassified(100);
Otu00503	220	Bacteria(100);Firmicutes(100);Bacilli(100);Lactobacillales(100);Streptococcaceae(100);Streptococcus(100);Streptococcus_unclassified(93);
Otu00504	220	Bacteria(100);Actinobacteria(100);Actinobacteria(100);Corynebacteriales(100);Corynebacteriaceae(100);Corynebacterium(100);Corynebacterium_unclassified(100);
Otu00505	219	Bacteria(100);Actinobacteria(100);Actinobacteria(100);Actinomycetales(100);Micrococcaceae(100);Rothia(100);mucilaginosa(100);
Otu00506	219	Bacteria(100);Bacteroidetes(100);Bacteroidia(100);Bacteroidales(100);Prevotellaceae(100);Alloprevotella(100);Alloprevotella_unclassified(95);
Otu00507	218	Bacteria(100);Firmicutes(100);Negativicutes(100);Selenomonadales(100);Veillonellaceae(100);Selenomonas(100);Selenomonas_unclassified(100);
Otu00508	218	Bacteria(100);Proteobacteria(100);Gammaproteobacteria(100);Pseudomonadales(100);Pseudomonadaceae(100);Pseudomonas(100);Pseudomonas_unclassified(100);
Otu00509	217	Bacteria(100);Saccharibacteria_(TM7)(100);TM7_[C-1](100);TM7_[O-1](100);TM7_[F-1](100);TM7_[G-1](100);sp._oral_taxon_869(100);
Otu00510	216	Bacteria(100);Spirochaetes(100);Spirochaetia(100);Spirochaetales(100);Spirochaetaceae(100);Treponema(100);maltophilum(100);
Otu00511	215	Bacteria(100);Spirochaetes(100);Spirochaetia(100);Spirochaetales(100);Spirochaetaceae(100);Treponema(100);Treponema_unclassified(100);
Otu00512	214	Bacteria(100);Firmicutes(100);Negativicutes(100);Selenomonadales(100);Veillonellaceae(100);Veillonella(100);parvula(62);
Otu00513	214	Bacteria(100);Bacteroidetes(100);Flavobacteriia(100);Flavobacteriales(100);Flavobacteriaceae(100);Capnocytophaga(100);Capnocytophaga_unclassified(94);
Otu00514	212	Bacteria(100);Fusobacteria(100);Fusobacteriia(100);Fusobacteriales(100);Fusobacteriaceae(100);Fusobacterium(100);Fusobacterium_unclassified(93);
Otu00515	212	Bacteria(100);Firmicutes(100);Bacilli(100);Lactobacillales(100);Streptococcaceae(100);Streptococcus(100);Streptococcus_unclassified(100);
Otu00516	211	Bacteria(100);Bacteroidetes(100);Bacteroidia(100);Bacteroidales(100);Prevotellaceae(100);Alloprevotella(100);tannerae(100);
Otu00517	210	Bacteria(100);Firmicutes(100);Clostridia(100);Clostridiales(100);Peptostreptococcaceae_[XI](100);Filifactor(100);alocis(100);
Otu00518	208	Bacteria(100);Firmicutes(100);Bacilli(100);Lactobacillales(100);Lactobacillaceae(100);Lactobacillus(100);casei(100);
Otu00519	208	Bacteria(100);Proteobacteria(100);Alphaproteobacteria(100);Rhizobiales(100);Rhizobiaceae(100);Agrobacterium(100);tumefaciens(100);
Otu00520	207	Bacteria(100);Firmicutes(100);Clostridia(100);Clostridiales(100);Ruminococcaceae(100);Ruminococcaceae_[G-1](100);sp._oral_taxon_075(100);
Otu00521	207	Bacteria(100);Proteobacteria(100);Gammaproteobacteria(100);Pasteurellales(100);Pasteurellaceae(100);Haemophilus(100);Haemophilus_unclassified(100);
Otu00522	205	Bacteria(100);Spirochaetes(100);Spirochaetia(100);Spirochaetales(100);Spirochaetaceae(100);Treponema(100);sp._oral_taxon_256(100);
Otu00523	204	Bacteria(100);Actinobacteria(100);Actinobacteria(100);Actinomycetales(100);Micrococcaceae(100);Rothia(100);mucilaginosa(100);
Otu00524	204	Bacteria(100);Firmicutes(100);Clostridia(100);Clostridiales(100);Peptococcaceae(100);Peptococcus(100);Peptococcus_unclassified(75);
Otu00525	203	Bacteria(100);Firmicutes(100);Clostridia(100);Clostridiales(100);Lachnospiraceae_[XIV](100);Butyrivibrio(100);sp._oral_taxon_455(100);
Otu00526	203	Bacteria(100);Firmicutes(100);Clostridia(100);Clostridiales(100);Lachnospiraceae_[XIV](100);Johnsonella(100);ignava(100);
Otu00527	202	Bacteria(100);Firmicutes(100);Bacilli(100);Bacillales(100);Staphylococcaceae(100);Staphylococcus(100);warneri(100);
Otu00528	201	Bacteria(100);Bacteroidetes(100);Flavobacteriia(100);Flavobacteriales(100);Flavobacteriaceae(100);Capnocytophaga(100);sp._oral_taxon_338(100);
Otu00529	199	Bacteria(100);Proteobacteria(100);Betaproteobacteria(100);Neisseriales(100);Neisseriaceae(100);Neisseria(100);Neisseria_unclassified(100);
Otu00530	199	Bacteria(100);Bacteroidetes(100);Bacteroidia(100);Bacteroidales(100);Prevotellaceae(100);Prevotella(100);sp._oral_taxon_942(100);
Otu00531	199	Bacteria(100);Firmicutes(100);Bacilli(100);Lactobacillales(100);Streptococcaceae(100);Streptococcus(100);Streptococcus_unclassified(80);
Otu00532	197	Bacteria(100);Firmicutes(100);Negativicutes(100);Selenomonadales(100);Veillonellaceae(100);Selenomonas(100);Selenomonas_unclassified(95);
Otu00533	195	Bacteria(100);Firmicutes(100);Bacilli(100);Lactobacillales(100);Streptococcaceae(100);Lactococcus(100);lactis(100);
Otu00534	195	Bacteria(100);Firmicutes(100);Bacilli(100);Lactobacillales(100);Streptococcaceae(100);Streptococcus(100);Streptococcus_unclassified(100);
Otu00535	194	Bacteria(100);Spirochaetes(100);Spirochaetia(100);Spirochaetales(100);Spirochaetaceae(100);Treponema(100);sp._oral_taxon_234(100);
Otu00536	194	Bacteria(100);Bacteroidetes(100);Bacteroidetes_[C-1](100);Bacteroidetes_[O-1](100);Bacteroidetes_[F-1](100);Bacteroidetes_[G-3](100);Bacteroidetes_[G-3]_unclassified(77);
Otu00537	193	Bacteria(100);Actinobacteria(100);Actinobacteria(100);Actinomycetales(100);Actinomycetaceae(100);Actinomyces(100);sp._oral_taxon_896(100);
Otu00538	192	Bacteria(100);Synergistetes(100);Synergistia(100);Synergistales(100);Synergistaceae(100);Fretibacterium(100);sp._oral_taxon_361(100);
Otu00539	191	Bacteria(100);Firmicutes(100);Negativicutes(100);Selenomonadales(100);Veillonellaceae(100);Selenomonas(100);Selenomonas_unclassified(100);
Otu00540	191	Bacteria(100);Proteobacteria(100);Betaproteobacteria(100);Burkholderiales(100);Comamonadaceae(100);Delftia(100);acidovorans(100);
Otu00541	188	Bacteria(100);Proteobacteria(100);Betaproteobacteria(100);Burkholderiales(100);Comamonadaceae(100);Comamonadaceae_unclassified(100);Comamonadaceae_unclassified(100);
Otu00542	187	Bacteria(100);Firmicutes(100);Bacilli(100);Lactobacillales(100);Streptococcaceae(100);Streptococcus(100);Streptococcus_unclassified(100);
Otu00543	186	Bacteria(100);Firmicutes(100);Bacilli(100);Lactobacillales(100);Streptococcaceae(100);Streptococcus(100);Streptococcus_unclassified(100);
Otu00544	185	Bacteria(100);Actinobacteria(100);Actinobacteria(100);Actinobacteria_unclassified(100);Actinobacteria_unclassified(100);Actinobacteria_unclassified(100);Actinobacteria_unclassified(100);
Otu00545	185	Bacteria(100);Firmicutes(100);Bacilli(100);Lactobacillales(100);Lactobacillaceae(100);Lactobacillus(100);ultunensis(100);
Otu00546	184	Bacteria(100);Firmicutes(100);Negativicutes(100);Selenomonadales(100);Veillonellaceae(100);Veillonella(100);parvula(62);
Otu00547	184	Bacteria(100);Firmicutes(100);Negativicutes(100);Selenomonadales(100);Veillonellaceae(100);Veillonellaceae_[G-1](100);sp._oral_taxon_135(82);
Otu00548	184	Bacteria(100);Fusobacteria(100);Fusobacteriia(100);Fusobacteriales(100);Leptotrichiaceae(100);Leptotrichia(100);goodfellowii(100);
Otu00549	183	Bacteria(100);Proteobacteria(100);Betaproteobacteria(100);Neisseriales(100);Neisseriaceae(100);Neisseria(100);sp._oral_taxon_499(100);
Otu00550	181	Bacteria(100);Bacteroidetes(100);Bacteroidia(100);Bacteroidales(100);Porphyromonadaceae(100);Porphyromonas(100);Porphyromonas_unclassified(100);
Otu00551	180	Bacteria(100);Bacteroidetes(100);Bacteroidia(100);Bacteroidales(100);Porphyromonadaceae(100);Porphyromonas(100);endodontalis(100);
Otu00552	180	Bacteria(100);Bacteroidetes(100);Bacteroidia(100);Bacteroidales(100);Prevotellaceae(100);Prevotella(100);fusca(100);
Otu00553	179	Bacteria(100);Firmicutes(100);Clostridia(100);Clostridiales(100);Ruminococcaceae(100);Ruminococcaceae_[G-2](100);sp._oral_taxon_085(100);
Otu00554	178	Bacteria(100);Bacteroidetes(100);Bacteroidia(100);Bacteroidales(100);Prevotellaceae(100);Prevotella(100);bivia(100);
Otu00555	178	Bacteria(100);Proteobacteria(100);Betaproteobacteria(100);Neisseriales(100);Neisseriaceae(100);Neisseria(100);Neisseria_unclassified(100);
Otu00556	178	Bacteria(100);Proteobacteria(100);Gammaproteobacteria(100);Enterobacteriales(100);Enterobacteriaceae(100);Enterobacteriaceae_unclassified(88);Enterobacteriaceae_unclassified(88);
Otu00557	177	Bacteria(100);Actinobacteria(100);Actinobacteria(100);Propionibacteriales(100);Propionibacteriaceae(100);Propionibacterium(100);sp._oral_taxon_193(100);
Otu00558	174	Bacteria(100);Actinobacteria(100);Actinobacteria(100);Actinomycetales(100);Micrococcaceae(100);Rothia(100);mucilaginosa(100);
Otu00559	172	Bacteria(100);Firmicutes(100);Clostridia(100);Clostridiales(100);Lachnospiraceae_[XIV](100);Lachnospiraceae_[G-7](100);sp._oral_taxon_086(100);
Otu00560	170	Bacteria(100);Actinobacteria(100);Actinobacteria(100);Actinomycetales(100);Actinomycetaceae(100);Actinomyces(100);Actinomyces_unclassified(89);
Otu00561	170	Bacteria(100);Firmicutes(100);Bacilli(100);Lactobacillales(100);Streptococcaceae(100);Streptococcus(100);Streptococcus_unclassified(100);
Otu00562	170	Bacteria(100);Firmicutes(100);Bacilli(100);Lactobacillales(100);Streptococcaceae(100);Streptococcus(100);sanguinis(52);
Otu00563	168	Bacteria(100);Firmicutes(100);Bacilli(100);Bacilli_unclassified(100);Bacilli_unclassified(100);Bacilli_unclassified(100);Bacilli_unclassified(100);
Otu00564	167	Bacteria(100);Firmicutes(100);Negativicutes(100);Selenomonadales(100);Veillonellaceae(100);Veillonella(100);parvula(83);
Otu00565	165	Bacteria(100);Firmicutes(100);Clostridia(100);Clostridiales(100);Peptostreptococcaceae_[XI](100);Peptostreptococcaceae_[XI][G-7](100);Peptostreptococcaceae_[XI][G-7]_unclassified(100);
Otu00566	165	Bacteria(100);Firmicutes(100);Negativicutes(100);Selenomonadales(100);Veillonellaceae(100);Veillonella(100);Veillonella_unclassified(100);
Otu00567	164	Bacteria(100);Bacteroidetes(100);Bacteroidetes_[C-1](100);Bacteroidetes_[O-1](100);Bacteroidetes_[F-1](100);Bacteroidetes_[G-4](100);sp._oral_taxon_509(100);
Otu00568	163	Bacteria(100);Firmicutes(100);Negativicutes(100);Selenomonadales(100);Veillonellaceae(100);Veillonella(100);Veillonella_unclassified(100);
Otu00569	162	Bacteria(100);Firmicutes(100);Bacilli(100);Lactobacillales(100);Streptococcaceae(100);Streptococcus(100);Streptococcus_unclassified(100);
Otu00570	161	Bacteria(100);Actinobacteria(100);Actinobacteria(100);Actinomycetales(100);Actinomycetaceae(100);Actinomyces(100);sp._oral_taxon_414(100);
Otu00571	160	Bacteria(100);Firmicutes(100);Bacilli(100);Lactobacillales(100);Streptococcaceae(100);Streptococcus(100);sp._oral_taxon_431(80);
Otu00572	160	Bacteria(100);Actinobacteria(100);Actinobacteria(100);Actinomycetales(100);Micrococcaceae(100);Rothia(100);mucilaginosa(100);
Otu00573	160	Bacteria(100);Actinobacteria(100);Actinobacteria(100);Actinomycetales(100);Actinomycetaceae(100);Actinomyces(100);Actinomyces_unclassified(88);
Otu00574	160	Bacteria(100);Bacteroidetes(100);Bacteroidia(100);Bacteroidales(100);Prevotellaceae(100);Prevotella(100);Prevotella_unclassified(100);
Otu00575	159	Bacteria(100);Proteobacteria(100);Gammaproteobacteria(100);Pasteurellales(100);Pasteurellaceae(100);Haemophilus(100);parainfluenzae(100);
Otu00576	158	Bacteria(100);Actinobacteria(100);Actinobacteria(100);Corynebacteriales(100);Corynebacteriaceae(100);Corynebacterium(100);durum(100);
Otu00577	157	Bacteria(100);Actinobacteria(100);Actinobacteria(100);Actinomycetales(100);Actinomycetaceae(100);Actinomyces(100);lingnae_[NVP](100);
Otu00578	156	Bacteria(100);Actinobacteria(100);Coriobacteriia(100);Coriobacteriales(100);Coriobacteriaceae(100);Atopobium(100);parvulum(100);
Otu00579	156	Bacteria(100);Firmicutes(100);Bacilli(100);Lactobacillales(100);Streptococcaceae(100);Streptococcus(100);Streptococcus_unclassified(87);
Otu00580	152	Bacteria(100);Bacteroidetes(100);Bacteroidia(100);Bacteroidales(100);Porphyromonadaceae(100);Porphyromonas(100);gingivalis(100);
Otu00581	151	Bacteria(100);Fusobacteria(100);Fusobacteriia(100);Fusobacteriales(100);Fusobacteriaceae(100);Fusobacterium(100);nucleatum_subsp._vincentii(72);
Otu00582	150	Bacteria(100);Proteobacteria(100);Gammaproteobacteria(100);Cardiobacteriales(100);Cardiobacteriaceae(100);Cardiobacterium(100);hominis(100);
Otu00583	149	Bacteria(100);Bacteroidetes(100);Bacteroidia(100);Bacteroidales(100);Prevotellaceae(100);Prevotella(100);Prevotella_unclassified(94);
Otu00584	148	Bacteria(100);Fusobacteria(95);Fusobacteriia(95);Fusobacteriales(95);Fusobacteriaceae(95);Fusobacterium(95);Fusobacterium_unclassified(61);
Otu00585	148	Bacteria(100);Firmicutes(100);Bacilli(100);Lactobacillales(100);Streptococcaceae(100);Lactococcus(100);lactis(100);
Otu00586	147	Bacteria(100);Fusobacteria(100);Fusobacteriia(100);Fusobacteriales(100);Fusobacteriaceae(100);Fusobacterium(100);nucleatum_subsp._polymorphum(54);
Otu00587	147	Bacteria(100);Actinobacteria(100);Actinobacteria(100);Actinomycetales(100);Actinomycetaceae(100);Actinomyces(100);Actinomyces_unclassified(64);
Otu00588	147	Bacteria(100);Firmicutes(100);Bacilli(100);Lactobacillales(100);Streptococcaceae(100);Streptococcus(100);Streptococcus_unclassified(100);
Otu00589	146	Bacteria(100);Firmicutes(100);Negativicutes(100);Selenomonadales(100);Veillonellaceae(100);Veillonella(100);Veillonella_unclassified(64);
Otu00590	145	Bacteria(100);Actinobacteria(100);Actinobacteria(100);Actinomycetales(100);Micrococcaceae(100);Rothia(100);mucilaginosa(100);
Otu00591	145	Bacteria(100);Actinobacteria(100);Actinobacteria(100);Actinomycetales(100);Micrococcaceae(100);Rothia(100);mucilaginosa(94);
Otu00592	144	Bacteria(100);Firmicutes(100);Bacilli(100);Lactobacillales(100);Streptococcaceae(100);Streptococcus(100);Streptococcus_unclassified(100);
Otu00593	144	Bacteria(100);Spirochaetes(100);Spirochaetia(100);Spirochaetales(100);Spirochaetaceae(100);Treponema(100);sp._oral_taxon_951(53);
Otu00594	144	Bacteria(100);Bacteroidetes(100);Bacteroidia(100);Bacteroidales(100);Prevotellaceae(100);Prevotella(100);Prevotella_unclassified(87);
Otu00595	144	Bacteria(100);Firmicutes(100);Firmicutes_unclassified(100);Firmicutes_unclassified(100);Firmicutes_unclassified(100);Firmicutes_unclassified(100);Firmicutes_unclassified(100);
Otu00596	144	Bacteria(100);Fusobacteria(100);Fusobacteriia(100);Fusobacteriales(100);Leptotrichiaceae(100);Leptotrichia(100);sp._oral_taxon_847(100);
Otu00597	142	Bacteria(100);Bacteroidetes(100);Bacteroidetes_[C-1](100);Bacteroidetes_[O-1](100);Bacteroidetes_[F-1](100);Bacteroidetes_[G-5](100);sp._oral_taxon_505(100);
Otu00598	141	Bacteria(100);Fusobacteria(100);Fusobacteriia(100);Fusobacteriales(100);Fusobacteriaceae(100);Fusobacterium(100);Fusobacterium_unclassified(100);
Otu00599	141	Bacteria(100);Proteobacteria(100);Gammaproteobacteria(100);Pasteurellales(100);Pasteurellaceae(100);Haemophilus(100);Haemophilus_unclassified(92);
Otu00600	141	Bacteria(100);Bacteroidetes(100);Bacteroidia(100);Bacteroidales(100);Prevotellaceae(100);Prevotella(100);aurantiaca(100);
Otu00601	141	Bacteria(100);Bacteroidetes(100);Bacteroidia(100);Bacteroidales(100);Prevotellaceae(100);Prevotella(100);Prevotella_unclassified(100);
Otu00602	140	Bacteria(100);Fusobacteria(100);Fusobacteriia(100);Fusobacteriales(100);Fusobacteriaceae(100);Fusobacterium(100);Fusobacterium_unclassified(100);
Otu00603	140	Bacteria(100);Spirochaetes(100);Spirochaetia(100);Spirochaetales(100);Spirochaetaceae(100);Treponema(100);parvum(100);
Otu00604	139	Bacteria(100);Firmicutes(100);Bacilli(100);Lactobacillales(100);Streptococcaceae(100);Streptococcus(100);Streptococcus_unclassified(72);
Otu00605	139	Bacteria(100);Firmicutes(100);Clostridia(100);Clostridiales(100);Lachnospiraceae_[XIV](100);Lachnoanaerobaculum(100);sp._oral_taxon_083(100);
Otu00606	137	Bacteria(100);Bacteroidetes(100);Bacteroidia(100);Bacteroidales(100);Prevotellaceae(100);Prevotella(100);denticola(100);
Otu00607	136	Bacteria(100);Fusobacteria(100);Fusobacteriia(100);Fusobacteriales(100);Fusobacteriaceae(100);Fusobacterium(100);nucleatum_subsp._vincentii(100);
Otu00608	136	Bacteria(100);Actinobacteria(100);Actinobacteria(100);Actinomycetales(100);Actinomycetaceae(100);Actinomyces(100);sp._oral_taxon_171(92);
Otu00609	135	Bacteria(100);Fusobacteria(100);Fusobacteriia(100);Fusobacteriales(100);Leptotrichiaceae(100);Leptotrichia(100);sp._oral_taxon_215(100);
Otu00610	133	Bacteria(100);Firmicutes(100);Bacilli(100);Lactobacillales(100);Streptococcaceae(100);Streptococcus(100);Streptococcus_unclassified(64);
Otu00611	131	Bacteria(100);Fusobacteria(100);Fusobacteriia(100);Fusobacteriales(100);Leptotrichiaceae(100);Leptotrichia(100);Leptotrichia_unclassified(58);
Otu00612	131	Bacteria(100);Firmicutes(100);Bacilli(100);Bacillales(100);Staphylococcaceae(100);Staphylococcus(100);warneri(100);
Otu00613	130	Bacteria(100);Proteobacteria(100);Gammaproteobacteria(100);Pasteurellales(100);Pasteurellaceae(100);Haemophilus(87);parainfluenzae(87);
Otu00614	129	Bacteria(100);Proteobacteria(100);Alphaproteobacteria(100);Rhizobiales(100);Bradyrhizobiaceae(100);Afipia(100);broomeae(100);
Otu00615	128	Bacteria(100);Proteobacteria(100);Gammaproteobacteria(100);Pasteurellales(100);Pasteurellaceae(100);Haemophilus(100);sp._oral_taxon_908(95);
Otu00616	128	Bacteria(100);Bacteroidetes(100);Bacteroidia(100);Bacteroidales(100);Prevotellaceae(100);Alloprevotella(100);rava(100);
Otu00617	127	Bacteria(100);Spirochaetes(100);Spirochaetia(100);Spirochaetales(100);Spirochaetaceae(100);Treponema(100);sp._oral_taxon_268(100);
Otu00618	127	Bacteria(100);Firmicutes(100);Negativicutes(100);Selenomonadales(100);Veillonellaceae(100);Veillonella(100);parvula(94);
Otu00619	127	Bacteria(100);Actinobacteria(100);Actinobacteria(100);Actinomycetales(100);Actinomycetaceae(100);Actinomyces(100);sp._oral_taxon_897(100);
Otu00620	124	Bacteria(100);Firmicutes(100);Bacilli(100);Lactobacillales(100);Streptococcaceae(100);Streptococcus(100);dentisani(57);
Otu00621	123	Bacteria(100);Firmicutes(100);Bacilli(100);Bacillales(100);Bacillales_unclassified(100);Bacillales_unclassified(100);Bacillales_unclassified(100);
Otu00622	123	Bacteria(100);Fusobacteria(100);Fusobacteriia(100);Fusobacteriales(100);Fusobacteriaceae(100);Fusobacterium(100);Fusobacterium_unclassified(100);
Otu00623	121	Bacteria(100);Firmicutes(100);Clostridia(100);Clostridiales(100);Peptostreptococcaceae_[XI](100);Peptostreptococcaceae_[XI][G-6](100);[Eubacterium]_minutum(100);
Otu00624	120	Bacteria(100);Proteobacteria(100);Gammaproteobacteria(100);Pasteurellales(100);Pasteurellaceae(100);Haemophilus(100);sp._oral_taxon_908(100);
Otu00625	120	Bacteria(100);Firmicutes(100);Bacilli(100);Lactobacillales(100);Streptococcaceae(100);Streptococcus(100);parasanguinis_II(100);
Otu00626	119	Bacteria(100);Firmicutes(100);Clostridia(100);Clostridiales(100);Lachnospiraceae_[XIV](100);Lachnospiraceae_[G-8](100);sp._oral_taxon_500(100);
Otu00627	117	Bacteria(100);Firmicutes(100);Clostridia(100);Clostridiales(100);Lachnospiraceae_[XIV](100);Butyrivibrio(100);sp._oral_taxon_080(100);
Otu00628	117	Bacteria(100);Firmicutes(100);Bacilli(100);Lactobacillales(100);Streptococcaceae(100);Streptococcus(100);Streptococcus_unclassified(53);
Otu00629	117	Bacteria(100);Bacteroidetes(100);Bacteroidia(100);Bacteroidales(100);Prevotellaceae(100);Prevotella(100);denticola(100);
Otu00630	116	Bacteria(100);Bacteroidetes(100);Bacteroidia(100);Bacteroidales(100);Bacteroidales_unclassified(100);Bacteroidales_unclassified(100);Bacteroidales_unclassified(100);
Otu00631	116	Bacteria(100);Bacteroidetes(100);Bacteroidia(100);Bacteroidales(100);Prevotellaceae(100);Prevotella(100);histicola(100);
Otu00632	115	Bacteria(100);Firmicutes(100);Clostridia(100);Clostridiales(100);Lachnospiraceae_[XIV](100);Lachnospiraceae_[XIV]_unclassified(100);Lachnospiraceae_[XIV]_unclassified(100);
Otu00633	114	Bacteria(100);Firmicutes(100);Negativicutes(100);Selenomonadales(100);Veillonellaceae(100);Selenomonas(100);Selenomonas_unclassified(58);
Otu00634	114	Bacteria(100);Firmicutes(100);Bacilli(100);Lactobacillales(100);Streptococcaceae(100);Streptococcus(100);Streptococcus_unclassified(99);
Otu00635	113	Bacteria(100);Bacteroidetes(100);Flavobacteriia(100);Flavobacteriales(100);Flavobacteriaceae(100);Bergeyella(100);Bergeyella_unclassified(52);
Otu00636	113	Bacteria(100);Proteobacteria(100);Betaproteobacteria(100);Neisseriales(100);Neisseriaceae(100);Neisseria(100);Neisseria_unclassified(100);
Otu00637	112	Bacteria(100);Spirochaetes(100);Spirochaetia(100);Spirochaetales(100);Spirochaetaceae(100);Treponema(100);sp._oral_taxon_258(100);
Otu00638	112	Bacteria(100);Bacteroidetes(100);Bacteroidia(100);Bacteroidales(100);Prevotellaceae(100);Prevotella(100);nanceiensis(100);
Otu00639	112	Bacteria(100);Bacteroidetes(100);Bacteroidia(100);Bacteroidales(100);Prevotellaceae(100);Prevotella(100);melaninogenica(85);
Otu00640	112	Bacteria(100);Proteobacteria(100);Gammaproteobacteria(100);Enterobacteriales(100);Enterobacteriaceae(100);Enterobacteriaceae_unclassified(95);Enterobacteriaceae_unclassified(95);
Otu00641	112	Bacteria(100);Proteobacteria(100);Gammaproteobacteria(100);Pseudomonadales(100);Pseudomonadaceae(100);Pseudomonas(100);fluorescens(100);
Otu00642	112	Bacteria(100);Bacteroidetes(100);Bacteroidetes_[C-1](100);Bacteroidetes_[O-1](100);Bacteroidetes_[F-1](100);Bacteroidetes_[G-5](100);sp._oral_taxon_507(100);
Otu00643	112	Bacteria(100);Fusobacteria(100);Fusobacteriia(100);Fusobacteriales(100);Leptotrichiaceae(100);Leptotrichia(100);sp._oral_taxon_909(100);
Otu00644	111	Bacteria(100);Firmicutes(100);Bacilli(100);Lactobacillales(100);Lactobacillaceae(100);Lactobacillus(100);crispatus(77);
Otu00645	110	Bacteria(100);Firmicutes(100);Bacilli(100);Lactobacillales(100);Streptococcaceae(100);Streptococcus(100);sp._oral_taxon_431(83);
Otu00646	110	Bacteria(100);Proteobacteria(100);Gammaproteobacteria(100);Enterobacteriales(100);Enterobacteriaceae(100);Enterobacteriaceae_unclassified(72);Enterobacteriaceae_unclassified(72);
Otu00647	108	Bacteria(100);Fusobacteria(100);Fusobacteriia(100);Fusobacteriales(100);Fusobacteriaceae(100);Fusobacterium(100);Fusobacterium_unclassified(100);
Otu00648	108	Bacteria(100);Firmicutes(100);Bacilli(100);Lactobacillales(100);Streptococcaceae(100);Streptococcus(100);Streptococcus_unclassified(53);
Otu00649	105	Bacteria(100);Fusobacteria(100);Fusobacteriia(100);Fusobacteriales(100);Leptotrichiaceae(100);Leptotrichia(100);Leptotrichia_unclassified(100);
Otu00650	105	Bacteria(100);Spirochaetes(100);Spirochaetia(100);Spirochaetales(100);Spirochaetaceae(100);Treponema(100);Treponema_unclassified(85);
Otu00651	105	Bacteria(100);Actinobacteria(100);Actinobacteria(100);Actinomycetales(100);Actinomycetaceae(100);Actinomyces(100);Actinomyces_unclassified(100);
Otu00652	105	Bacteria(100);Firmicutes(100);Negativicutes(100);Selenomonadales(100);Veillonellaceae(100);Selenomonas(100);dianae(84);
Otu00653	105	Bacteria(100);Bacteroidetes(100);Bacteroidia(100);Bacteroidales(100);Prevotellaceae(100);Prevotella(100);Prevotella_unclassified(80);
Otu00654	105	Bacteria(100);Actinobacteria(100);Actinobacteria(100);Actinomycetales(100);Actinomycetaceae(100);Actinomyces(100);radicidentis(100);
Otu00655	104	Bacteria(100);Firmicutes(100);Bacilli(100);Lactobacillales(100);Lactobacillaceae(100);Lactobacillus(100);Lactobacillus_unclassified(100);
Otu00656	103	Bacteria(100);Firmicutes(100);Negativicutes(100);Selenomonadales(100);Veillonellaceae(100);Veillonella(100);Veillonella_unclassified(100);
Otu00657	103	Bacteria(100);Firmicutes(100);Bacilli(100);Lactobacillales(100);Streptococcaceae(77);Streptococcaceae_unclassified(77);Streptococcaceae_unclassified(77);
Otu00658	103	Bacteria(100);Firmicutes(100);Clostridia(100);Clostridiales(100);Peptostreptococcaceae_[XI](100);Peptostreptococcaceae_[XI][G-2](100);sp._oral_taxon_091(100);
Otu00659	103	Bacteria(100);Fusobacteria(100);Fusobacteriia(100);Fusobacteriales(100);Leptotrichiaceae(100);Leptotrichia(100);Leptotrichia_unclassified(100);
Otu00660	102	Bacteria(100);Spirochaetes(100);Spirochaetia(100);Spirochaetales(100);Spirochaetaceae(100);Treponema(100);sp._oral_taxon_262(100);
Otu00661	101	Bacteria(100);Actinobacteria(100);Actinobacteria(100);Actinomycetales(100);Actinomycetaceae(100);Actinobaculum(100);Actinobaculum_unclassified(100);
Otu00662	101	Bacteria(100);Firmicutes(100);Bacilli(100);Lactobacillales(100);Streptococcaceae(100);Streptococcus(100);Streptococcus_unclassified(56);
Otu00663	100	Bacteria(100);Spirochaetes(100);Spirochaetia(100);Spirochaetales(100);Spirochaetaceae(100);Treponema(100);sp._oral_taxon_263(100);
Otu00664	100	Bacteria(100);Fusobacteria(100);Fusobacteriia(100);Fusobacteriales(100);Fusobacteriaceae(100);Fusobacterium(100);nucleatum_subsp._vincentii(100);
Otu00665	99	Bacteria(100);Actinobacteria(100);Coriobacteriia(100);Coriobacteriales(100);Coriobacteriaceae(100);Atopobium(100);sp._oral_taxon_416(100);
Otu00666	99	Bacteria(100);Proteobacteria(100);Gammaproteobacteria(100);Pasteurellales(100);Pasteurellaceae(100);Haemophilus(100);parainfluenzae(100);
Otu00667	99	Bacteria(100);Proteobacteria(100);Gammaproteobacteria(100);Pasteurellales(100);Pasteurellaceae(100);Haemophilus(100);sp._oral_taxon_036(64);
Otu00668	99	Bacteria(100);Fusobacteria(100);Fusobacteriia(100);Fusobacteriales(100);Fusobacteriaceae(100);Fusobacterium(100);periodonticum(83);
Otu00669	98	Bacteria(100);Bacteroidetes(100);Bacteroidia(100);Bacteroidales(100);Prevotellaceae(100);Prevotella(100);Prevotella_unclassified(79);
Otu00670	98	Bacteria(100);Firmicutes(100);Firmicutes_unclassified(100);Firmicutes_unclassified(100);Firmicutes_unclassified(100);Firmicutes_unclassified(100);Firmicutes_unclassified(100);
Otu00671	97	Bacteria(100);Spirochaetes(100);Spirochaetia(100);Spirochaetales(100);Spirochaetaceae(100);Treponema(100);Treponema_unclassified(100);
Otu00672	97	Bacteria(100);Proteobacteria(100);Betaproteobacteria(100);Burkholderiales(100);Burkholderiaceae(100);Lautropia(100);mirabilis(100);
Otu00673	97	Bacteria(100);Bacteroidetes(100);Bacteroidia(100);Bacteroidales(100);Prevotellaceae(100);Alloprevotella(100);sp._oral_taxon_914(100);
Otu00674	97	Bacteria(100);Bacteroidetes(100);Flavobacteriia(100);Flavobacteriales(100);Flavobacteriaceae(100);Capnocytophaga(100);sp._oral_taxon_878(100);
Otu00675	96	Bacteria(100);Fusobacteria(100);Fusobacteriia(100);Fusobacteriales(100);Leptotrichiaceae(100);Leptotrichia(100);sp._oral_taxon_392(100);
Otu00676	96	Bacteria(100);Proteobacteria(100);Gammaproteobacteria(100);Pseudomonadales(100);Moraxellaceae(100);Acinetobacter(100);sp._oral_taxon_408(100);
Otu00677	95	Bacteria(100);Bacteroidetes(100);Bacteroidia(100);Bacteroidales(100);Porphyromonadaceae(100);Porphyromonas(100);sp._oral_taxon_279(62);
Otu00678	95	Bacteria(100);Firmicutes(100);Negativicutes(100);Selenomonadales(100);Veillonellaceae(100);Dialister(100);invisus(100);
Otu00679	95	Bacteria(100);Firmicutes(100);Clostridia(100);Clostridiales(100);Peptoniphilaceae(100);Peptoniphilus(100);lacrimalis(100);
Otu00680	95	Bacteria(100);Firmicutes(100);Bacilli(100);Lactobacillales(100);Streptococcaceae(100);Streptococcus(100);mutans(100);
Otu00681	94	Bacteria(100);Firmicutes(100);Negativicutes(100);Selenomonadales(100);Veillonellaceae(100);Dialister(100);micraerophilus(100);
Otu00682	93	Bacteria(100);Spirochaetes(100);Spirochaetia(100);Spirochaetales(100);Spirochaetaceae(100);Treponema(100);Treponema_unclassified(80);
Otu00683	93	Bacteria(100);Proteobacteria(100);Gammaproteobacteria(100);Pasteurellales(100);Pasteurellaceae(100);Haemophilus(100);sputorum(100);
Otu00684	92	Bacteria(100);Firmicutes(100);Negativicutes(100);Selenomonadales(100);Veillonellaceae(100);Veillonella(100);atypica(70);
Otu00685	92	Bacteria(100);Bacteroidetes(100);Bacteroidia(100);Bacteroidales(100);Porphyromonadaceae(100);Porphyromonas(100);Porphyromonas_unclassified(100);
Otu00686	92	Bacteria(100);Firmicutes(100);Clostridia(100);Clostridiales(100);Lachnospiraceae_[XIV](100);Lachnospiraceae_[G-7](100);Lachnospiraceae_[G-7]_unclassified(100);
Otu00687	92	Bacteria(100);Actinobacteria(100);Actinobacteria(100);Corynebacteriales(100);Corynebacteriaceae(100);Corynebacterium(100);matruchotii(100);
Otu00688	92	Bacteria(100);Actinobacteria(100);Actinobacteria(100);Actinomycetales(100);Actinomycetaceae(100);Actinomyces(100);Actinomyces_unclassified(86);
Otu00689	91	Bacteria(100);Actinobacteria(100);Coriobacteriia(100);Coriobacteriales(100);Atopobiaceae(100);Olsenella(100);profusa(100);
Otu00690	91	Bacteria(100);Proteobacteria(100);Betaproteobacteria(100);Neisseriales(100);Neisseriaceae(100);Neisseria(100);elongata(100);
Otu00691	91	Bacteria(100);Fusobacteria(100);Fusobacteriia(100);Fusobacteriales(100);Leptotrichiaceae(100);Sneathia(100);Sneathia_unclassified(100);
Otu00692	90	Bacteria(100);Firmicutes(100);Bacilli(100);Bacillales(100);Gemellaceae(100);Gemella(100);haemolysans(83);
Otu00693	90	Bacteria(100);Fusobacteria(100);Fusobacteriia(100);Fusobacteriales(100);Fusobacteriaceae(100);Fusobacterium(100);nucleatum_subsp._vincentii(86);
Otu00694	89	Bacteria(100);Bacteroidetes(100);Bacteroidia(100);Bacteroidales(100);Prevotellaceae(100);Alloprevotella(100);sp._oral_taxon_473(100);
Otu00695	89	Bacteria(100);Actinobacteria(100);Actinobacteria(100);Propionibacteriales(100);Propionibacteriaceae(100);Propionibacterium(100);propionicum(100);
Otu00696	89	Bacteria(100);Actinobacteria(100);Actinobacteria(100);Actinomycetales(100);Actinomycetaceae(100);Actinomyces(100);Actinomyces_unclassified(100);
Otu00697	89	Bacteria(100);Bacteroidetes(100);Bacteroidia(100);Bacteroidales(100);Prevotellaceae(100);Alloprevotella(100);sp._oral_taxon_473(100);
Otu00698	88	Bacteria(100);Firmicutes(100);Negativicutes(100);Selenomonadales(100);Veillonellaceae(100);Veillonella(100);Veillonella_unclassified(100);
Otu00699	88	Bacteria(100);Proteobacteria(100);Gammaproteobacteria(100);Pasteurellales(100);Pasteurellaceae(100);Haemophilus(100);sputorum(100);
Otu00700	88	Bacteria(100);Actinobacteria(100);Actinobacteria(100);Bifidobacteriales(100);Bifidobacteriaceae(100);Parascardovia(100);denticolens(100);
Otu00701	88	Bacteria(100);Bacteroidetes(100);Bacteroidia(100);Bacteroidales(100);Prevotellaceae(100);Alloprevotella(100);sp._oral_taxon_308(100);
Otu00702	88	Bacteria(100);Fusobacteria(100);Fusobacteriia(100);Fusobacteriales(100);Fusobacteriaceae(100);Fusobacterium(100);periodonticum(100);
Otu00703	87	Bacteria(100);Proteobacteria(100);Gammaproteobacteria(100);Pasteurellales(100);Pasteurellaceae(100);Haemophilus(100);Haemophilus_unclassified(100);
Otu00704	87	Bacteria(100);Bacteroidetes(100);Bacteroidia(100);Bacteroidales(100);Prevotellaceae(100);Prevotella(100);sp._oral_taxon_300(100);
Otu00705	87	Bacteria(100);Bacteroidetes(100);Bacteroidia(100);Bacteroidales(100);Prevotellaceae(100);Prevotella(100);salivae(100);
Otu00706	86	Bacteria(100);Firmicutes(100);Bacilli(100);Lactobacillales(100);Streptococcaceae(100);Streptococcus(100);Streptococcus_unclassified(52);
Otu00707	86	Bacteria(100);Firmicutes(100);Negativicutes(100);Selenomonadales(100);Veillonellaceae(100);Selenomonas(52);Selenomonas_unclassified(52);
Otu00708	86	Bacteria(100);Proteobacteria(100);Alphaproteobacteria(100);Sphingomonadales(100);Sphingomonadaceae(100);Sphingomonadaceae_unclassified(90);Sphingomonadaceae_unclassified(90);
Otu00709	86	Bacteria(100);Bacteroidetes(100);Bacteroidia(100);Bacteroidales(100);Porphyromonadaceae(100);Porphyromonas(100);sp._oral_taxon_279(75);
Otu00710	86	Bacteria(100);Actinobacteria(100);Actinobacteria(100);Actinomycetales(100);Actinomycetaceae(100);Actinomyces(100);sp._oral_taxon_169(100);
Otu00711	85	Bacteria(100);Bacteroidetes(100);Bacteroidia(100);Bacteroidales(100);Prevotellaceae(100);Prevotella(100);pallens(100);
Otu00712	85	Bacteria(100);Bacteroidetes(100);Bacteroidia(100);Bacteroidales(100);Prevotellaceae(100);Prevotella(100);oralis(100);
Otu00713	85	Bacteria(100);Firmicutes(100);Negativicutes(100);Selenomonadales(100);Veillonellaceae(100);Selenomonas(100);noxia(100);
Otu00714	85	Bacteria(100);Firmicutes(100);Bacilli(100);Lactobacillales(100);Carnobacteriaceae(100);Granulicatella(100);adiacens(100);
Otu00715	84	Bacteria(100);Fusobacteria(100);Fusobacteriia(100);Fusobacteriales(100);Leptotrichiaceae(100);Leptotrichiaceae_unclassified(100);Leptotrichiaceae_unclassified(100);
Otu00716	84	Bacteria(100);Fusobacteria(100);Fusobacteriia(100);Fusobacteriales(100);Fusobacteriaceae(100);Fusobacterium(100);nucleatum_subsp._vincentii(100);
Otu00717	83	Bacteria(100);Firmicutes(100);Negativicutes(100);Selenomonadales(100);Veillonellaceae(100);Selenomonas(100);Selenomonas_unclassified(93);
Otu00718	83	Bacteria(100);Firmicutes(100);Bacilli(100);Lactobacillales(100);Streptococcaceae(100);Streptococcus(100);Streptococcus_unclassified(100);
Otu00719	82	Bacteria(100);Actinobacteria(100);Actinobacteria(100);Corynebacteriales(100);Corynebacteriaceae(100);Corynebacterium(100);Corynebacterium_unclassified(100);
Otu00720	82	Bacteria(100);Actinobacteria(100);Actinobacteria(100);Actinomycetales(100);Actinomycetaceae(100);Actinomyces(100);Actinomyces_unclassified(100);
Otu00721	82	Bacteria(100);Actinobacteria(100);Actinobacteria(100);Actinomycetales(100);Actinomycetaceae(100);Actinomyces(100);Actinomyces_unclassified(100);
Otu00722	82	Bacteria(100);Proteobacteria(100);Betaproteobacteria(100);Neisseriales(100);Neisseriaceae(100);Neisseria(100);meningitidis(100);
Otu00723	82	Bacteria(100);Firmicutes(100);Negativicutes(100);Selenomonadales(100);Veillonellaceae(100);Selenomonas(100);Selenomonas_unclassified(100);
Otu00724	82	Bacteria(100);Firmicutes(100);Bacilli(100);Lactobacillales(100);Streptococcaceae(100);Streptococcus(100);vestibularis(52);
Otu00725	81	Bacteria(100);Firmicutes(100);Firmicutes_unclassified(100);Firmicutes_unclassified(100);Firmicutes_unclassified(100);Firmicutes_unclassified(100);Firmicutes_unclassified(100);
Otu00726	81	Bacteria(100);Firmicutes(100);Bacilli(100);Lactobacillales(100);Streptococcaceae(100);Streptococcus(100);Streptococcus_unclassified(100);
Otu00727	81	Bacteria(100);Firmicutes(100);Bacilli(100);Bacillales(100);Gemellaceae(100);Gemella(100);Gemella_unclassified(59);
Otu00728	80	Bacteria(100);Firmicutes(100);Bacilli(100);Lactobacillales(100);Streptococcaceae(100);Streptococcus(100);Streptococcus_unclassified(100);
Otu00729	80	Bacteria(100);Actinobacteria(100);Actinobacteria(100);Actinomycetales(100);Actinomycetaceae(100);Actinomyces(100);Actinomyces_unclassified(100);
Otu00730	80	Bacteria(100);Proteobacteria(100);Gammaproteobacteria(100);Xanthomonadales(100);Xanthomonadaceae(100);Stenotrophomonas(100);maltophilia(100);
Otu00731	80	Bacteria(100);Firmicutes(100);Bacilli(100);Bacillales(100);Bacillaceae(100);Bacillus(100);subtilis(100);
Otu00732	80	Bacteria(100);Firmicutes(100);Bacilli(100);Lactobacillales(100);Streptococcaceae(100);Streptococcus(100);sinensis(100);
Otu00733	79	Bacteria(100);Firmicutes(100);Bacilli(100);Lactobacillales(100);Streptococcaceae(100);Streptococcus(100);Streptococcus_unclassified(100);
Otu00734	79	Bacteria(100);Firmicutes(100);Bacilli(100);Lactobacillales(100);Streptococcaceae(100);Streptococcus(100);Streptococcus_unclassified(100);
Otu00735	79	Bacteria(100);Firmicutes(100);Erysipelotrichia(100);Erysipelotrichales(100);Erysipelotrichaceae(100);Erysipelotrichaceae_[G-1](100);sp._oral_taxon_904(100);
Otu00736	78	Bacteria(100);Firmicutes(100);Negativicutes(100);Selenomonadales(100);Veillonellaceae(100);Megasphaera(100);micronuciformis(100);
Otu00737	78	Bacteria(100);Fusobacteria(100);Fusobacteriia(100);Fusobacteriales(100);Fusobacteriaceae(100);Fusobacterium(100);Fusobacterium_unclassified(100);
Otu00738	77	Bacteria(100);Actinobacteria(100);Actinobacteria(100);Actinomycetales(100);Micrococcaceae(100);Rothia(100);mucilaginosa(100);
Otu00739	77	Bacteria(100);Firmicutes(100);Bacilli(100);Lactobacillales(100);Streptococcaceae(100);Streptococcus(100);Streptococcus_unclassified(100);
Otu00740	76	Bacteria(100);Firmicutes(100);Clostridia(100);Clostridiales(100);Lachnospiraceae_[XIV](100);Lachnoanaerobaculum(100);sp._oral_taxon_089(100);
Otu00741	76	Bacteria(100);Firmicutes(100);Clostridia(100);Clostridiales(100);Clostridiales_unclassified(100);Clostridiales_unclassified(100);Clostridiales_unclassified(100);
Otu00742	76	Bacteria(100);Firmicutes(100);Clostridia(100);Clostridiales(100);Peptoniphilaceae(100);Peptoniphilus(100);lacrimalis(100);
Otu00743	76	Bacteria(100);Bacteroidetes(100);Bacteroidia(100);Bacteroidales(100);Prevotellaceae(100);Prevotella(100);Prevotella_unclassified(100);
Otu00744	75	Bacteria(100);Proteobacteria(100);Gammaproteobacteria(100);Pseudomonadales(100);Pseudomonadaceae(100);Pseudomonas(100);otitidis(91);
Otu00745	75	Bacteria(100);Firmicutes(100);Bacilli(100);Lactobacillales(100);Streptococcaceae(100);Streptococcus(100);Streptococcus_unclassified(100);
Otu00746	75	Bacteria(100);Proteobacteria(100);Betaproteobacteria(100);Neisseriales(100);Neisseriaceae(100);Neisseria(100);Neisseria_unclassified(100);
Otu00747	74	Bacteria(100);Firmicutes(100);Negativicutes(100);Selenomonadales(100);Veillonellaceae(100);Selenomonas(100);artemidis(100);
Otu00748	74	Bacteria(100);Actinobacteria(100);Actinobacteria(100);Actinomycetales(100);Actinomycetaceae(100);Actinomyces(100);Actinomyces_unclassified(100);
Otu00749	73	Bacteria(100);Fusobacteria(100);Fusobacteriia(100);Fusobacteriales(100);Leptotrichiaceae(100);Leptotrichia(100);shahii(100);
Otu00750	73	Bacteria(100);Actinobacteria(100);Actinobacteria(100);Corynebacteriales(100);Corynebacteriaceae(100);Corynebacterium(100);durum(100);
Otu00751	73	Bacteria(100);Fusobacteria(100);Fusobacteriia(100);Fusobacteriales(100);Leptotrichiaceae(79);Leptotrichiaceae_unclassified(79);Leptotrichiaceae_unclassified(79);
Otu00752	73	Bacteria(100);Firmicutes(100);Negativicutes(100);Selenomonadales(100);Veillonellaceae(100);Veillonella(100);parvula(100);
Otu00753	73	Bacteria(100);Proteobacteria(100);Betaproteobacteria(100);Neisseriales(100);Neisseriaceae(100);Neisseria(100);Neisseria_unclassified(100);
Otu00754	73	Bacteria(100);Bacteroidetes(100);Bacteroidia(100);Bacteroidales(100);Prevotellaceae(100);Prevotella(100);oris(100);
Otu00755	73	Bacteria(100);Firmicutes(100);Firmicutes_unclassified(100);Firmicutes_unclassified(100);Firmicutes_unclassified(100);Firmicutes_unclassified(100);Firmicutes_unclassified(100);
Otu00756	72	Bacteria(100);Firmicutes(100);Bacilli(100);Lactobacillales(100);Carnobacteriaceae(100);Granulicatella(100);adiacens(100);
Otu00757	72	Bacteria(100);Firmicutes(100);Bacilli(100);Lactobacillales(100);Streptococcaceae(100);Streptococcus(100);sp._oral_taxon_431(88);
Otu00758	71	Bacteria(100);Actinobacteria(100);Actinobacteria(100);Actinomycetales(100);Micrococcaceae(100);Rothia(100);Rothia_unclassified(100);
Otu00759	71	Bacteria(100);Actinobacteria(100);Actinobacteria(100);Actinomycetales(100);Actinomycetaceae(100);Actinomyces(100);israelii(100);
Otu00760	70	Bacteria(100);Firmicutes(100);Bacilli(100);Bacillales(100);Gemellaceae(100);Gemella(100);Gemella_unclassified(78);
Otu00761	70	Bacteria(100);Firmicutes(100);Bacilli(100);Lactobacillales(100);Streptococcaceae(100);Streptococcus(100);parasanguinis_II(92);
Otu00762	70	Bacteria(100);Fusobacteria(100);Fusobacteriia(100);Fusobacteriales(100);Fusobacteriaceae(100);Fusobacterium(100);nucleatum_subsp._vincentii(89);
Otu00763	69	Bacteria(100);Proteobacteria(100);Gammaproteobacteria(100);Pasteurellales(100);Pasteurellaceae(100);Haemophilus(100);Haemophilus_unclassified(58);
Otu00764	69	Bacteria(100);Proteobacteria(100);Betaproteobacteria(100);Burkholderiales(100);Comamonadaceae(100);Comamonadaceae_unclassified(100);Comamonadaceae_unclassified(100);
Otu00765	68	Bacteria(100);Proteobacteria(100);Gammaproteobacteria(100);Pseudomonadales(100);Moraxellaceae(100);Acinetobacter(100);sp._oral_taxon_408(100);
Otu00766	68	Bacteria(100);Firmicutes(100);Bacilli(100);Lactobacillales(100);Streptococcaceae(100);Streptococcus(100);Streptococcus_unclassified(67);
Otu00767	67	Bacteria(100);Actinobacteria(100);Actinobacteria(100);Actinomycetales(100);Micrococcaceae(100);Rothia(100);mucilaginosa(100);
Otu00768	67	Bacteria(100);Firmicutes(100);Negativicutes(100);Selenomonadales(100);Veillonellaceae(100);Veillonella(100);sp._oral_taxon_780(100);
Otu00769	67	Bacteria(100);Proteobacteria(100);Proteobacteria_unclassified(100);Proteobacteria_unclassified(100);Proteobacteria_unclassified(100);Proteobacteria_unclassified(100);Proteobacteria_unclassified(100);
Otu00770	67	Bacteria(100);Firmicutes(100);Bacilli(100);Lactobacillales(100);Streptococcaceae(100);Streptococcus(100);Streptococcus_unclassified(68);
Otu00771	67	Bacteria(100);Firmicutes(100);Mollicutes(100);Mollicutes_[O-2](100);Mollicutes_[F-2](100);Mollicutes_[G-2](100);sp._oral_taxon_906(100);
Otu00772	67	Bacteria(100);Fusobacteria(100);Fusobacteriia(100);Fusobacteriales(100);Fusobacteriaceae(100);Fusobacterium(100);sp._oral_taxon_203(100);
Otu00773	66	Bacteria(100);Firmicutes(100);Negativicutes(100);Selenomonadales(100);Veillonellaceae(100);Veillonella(100);parvula(63);
Otu00774	66	Bacteria(100);Firmicutes(100);Bacilli(100);Lactobacillales(100);Carnobacteriaceae(100);Granulicatella(100);elegans(100);
Otu00775	66	Bacteria(100);Proteobacteria(100);Gammaproteobacteria(100);Pasteurellales(100);Pasteurellaceae(100);Haemophilus(100);Haemophilus_unclassified(100);
Otu00776	66	Bacteria(100);Fusobacteria(100);Fusobacteriia(100);Fusobacteriales(100);Fusobacteriaceae(100);Fusobacterium(100);periodonticum(100);
Otu00777	65	Bacteria(100);Firmicutes(100);Negativicutes(100);Selenomonadales(100);Veillonellaceae(100);Selenomonas(100);Selenomonas_unclassified(100);
Otu00778	65	Bacteria(100);Firmicutes(100);Clostridia(100);Clostridiales(100);Peptoniphilaceae(100);Peptoniphilaceae_[G-1](100);sp._oral_taxon_113(100);
Otu00779	64	Bacteria(100);Fusobacteria(100);Fusobacteriia(100);Fusobacteriales(100);Fusobacteriaceae(100);Fusobacterium(100);periodonticum(100);
Otu00780	64	Bacteria(100);Bacteroidetes(100);Bacteroidia(100);Bacteroidales(100);Prevotellaceae(100);Alloprevotella(100);Alloprevotella_unclassified(100);
Otu00781	64	Bacteria(100);Firmicutes(100);Bacilli(100);Lactobacillales(100);Lactobacillaceae(100);Lactobacillus(100);acidophilus(100);
Otu00782	63	Bacteria(100);Firmicutes(100);Bacilli(100);Lactobacillales(100);Streptococcaceae(100);Streptococcus(100);parasanguinis_II(100);
Otu00783	63	Bacteria(100);Firmicutes(100);Bacilli(100);Lactobacillales(100);Streptococcaceae(100);Streptococcus(100);Streptococcus_unclassified(80);
Otu00784	63	Bacteria(100);Firmicutes(100);Bacilli(100);Lactobacillales(100);Streptococcaceae(100);Streptococcus(100);sp._oral_taxon_066(100);
Otu00785	63	Bacteria(100);Proteobacteria(100);Deltaproteobacteria(100);Desulfovibrionales(100);Desulfomicrobiaceae(100);Desulfomicrobium(100);orale(100);
Otu00786	63	Bacteria(100);Firmicutes(100);Bacilli(100);Lactobacillales(100);Streptococcaceae(100);Streptococcus(100);Streptococcus_unclassified(100);
Otu00787	62	Bacteria(100);Firmicutes(100);Bacilli(100);Lactobacillales(100);Streptococcaceae(100);Streptococcus(100);Streptococcus_unclassified(100);
Otu00788	62	Bacteria(100);Actinobacteria(100);Actinobacteria(100);Propionibacteriales(100);Propionibacteriaceae(100);Propionibacterium(100);sp._oral_taxon_194(100);
Otu00789	61	Bacteria(100);Proteobacteria(100);Betaproteobacteria(100);Neisseriales(100);Neisseriaceae(100);Neisseria(100);Neisseria_unclassified(100);
Otu00790	61	Bacteria(100);Bacteria_unclassified(73);Bacteria_unclassified(73);Bacteria_unclassified(73);Bacteria_unclassified(73);Bacteria_unclassified(73);Bacteria_unclassified(73);
Otu00791	61	Bacteria(100);Firmicutes(100);Bacilli(100);Bacillales(100);Bacillaceae(100);Lysinibacillus(100);fusiformis(100);
Otu00792	60	Bacteria(100);Gracilibacteria_(GN02)(100);GN02_[C-1](100);GN02_[O-1](100);GN02_[F-1](100);GN02_[G-1](100);sp._oral_taxon_871(100);
Otu00793	60	Bacteria(100);Firmicutes(100);Bacilli(100);Lactobacillales(100);Carnobacteriaceae(100);Granulicatella(100);adiacens(100);
Otu00794	59	Bacteria(100);Firmicutes(100);Bacilli(100);Lactobacillales(100);Streptococcaceae(100);Streptococcus(100);Streptococcus_unclassified(68);
Otu00795	59	Bacteria(100);Firmicutes(100);Clostridia(100);Clostridiales(100);Lachnospiraceae_[XIV](100);Lachnoanaerobaculum(100);orale(100);
Otu00796	58	Bacteria(100);Saccharibacteria_(TM7)(100);TM7_[C-1](100);TM7_[O-1](100);TM7_[F-1](100);TM7_[G-1](100);TM7_[G-1]_unclassified(100);
Otu00797	58	Bacteria(100);Proteobacteria(100);Gammaproteobacteria(100);Pasteurellales(100);Pasteurellaceae(100);Haemophilus(100);Haemophilus_unclassified(100);
Otu00798	58	Bacteria(100);Bacteroidetes(100);Flavobacteriia(100);Flavobacteriales(100);Flavobacteriaceae(100);Bergeyella(100);sp._oral_taxon_322(100);
Otu00799	58	Bacteria(100);Firmicutes(100);Bacilli(100);Lactobacillales(100);Streptococcaceae(100);Streptococcus(100);Streptococcus_unclassified(100);
Otu00800	58	Bacteria(100);Firmicutes(100);Negativicutes(100);Selenomonadales(100);Veillonellaceae(100);Veillonella(100);Veillonella_unclassified(59);
Otu00801	58	Bacteria(100);Proteobacteria(100);Gammaproteobacteria(100);Pasteurellales(100);Pasteurellaceae(100);Haemophilus(100);parainfluenzae(82);
Otu00802	58	Bacteria(100);Proteobacteria(100);Betaproteobacteria(100);Burkholderiales(100);Comamonadaceae(83);Comamonadaceae_unclassified(83);Comamonadaceae_unclassified(83);
Otu00803	57	Bacteria(100);Proteobacteria(100);Betaproteobacteria(100);Neisseriales(100);Neisseriaceae(100);Neisseria(100);meningitidis(100);
Otu00804	57	Bacteria(100);Firmicutes(100);Bacilli(100);Lactobacillales(100);Streptococcaceae(100);Streptococcus(100);oligofermentans(100);
Otu00805	57	Bacteria(100);Firmicutes(100);Bacilli(100);Lactobacillales(100);Streptococcaceae(100);Streptococcus(100);sp._oral_taxon_066(100);
Otu00806	57	Bacteria(100);Proteobacteria(100);Gammaproteobacteria(100);Pseudomonadales(100);Moraxellaceae(100);Acinetobacter(100);baumannii(78);
Otu00807	57	Bacteria(100);Bacteroidetes(100);Bacteroidia(100);Bacteroidales(100);Porphyromonadaceae(100);Porphyromonas(100);sp._oral_taxon_279(100);
Otu00808	56	Bacteria(100);Bacteroidetes(100);Bacteroidia(100);Bacteroidales(100);Prevotellaceae(100);Prevotella(100);intermedia(100);
Otu00809	56	Bacteria(100);Firmicutes(100);Negativicutes(100);Selenomonadales(100);Veillonellaceae(100);Veillonella(100);Veillonella_unclassified(56);
Otu00810	56	Bacteria(100);Proteobacteria(100);Betaproteobacteria(100);Neisseriales(100);Neisseriaceae(100);Simonsiella(100);muelleri(100);
Otu00811	56	Bacteria(100);Proteobacteria(100);Betaproteobacteria(100);Betaproteobacteria_unclassified(100);Betaproteobacteria_unclassified(100);Betaproteobacteria_unclassified(100);Betaproteobacteria_unclassified(100);
Otu00812	56	Bacteria(100);Proteobacteria(100);Gammaproteobacteria(100);Pasteurellales(100);Pasteurellaceae(100);Haemophilus(100);sp._oral_taxon_908(100);
Otu00813	56	Bacteria(100);Bacteroidetes(100);Bacteroidia(100);Bacteroidales(100);Prevotellaceae(100);Prevotella(100);sp._oral_taxon_475(100);
Otu00814	56	Bacteria(100);Firmicutes(100);Bacilli(100);Lactobacillales(100);Streptococcaceae(100);Streptococcus(100);Streptococcus_unclassified(100);
Otu00815	56	Bacteria(100);Synergistetes(100);Synergistia(100);Synergistales(100);Dethiosulfovibrionaceae(100);Jonquetella(100);anthropi(100);
Otu00816	55	Bacteria(100);Actinobacteria(100);Coriobacteriia(100);Coriobacteriales(100);Coriobacteriaceae(100);Atopobium(100);sp._oral_taxon_199(100);
Otu00817	55	Bacteria(100);Synergistetes(100);Synergistia(100);Synergistales(100);Synergistaceae(100);Fretibacterium(100);sp._oral_taxon_361(100);
Otu00818	55	Bacteria(100);Firmicutes(100);Bacilli(100);Bacillales(100);Gemellaceae(100);Gemella(100);haemolysans(73);
Otu00819	55	Bacteria(100);Firmicutes(100);Bacilli(100);Lactobacillales(100);Streptococcaceae(100);Streptococcus(100);dentisani(100);
Otu00820	54	Bacteria(100);Firmicutes(100);Bacilli(100);Lactobacillales(100);Streptococcaceae(100);Streptococcus(100);australis(100);
Otu00821	54	Bacteria(100);Proteobacteria(100);Betaproteobacteria(100);Neisseriales(100);Neisseriaceae(100);Kingella(100);sp._oral_taxon_932(100);
Otu00822	54	Bacteria(100);Firmicutes(100);Bacilli(100);Lactobacillales(100);Streptococcaceae(100);Streptococcus(100);Streptococcus_unclassified(100);
Otu00823	53	Bacteria(100);Bacteroidetes(100);Bacteroidia(100);Bacteroidales(100);Porphyromonadaceae(100);Tannerella(100);sp._oral_taxon_286(100);
Otu00824	53	Bacteria(100);Firmicutes(100);Clostridia(100);Clostridiales(100);Lachnospiraceae_[XIV](100);Lachnoanaerobaculum(100);Lachnoanaerobaculum_unclassified(100);
Otu00825	53	Bacteria(100);Firmicutes(100);Negativicutes(100);Selenomonadales(100);Veillonellaceae(100);Selenomonas(100);dianae(100);
Otu00826	53	Bacteria(100);Firmicutes(100);Bacilli(100);Lactobacillales(100);Streptococcaceae(100);Streptococcus(100);Streptococcus_unclassified(100);
Otu00827	53	Bacteria(100);Spirochaetes(100);Spirochaetia(100);Spirochaetales(100);Spirochaetaceae(100);Treponema(100);Treponema_unclassified(100);
Otu00828	53	Bacteria(100);Actinobacteria(100);Actinobacteria(100);Corynebacteriales(100);Corynebacteriaceae(100);Corynebacterium(100);matruchotii(100);
Otu00829	53	Bacteria(100);Saccharibacteria_(TM7)(100);TM7_[C-1](100);TM7_[O-1](100);TM7_[F-1](100);TM7_[G-1](100);sp._oral_taxon_346(100);
Otu00830	52	Bacteria(100);Firmicutes(100);Bacilli(100);Lactobacillales(100);Streptococcaceae(100);Streptococcus(100);dentisani(75);
Otu00831	52	Bacteria(100);Spirochaetes(100);Spirochaetia(100);Spirochaetales(100);Spirochaetaceae(100);Treponema(100);sp._oral_taxon_253(81);
Otu00832	52	Bacteria(100);Firmicutes(100);Bacilli(100);Lactobacillales(100);Streptococcaceae(100);Streptococcus(100);Streptococcus_unclassified(100);
Otu00833	52	Bacteria(100);Proteobacteria(100);Gammaproteobacteria(100);Pseudomonadales(100);Pseudomonadaceae(100);Pseudomonas(100);pseudoalcaligenes(100);
Otu00834	51	Bacteria(100);Firmicutes(100);Bacilli(100);Bacillales(100);Gemellaceae(100);Gemella(100);haemolysans(77);
Otu00835	51	Bacteria(100);Firmicutes(100);Bacilli(100);Lactobacillales(100);Streptococcaceae(100);Streptococcus(100);Streptococcus_unclassified(100);
Otu00836	51	Bacteria(100);Bacteroidetes(100);Bacteroidia(100);Bacteroidales(100);Prevotellaceae(100);Prevotella(100);oulorum(100);
Otu00837	51	Bacteria(100);Firmicutes(100);Negativicutes(100);Selenomonadales(100);Veillonellaceae(100);Veillonella(100);atypica(100);
Otu00838	51	Bacteria(100);Firmicutes(100);Bacilli(100);Lactobacillales(100);Streptococcaceae(100);Streptococcus(100);Streptococcus_unclassified(100);
Otu00839	50	Bacteria(100);Bacteroidetes(100);Flavobacteriia(100);Flavobacteriales(100);Flavobacteriaceae(100);Capnocytophaga(100);gingivalis(100);
Otu00840	50	Bacteria(100);Firmicutes(100);Clostridia(100);Clostridiales(100);Lachnospiraceae_[XIV](100);Stomatobaculum(100);sp._oral_taxon_910(100);
Otu00841	50	Bacteria(100);Firmicutes(100);Bacilli(100);Lactobacillales(100);Carnobacteriaceae(100);Granulicatella(100);adiacens(100);
Otu00842	50	Bacteria(100);Bacteroidetes(100);Bacteroidia(100);Bacteroidales(100);Porphyromonadaceae(100);Porphyromonas(100);Porphyromonas_unclassified(88);
Otu00843	50	Bacteria(100);Firmicutes(100);Bacilli(100);Lactobacillales(100);Streptococcaceae(100);Streptococcus(100);Streptococcus_unclassified(70);
Otu00844	50	Bacteria(100);Firmicutes(100);Bacilli(100);Lactobacillales(100);Carnobacteriaceae(100);Granulicatella(100);adiacens(100);
Otu00845	50	Bacteria(100);Firmicutes(100);Bacilli(100);Lactobacillales(100);Streptococcaceae(100);Streptococcus(100);gordonii(100);
Otu00846	50	Bacteria(100);Firmicutes(100);Bacilli(100);Lactobacillales(100);Streptococcaceae(100);Streptococcus(100);Streptococcus_unclassified(74);
Otu00847	49	Bacteria(100);Proteobacteria(100);Gammaproteobacteria(100);Xanthomonadales(100);Xanthomonadaceae(100);Stenotrophomonas(100);maltophilia(100);
Otu00848	49	Bacteria(100);Firmicutes(100);Bacilli(100);Lactobacillales(100);Streptococcaceae(100);Streptococcus(100);tigurinus(100);
Otu00849	49	Bacteria(100);Synergistetes(100);Synergistia(100);Synergistales(100);Synergistaceae(100);Fretibacterium(100);sp._oral_taxon_362(100);
Otu00850	49	Bacteria(100);Bacteroidetes(100);Bacteroidia(100);Bacteroidales(100);Prevotellaceae(100);Alloprevotella(100);Alloprevotella_unclassified(100);
Otu00851	49	Bacteria(100);Proteobacteria(100);Gammaproteobacteria(100);Pasteurellales(100);Pasteurellaceae(100);Aggregatibacter(100);actinomycetemcomitans(100);
Otu00852	49	Bacteria(100);Firmicutes(100);Negativicutes(100);Selenomonadales(100);Veillonellaceae(100);Veillonella(100);atypica(60);
Otu00853	49	Bacteria(100);Proteobacteria(100);Gammaproteobacteria(100);Pasteurellales(100);Pasteurellaceae(100);Haemophilus(100);parainfluenzae(100);
Otu00854	48	Bacteria(100);Fusobacteria(100);Fusobacteriia(100);Fusobacteriales(100);Fusobacteriaceae(100);Fusobacterium(100);nucleatum_subsp._vincentii(100);
Otu00855	47	Bacteria(100);Firmicutes(100);Clostridia(100);Clostridiales(100);Peptococcaceae(100);Peptococcus(100);Peptococcus_unclassified(81);
Otu00856	47	Bacteria(100);Proteobacteria(100);Gammaproteobacteria(100);Pseudomonadales(100);Pseudomonadaceae(100);Pseudomonas(100);aeruginosa(100);
Otu00857	47	Bacteria(100);Firmicutes(100);Bacilli(100);Lactobacillales(100);Streptococcaceae(100);Streptococcus(100);Streptococcus_unclassified(100);
Otu00858	47	Bacteria(100);Firmicutes(100);Bacilli(100);Lactobacillales(100);Streptococcaceae(100);Streptococcus(100);Streptococcus_unclassified(100);
Otu00859	46	Bacteria(100);Fusobacteria(100);Fusobacteriia(100);Fusobacteriales(100);Fusobacteriaceae(100);Fusobacterium(100);Fusobacterium_unclassified(100);
Otu00860	46	Bacteria(100);Actinobacteria(100);Actinobacteria(100);Corynebacteriales(100);Corynebacteriaceae(100);Corynebacterium(100);matruchotii(100);
Otu00861	46	Bacteria(100);Proteobacteria(100);Alphaproteobacteria(100);Sphingomonadales(100);Sphingomonadaceae(100);Sphingomonas(100);echinoides(100);
Otu00862	46	Bacteria(100);Firmicutes(100);Clostridia(100);Clostridiales(100);Lachnospiraceae_[XIV](100);Stomatobaculum(100);sp._oral_taxon_097(55);
Otu00863	46	Bacteria(100);Actinobacteria(100);Actinobacteria(100);Actinomycetales(100);Actinomycetaceae(100);Actinobaculum(100);sp._oral_taxon_848(100);
Otu00864	46	Bacteria(100);Fusobacteria(100);Fusobacteriia(100);Fusobacteriales(100);Fusobacteriaceae(100);Fusobacterium(100);Fusobacterium_unclassified(100);
Otu00865	45	Bacteria(100);Firmicutes(100);Clostridia(100);Clostridiales(100);Lachnospiraceae_[XIV](100);Lachnoanaerobaculum(100);Lachnoanaerobaculum_unclassified(100);
Otu00866	45	Bacteria(100);Firmicutes(100);Bacilli(100);Lactobacillales(100);Streptococcaceae(100);Streptococcus(100);Streptococcus_unclassified(100);
Otu00867	45	Bacteria(100);Firmicutes(100);Bacilli(100);Bacillales(100);Staphylococcaceae(100);Staphylococcus(100);Staphylococcus_unclassified(100);
Otu00868	45	Bacteria(100);Actinobacteria(100);Actinobacteria(100);Actinomycetales(100);Actinomycetaceae(100);Actinomyces(100);graevenitzii(100);
Otu00869	45	Bacteria(100);Proteobacteria(100);Gammaproteobacteria(100);Pasteurellales(100);Pasteurellaceae(100);Haemophilus(100);sp._oral_taxon_908(100);
Otu00870	45	Bacteria(100);Bacteroidetes(100);Bacteroidia(100);Bacteroidales(100);Porphyromonadaceae(100);Porphyromonas(100);Porphyromonas_unclassified(100);
Otu00871	45	Bacteria(100);Proteobacteria(100);Betaproteobacteria(100);Neisseriales(100);Neisseriaceae(100);Neisseria(100);Neisseria_unclassified(100);
Otu00872	44	Bacteria(100);Bacteroidetes(100);Bacteroidia(100);Bacteroidales(100);Prevotellaceae(100);Prevotella(100);Prevotella_unclassified(100);
Otu00873	44	Bacteria(100);Proteobacteria(100);Gammaproteobacteria(100);Pasteurellales(100);Pasteurellaceae(100);Haemophilus(100);parainfluenzae(100);
Otu00874	44	Bacteria(100);Firmicutes(100);Negativicutes(100);Selenomonadales(100);Veillonellaceae(100);Veillonella(100);Veillonella_unclassified(55);
Otu00875	44	Bacteria(100);Bacteroidetes(100);Bacteroidia(100);Bacteroidales(100);Porphyromonadaceae(100);Porphyromonas(100);sp._oral_taxon_930(100);
Otu00876	44	Bacteria(100);Firmicutes(100);Bacilli(100);Lactobacillales(100);Streptococcaceae(100);Streptococcus(100);Streptococcus_unclassified(100);
Otu00877	44	Bacteria(100);Fusobacteria(100);Fusobacteriia(100);Fusobacteriales(100);Leptotrichiaceae(100);Leptotrichia(100);Leptotrichia_unclassified(80);
Otu00878	43	Bacteria(100);Firmicutes(100);Bacilli(100);Lactobacillales(100);Streptococcaceae(100);Streptococcus(100);Streptococcus_unclassified(100);
Otu00879	43	Bacteria(100);Bacteroidetes(100);Bacteroidia(100);Bacteroidales(100);Bacteroidales_[F-2](100);Bacteroidales_[G-2](100);sp._oral_taxon_274(100);
Otu00880	43	Bacteria(100);Gracilibacteria_(GN02)(100);GN02_[C-2](100);GN02_[O-2](100);GN02_[F-2](100);GN02_[G-2](100);sp._oral_taxon_873(100);
Otu00881	43	Bacteria(100);Proteobacteria(100);Gammaproteobacteria(100);Pseudomonadales(100);Moraxellaceae(100);Moraxella(100);osloensis(100);
Otu00882	43	Bacteria(100);Bacteroidetes(100);Bacteroidia(100);Bacteroidales(100);Prevotellaceae(100);Prevotella(100);Prevotella_unclassified(100);
Otu00883	43	Bacteria(100);Firmicutes(100);Negativicutes(100);Selenomonadales(100);Veillonellaceae(100);Veillonella(100);Veillonella_unclassified(59);
Otu00884	43	Bacteria(100);Fusobacteria(100);Fusobacteriia(100);Fusobacteriales(100);Fusobacteriaceae(100);Fusobacterium(100);nucleatum_subsp._vincentii(80);
Otu00885	43	Bacteria(100);Firmicutes(100);Clostridia(100);Clostridiales(100);Lachnospiraceae_[XIV](100);Lachnospiraceae_[G-7](100);sp._oral_taxon_163(100);
Otu00886	43	Bacteria(100);Firmicutes(100);Bacilli(100);Lactobacillales(100);Streptococcaceae(100);Streptococcus(100);Streptococcus_unclassified(100);
Otu00887	42	Bacteria(100);Firmicutes(100);Bacilli(100);Lactobacillales(100);Streptococcaceae(100);Streptococcus(100);Streptococcus_unclassified(84);
Otu00888	42	Bacteria(100);Firmicutes(100);Clostridia(100);Clostridiales(100);Clostridiales_unclassified(100);Clostridiales_unclassified(100);Clostridiales_unclassified(100);
Otu00889	42	Bacteria(100);Bacteroidetes(100);Bacteroidia(100);Bacteroidales(100);Prevotellaceae(100);Alloprevotella(100);sp._oral_taxon_473(100);
Otu00890	42	Bacteria(100);Firmicutes(100);Clostridia(100);Clostridiales(100);Lachnospiraceae_[XIV](100);Catonella(100);sp._oral_taxon_164(100);
Otu00891	42	Bacteria(100);Proteobacteria(100);Gammaproteobacteria(100);Pasteurellales(100);Pasteurellaceae(100);Aggregatibacter(100);sp._oral_taxon_458(100);
Otu00892	41	Bacteria(100);Bacteroidetes(100);Bacteroidia(100);Bacteroidales(100);Porphyromonadaceae(100);Porphyromonas(100);Porphyromonas_unclassified(100);
Otu00893	41	Bacteria(100);Firmicutes(100);Bacilli(100);Lactobacillales(100);Streptococcaceae(100);Streptococcus(100);Streptococcus_unclassified(57);
Otu00894	41	Bacteria(100);Fusobacteria(100);Fusobacteriia(100);Fusobacteriales(100);Leptotrichiaceae(100);Leptotrichia(100);shahii(100);
Otu00895	41	Bacteria(100);Firmicutes(100);Bacilli(100);Bacillales(100);Gemellaceae(100);Gemella(100);sanguinis(100);
Otu00896	41	Bacteria(100);Proteobacteria(100);Betaproteobacteria(100);Burkholderiales(100);Burkholderiaceae(100);Lautropia(100);mirabilis(100);
Otu00897	41	Bacteria(100);Fusobacteria(100);Fusobacteriia(100);Fusobacteriales(100);Fusobacteriaceae(100);Fusobacterium(100);sp._oral_taxon_203(59);
Otu00898	41	Bacteria(100);Fusobacteria(100);Fusobacteriia(100);Fusobacteriales(100);Fusobacteriaceae(100);Fusobacterium(100);nucleatum_subsp._vincentii(71);
Otu00899	40	Bacteria(100);Fusobacteria(100);Fusobacteriia(100);Fusobacteriales(100);Leptotrichiaceae(100);Leptotrichiaceae_unclassified(100);Leptotrichiaceae_unclassified(100);
Otu00900	40	Bacteria(100);Fusobacteria(100);Fusobacteriia(100);Fusobacteriales(100);Leptotrichiaceae(100);Leptotrichia(100);sp._oral_taxon_215(100);
Otu00901	40	Bacteria(100);Bacteroidetes(100);Bacteroidia(100);Bacteroidales(100);Bacteroidales_[F-2](100);Bacteroidales_[G-2](100);sp._oral_taxon_274(100);
Otu00902	40	Bacteria(100);Firmicutes(100);Negativicutes(100);Selenomonadales(100);Veillonellaceae(100);Veillonella(100);sp._oral_taxon_780(100);
Otu00903	40	Bacteria(100);Actinobacteria(100);Actinobacteria(100);Actinomycetales(100);Micrococcaceae(100);Rothia(100);mucilaginosa(100);
Otu00904	40	Bacteria(100);Bacteroidetes(100);Bacteroidia(100);Bacteroidales(100);Prevotellaceae(100);Prevotella(100);Prevotella_unclassified(100);
Otu00905	39	Bacteria(100);Proteobacteria(100);Betaproteobacteria(100);Neisseriales(100);Neisseriaceae(100);Neisseria(100);Neisseria_unclassified(100);
Otu00906	39	Bacteria(100);Firmicutes(100);Bacilli(100);Lactobacillales(100);Streptococcaceae(100);Streptococcus(100);Streptococcus_unclassified(77);
Otu00907	39	Bacteria(100);Bacteroidetes(100);Bacteroidia(100);Bacteroidales(100);Prevotellaceae(100);Prevotella(100);sp._oral_taxon_526(100);
Otu00908	39	Bacteria(100);Firmicutes(100);Bacilli(100);Lactobacillales(100);Streptococcaceae(100);Streptococcus(100);Streptococcus_unclassified(77);
Otu00909	39	Bacteria(100);Bacteroidetes(100);Bacteroidia(100);Bacteroidales(100);Prevotellaceae(100);Prevotella(100);marshii(100);
Otu00910	39	Bacteria(100);Firmicutes(100);Negativicutes(100);Selenomonadales(100);Veillonellaceae(100);Veillonella(100);Veillonella_unclassified(100);
Otu00911	39	Bacteria(100);Fusobacteria(100);Fusobacteriia(100);Fusobacteriales(100);Leptotrichiaceae(100);Leptotrichia(100);Leptotrichia_unclassified(100);
Otu00912	38	Bacteria(100);Bacteria_unclassified(100);Bacteria_unclassified(100);Bacteria_unclassified(100);Bacteria_unclassified(100);Bacteria_unclassified(100);Bacteria_unclassified(100);
Otu00913	38	Bacteria(100);Bacteroidetes(100);Flavobacteriia(100);Flavobacteriales(100);Flavobacteriaceae(100);Capnocytophaga(100);sp._oral_taxon_901(100);
Otu00914	38	Bacteria(100);Firmicutes(100);Bacilli(100);Lactobacillales(100);Streptococcaceae(100);Streptococcus(100);Streptococcus_unclassified(100);
Otu00915	38	Bacteria(100);Firmicutes(100);Bacilli(100);Lactobacillales(100);Streptococcaceae(100);Streptococcus(100);Streptococcus_unclassified(100);
Otu00916	38	Bacteria(100);Firmicutes(100);Clostridia(100);Clostridiales(100);Peptoniphilaceae(100);Peptoniphilaceae_[G-2](100);sp._oral_taxon_790(100);
Otu00917	37	Bacteria(100);Firmicutes(100);Bacilli(100);Lactobacillales(100);Carnobacteriaceae(100);Granulicatella(100);adiacens(100);
Otu00918	37	Bacteria(100);Bacteroidetes(100);Bacteroidia(100);Bacteroidales(100);Prevotellaceae(100);Prevotella(100);pleuritidis(100);
Otu00919	37	Bacteria(100);Firmicutes(100);Bacilli(100);Lactobacillales(100);Streptococcaceae(100);Streptococcus(100);Streptococcus_unclassified(100);
Otu00920	36	Bacteria(100);Firmicutes(100);Clostridia(100);Clostridiales(100);Peptostreptococcaceae_[XI](100);Peptostreptococcaceae_[XI][G-7](100);sp._oral_taxon_922(100);
Otu00921	36	Bacteria(100);Bacteria_unclassified(100);Bacteria_unclassified(100);Bacteria_unclassified(100);Bacteria_unclassified(100);Bacteria_unclassified(100);Bacteria_unclassified(100);
Otu00922	36	Bacteria(100);Proteobacteria(100);Gammaproteobacteria(100);Enterobacteriales(100);Enterobacteriaceae(100);Klebsiella(100);pneumoniae(100);
Otu00923	36	Bacteria(100);Proteobacteria(100);Betaproteobacteria(100);Neisseriales(100);Neisseriaceae(100);Neisseria(100);Neisseria_unclassified(100);
Otu00924	36	Bacteria(100);Spirochaetes(100);Spirochaetia(100);Spirochaetales(100);Spirochaetaceae(100);Treponema(100);sp._oral_taxon_518(100);
Otu00925	36	Bacteria(100);Firmicutes(100);Bacilli(100);Lactobacillales(100);Streptococcaceae(100);Streptococcus(100);Streptococcus_unclassified(100);
Otu00926	36	Bacteria(100);Firmicutes(100);Bacilli(100);Lactobacillales(100);Streptococcaceae(100);Streptococcus(100);sp._oral_taxon_064(53);
Otu00927	36	Bacteria(100);Actinobacteria(100);Actinobacteria(100);Actinomycetales(100);Micrococcaceae(100);Kocuria(100);sp._oral_taxon_189(100);
Otu00928	35	Bacteria(100);Firmicutes(100);Bacilli(100);Bacillales(100);Bacillaceae(100);Bacillaceae_unclassified(100);Bacillaceae_unclassified(100);
Otu00929	35	Bacteria(100);Firmicutes(100);Bacilli(100);Lactobacillales(100);Streptococcaceae(100);Streptococcus(100);Streptococcus_unclassified(100);
Otu00930	35	Bacteria(100);Firmicutes(100);Negativicutes(100);Selenomonadales(100);Veillonellaceae(100);Veillonella(100);parvula(78);
Otu00931	35	Bacteria(100);Spirochaetes(100);Spirochaetia(100);Spirochaetales(100);Spirochaetaceae(100);Treponema(100);sp._oral_taxon_254(100);
Otu00932	35	Bacteria(100);Bacteroidetes(100);Bacteroidia(100);Bacteroidales(100);Prevotellaceae(100);Prevotella(100);oulorum(100);
Otu00933	35	Bacteria(100);Actinobacteria(100);Actinobacteria(100);Actinomycetales(100);Actinomycetaceae(100);Actinomyces(100);sp._oral_taxon_169(100);
Otu00934	35	Bacteria(100);Bacteroidetes(100);Bacteroidia(100);Bacteroidales(100);Porphyromonadaceae(100);Porphyromonas(100);Porphyromonas_unclassified(100);
Otu00935	35	Bacteria(100);Bacteroidetes(100);Flavobacteriia(100);Flavobacteriales(100);Flavobacteriaceae(100);Bergeyella(100);sp._oral_taxon_422(100);
Otu00936	35	Bacteria(100);Firmicutes(100);Erysipelotrichia(100);Erysipelotrichales(100);Erysipelotrichaceae(100);Erysipelotrichaceae_[G-1](100);sp._oral_taxon_905(100);
Otu00937	35	Bacteria(100);Proteobacteria(100);Betaproteobacteria(100);Burkholderiales(100);Burkholderiaceae(100);Ralstonia(100);Ralstonia_unclassified(100);
Otu00938	34	Bacteria(100);Actinobacteria(100);Actinobacteria(100);Actinomycetales(100);Actinomycetaceae(100);Actinomyces(100);Actinomyces_unclassified(100);
Otu00939	34	Bacteria(100);Firmicutes(100);Negativicutes(100);Selenomonadales(100);Veillonellaceae(100);Selenomonas(100);sp._oral_taxon_126(53);
Otu00940	34	Bacteria(100);Firmicutes(100);Bacilli(100);Lactobacillales(100);Streptococcaceae(100);Streptococcus(100);parasanguinis_II(100);
Otu00941	34	Bacteria(100);Firmicutes(100);Bacilli(100);Lactobacillales(100);Streptococcaceae(100);Streptococcus(100);sanguinis(100);
Otu00942	34	Bacteria(100);Actinobacteria(100);Actinobacteria(100);Actinomycetales(100);Micrococcaceae(100);Rothia(100);mucilaginosa(100);
Otu00943	34	Bacteria(100);Firmicutes(100);Bacilli(100);Lactobacillales(100);Carnobacteriaceae(100);Granulicatella(100);adiacens(100);
Otu00944	34	Bacteria(100);Firmicutes(100);Clostridia(100);Clostridiales(100);Peptococcaceae(100);Peptococcus(100);Peptococcus_unclassified(100);
Otu00945	34	Bacteria(100);Firmicutes(100);Bacilli(100);Lactobacillales(100);Carnobacteriaceae(100);Granulicatella(100);adiacens(100);
Otu00946	33	Bacteria(100);Proteobacteria(100);Gammaproteobacteria(100);Enterobacteriales(100);Enterobacteriaceae(100);Enterobacteriaceae_unclassified(100);Enterobacteriaceae_unclassified(100);
Otu00947	33	Bacteria(100);Bacteroidetes(100);Bacteroidia(100);Bacteroidales(100);Prevotellaceae(100);Prevotella(100);sp._oral_taxon_942(100);
Otu00948	33	Bacteria(100);Proteobacteria(100);Gammaproteobacteria(100);Pasteurellales(100);Pasteurellaceae(100);Aggregatibacter(100);sp._oral_taxon_898(100);
Otu00949	33	Bacteria(100);Bacteroidetes(100);Bacteroidia(100);Bacteroidales(100);Prevotellaceae(100);Prevotella(100);Prevotella_unclassified(100);
Otu00950	33	Bacteria(100);Firmicutes(100);Bacilli(100);Lactobacillales(100);Carnobacteriaceae(100);Granulicatella(100);elegans(100);
Otu00951	33	Bacteria(100);Firmicutes(100);Clostridia(100);Clostridiales(100);Lachnospiraceae_[XIV](100);Lachnoanaerobaculum(100);orale(61);
Otu00952	33	Bacteria(100);Firmicutes(100);Negativicutes(100);Selenomonadales(100);Veillonellaceae(100);Veillonella(100);Veillonella_unclassified(64);
Otu00953	33	Bacteria(100);Proteobacteria(100);Betaproteobacteria(100);Neisseriales(100);Neisseriaceae(100);Neisseria(100);oralis(100);
Otu00954	32	Bacteria(100);Bacteroidetes(100);Bacteroidia(100);Bacteroidales(100);Prevotellaceae(100);Alloprevotella(100);sp._oral_taxon_473(100);
Otu00955	32	Bacteria(100);Firmicutes(100);Negativicutes(100);Selenomonadales(100);Veillonellaceae(100);Veillonella(100);atypica(66);
Otu00956	32	Bacteria(100);Synergistetes(100);Synergistia(100);Synergistales(100);Synergistaceae(100);Fretibacterium(100);sp._oral_taxon_361(100);
Otu00957	32	Bacteria(100);Firmicutes(100);Negativicutes(100);Selenomonadales(100);Veillonellaceae(100);Selenomonas(100);flueggei(54);
Otu00958	32	Bacteria(100);Firmicutes(100);Clostridia(100);Clostridiales(100);Lachnospiraceae_[XIV](100);Stomatobaculum(100);sp._oral_taxon_373(100);
Otu00959	32	Bacteria(100);Proteobacteria(100);Epsilonproteobacteria(100);Campylobacterales(100);Campylobacteraceae(100);Campylobacter(100);showae(100);
Otu00960	32	Bacteria(100);Firmicutes(100);Bacilli(100);Lactobacillales(100);Streptococcaceae(100);Streptococcus(100);Streptococcus_unclassified(100);
Otu00961	32	Bacteria(100);Proteobacteria(100);Alphaproteobacteria(100);Rhodobacterales(100);Rhodobacteraceae(100);Rhodobacter(100);capsulatus(100);
Otu00962	32	Bacteria(100);Proteobacteria(100);Alphaproteobacteria(100);Rhizobiales(100);Rhizobiales_unclassified(75);Rhizobiales_unclassified(75);Rhizobiales_unclassified(75);
Otu00963	32	Bacteria(100);Actinobacteria(100);Actinobacteria(100);Corynebacteriales(100);Corynebacteriaceae(100);Corynebacterium(100);matruchotii(100);
Otu00964	31	Bacteria(100);Proteobacteria(100);Betaproteobacteria(100);Neisseriales(100);Neisseriaceae(100);Neisseria(100);Neisseria_unclassified(100);
Otu00965	31	Bacteria(100);Bacteria_unclassified(100);Bacteria_unclassified(100);Bacteria_unclassified(100);Bacteria_unclassified(100);Bacteria_unclassified(100);Bacteria_unclassified(100);
Otu00966	31	Bacteria(100);Firmicutes(100);Clostridia(100);Clostridiales(100);Peptostreptococcaceae_[XI](100);Peptostreptococcaceae_[XI][G-9](100);[Eubacterium]_brachy(100);
Otu00967	31	Bacteria(100);Spirochaetes(100);Spirochaetia(100);Spirochaetales(100);Spirochaetaceae(100);Treponema(100);maltophilum(100);
Otu00968	30	Bacteria(100);Bacteroidetes(100);Bacteroidia(100);Bacteroidales(100);Prevotellaceae(100);Prevotella(100);Prevotella_unclassified(100);
Otu00969	30	Bacteria(100);Firmicutes(100);Bacilli(100);Lactobacillales(100);Carnobacteriaceae(100);Granulicatella(100);elegans(100);
Otu00970	30	Bacteria(100);Firmicutes(100);Clostridia(100);Clostridiales(100);Lachnospiraceae_[XIV](100);Catonella(100);morbi(100);
Otu00971	30	Bacteria(100);Firmicutes(100);Clostridia(100);Clostridiales(100);Lachnospiraceae_[XIV](100);Oribacterium(100);sinus(80);
Otu00972	30	Bacteria(100);Firmicutes(100);Bacilli(100);Lactobacillales(100);Streptococcaceae(100);Streptococcus(100);Streptococcus_unclassified(100);
Otu00973	30	Bacteria(100);Fusobacteria(100);Fusobacteriia(100);Fusobacteriales(100);Fusobacteriaceae(100);Fusobacterium(100);Fusobacterium_unclassified(100);
Otu00974	30	Bacteria(100);Actinobacteria(100);Actinobacteria(100);Actinomycetales(100);Actinomycetaceae(100);Actinomyces(100);Actinomyces_unclassified(100);
Otu00975	30	Bacteria(100);Proteobacteria(100);Betaproteobacteria(100);Neisseriales(100);Neisseriaceae(100);Neisseria(100);Neisseria_unclassified(100);
Otu00976	30	Bacteria(100);Firmicutes(100);Negativicutes(100);Selenomonadales(100);Veillonellaceae(100);Selenomonas(100);sputigena(100);
Otu00977	29	Bacteria(100);Proteobacteria(100);Alphaproteobacteria(100);Rhodobacterales(100);Rhodobacteraceae(100);Rhodobacter(100);capsulatus(100);
Otu00978	29	Bacteria(100);Firmicutes(100);Bacilli(100);Lactobacillales(100);Streptococcaceae(100);Streptococcus(100);Streptococcus_unclassified(100);
Otu00979	29	Bacteria(100);Fusobacteria(100);Fusobacteriia(100);Fusobacteriales(100);Fusobacteriaceae(100);Fusobacterium(100);Fusobacterium_unclassified(100);
Otu00980	29	Bacteria(100);Proteobacteria(100);Gammaproteobacteria(100);Pseudomonadales(100);Moraxellaceae(100);Acinetobacter(100);Acinetobacter_unclassified(100);
Otu00981	29	Bacteria(100);Firmicutes(100);Bacilli(100);Lactobacillales(100);Streptococcaceae(100);Streptococcus(100);mutans(100);
Otu00982	29	Bacteria(100);Saccharibacteria_(TM7)(100);TM7_[C-1](100);TM7_[O-1](100);TM7_[F-1](100);TM7_[G-1](100);sp._oral_taxon_347(100);
Otu00983	29	Bacteria(100);Firmicutes(100);Negativicutes(100);Selenomonadales(100);Veillonellaceae(100);Veillonella(100);Veillonella_unclassified(63);
Otu00984	29	Bacteria(100);Firmicutes(100);Bacilli(100);Lactobacillales(100);Streptococcaceae(100);Streptococcus(100);Streptococcus_unclassified(73);
Otu00985	28	Bacteria(100);Firmicutes(100);Bacilli(100);Lactobacillales(100);Streptococcaceae(100);Streptococcus(100);Streptococcus_unclassified(100);
Otu00986	28	Bacteria(100);Bacteroidetes(100);Bacteroidia(100);Bacteroidales(100);Prevotellaceae(100);Prevotella(100);Prevotella_unclassified(75);
Otu00987	28	Bacteria(100);Firmicutes(100);Bacilli(100);Lactobacillales(100);Streptococcaceae(100);Streptococcus(100);mitis(65);
Otu00988	28	Bacteria(100);Firmicutes(100);Clostridia(100);Clostridiales(100);Eubacteriaceae_[XV](100);Pseudoramibacter(100);alactolyticus(100);
Otu00989	28	Bacteria(100);Actinobacteria(100);Actinobacteria(100);Actinomycetales(100);Actinomycetaceae(100);Actinomyces(100);israelii(79);
Otu00990	28	Bacteria(100);Bacteroidetes(100);Bacteroidetes_[C-1](100);Bacteroidetes_[O-1](100);Bacteroidetes_[F-1](100);Bacteroidetes_[G-5](100);sp._oral_taxon_505(79);
Otu00991	28	Bacteria(100);Proteobacteria(100);Gammaproteobacteria(100);Pasteurellales(100);Pasteurellaceae(100);Haemophilus(100);Haemophilus_unclassified(100);
Otu00992	28	Bacteria(100);Firmicutes(100);Negativicutes(100);Selenomonadales(100);Veillonellaceae(100);Veillonellaceae_[G-1](100);sp._oral_taxon_135(75);
Otu00993	28	Bacteria(100);Bacteroidetes(100);Bacteroidia(100);Bacteroidales(100);Prevotellaceae(100);Prevotella(100);sp._oral_taxon_315(100);
Otu00994	28	Bacteria(100);Firmicutes(100);Negativicutes(100);Selenomonadales(100);Veillonellaceae(100);Veillonella(100);atypica(58);
Otu00995	28	Bacteria(100);Firmicutes(100);Bacilli(100);Lactobacillales(100);Lactobacillaceae(100);Lactobacillus(100);plantarum(100);
Otu00996	28	Bacteria(100);Firmicutes(100);Bacilli(100);Lactobacillales(100);Carnobacteriaceae(100);Granulicatella(100);adiacens(100);
Otu00997	28	Bacteria(100);Spirochaetes(100);Spirochaetia(100);Spirochaetales(100);Spirochaetaceae(100);Treponema(100);Treponema_unclassified(100);
Otu00998	28	Bacteria(100);Spirochaetes(100);Spirochaetia(100);Spirochaetales(100);Spirochaetaceae(100);Treponema(100);Treponema_unclassified(100);
Otu00999	28	Bacteria(100);Spirochaetes(100);Spirochaetia(100);Spirochaetales(100);Spirochaetaceae(100);Treponema(100);sp._oral_taxon_490(100);
Otu01000	28	Bacteria(100);Firmicutes(100);Bacilli(100);Lactobacillales(100);Streptococcaceae(100);Streptococcus(100);sp._oral_taxon_431(100);
Otu01001	27	Bacteria(100);Proteobacteria(100);Gammaproteobacteria(100);Pasteurellales(100);Pasteurellaceae(100);Aggregatibacter(100);sp._oral_taxon_458(78);
Otu01002	27	Bacteria(100);Firmicutes(100);Bacilli(100);Lactobacillales(100);Streptococcaceae(100);Streptococcus(100);Streptococcus_unclassified(100);
Otu01003	27	Bacteria(100);Spirochaetes(100);Spirochaetia(100);Spirochaetales(100);Spirochaetaceae(100);Treponema(100);Treponema_unclassified(100);
Otu01004	27	Bacteria(100);Firmicutes(100);Negativicutes(100);Selenomonadales(100);Veillonellaceae(100);Selenomonas(100);Selenomonas_unclassified(100);
Otu01005	27	Bacteria(100);Actinobacteria(100);Actinobacteria(100);Actinomycetales(100);Actinomycetaceae(100);Actinomyces(100);graevenitzii(100);
Otu01006	27	Bacteria(100);Synergistetes(100);Synergistia(100);Synergistales(100);Synergistaceae(100);Fretibacterium(100);fastidiosum(100);
Otu01007	27	Bacteria(100);Firmicutes(100);Negativicutes(100);Selenomonadales(100);Veillonellaceae(100);Veillonella(100);sp._oral_taxon_780(100);
Otu01008	27	Bacteria(100);Bacteroidetes(100);Bacteroidia(100);Bacteroidales(100);Prevotellaceae(100);Prevotella(100);sp._oral_taxon_942(100);
Otu01009	27	Bacteria(100);Firmicutes(100);Bacilli(100);Lactobacillales(100);Streptococcaceae(100);Streptococcus(100);Streptococcus_unclassified(63);
Otu01010	27	Bacteria(100);Firmicutes(100);Bacilli(100);Lactobacillales(100);Carnobacteriaceae(100);Granulicatella(100);adiacens(100);
Otu01011	27	Bacteria(100);Bacteroidetes(100);Bacteroidia(100);Bacteroidales(100);Prevotellaceae(100);Prevotella(100);nanceiensis(100);
Otu01012	27	Bacteria(100);Bacteroidetes(100);Bacteroidia(100);Bacteroidales(100);Prevotellaceae(100);Prevotella(100);sp._oral_taxon_313(100);
Otu01013	27	Bacteria(100);Firmicutes(100);Bacilli(100);Lactobacillales(100);Lactobacillaceae(100);Lactobacillus(100);Lactobacillus_unclassified(100);
Otu01014	27	Bacteria(100);Firmicutes(100);Bacilli(100);Lactobacillales(100);Enterococcaceae(100);Enterococcus(100);durans(100);
Otu01015	27	Bacteria(100);Firmicutes(100);Bacilli(100);Bacillales(100);Staphylococcaceae(100);Staphylococcus(100);warneri(100);
Otu01016	27	Bacteria(100);Bacteroidetes(100);Bacteroidetes_[C-1](100);Bacteroidetes_[O-1](100);Bacteroidetes_[F-1](100);Bacteroidetes_[G-5](100);sp._oral_taxon_511(100);
Otu01017	26	Bacteria(100);Firmicutes(100);Bacilli(100);Lactobacillales(100);Streptococcaceae(100);Streptococcus(100);sp._oral_taxon_431(100);
Otu01018	26	Bacteria(100);Fusobacteria(100);Fusobacteriia(100);Fusobacteriales(100);Leptotrichiaceae(100);Leptotrichia(100);sp._oral_taxon_221(100);
Otu01019	26	Bacteria(100);Firmicutes(100);Bacilli(100);Lactobacillales(100);Streptococcaceae(100);Streptococcus(100);Streptococcus_unclassified(100);
Otu01020	26	Bacteria(100);Fusobacteria(100);Fusobacteriia(100);Fusobacteriales(100);Fusobacteriaceae(100);Fusobacterium(100);Fusobacterium_unclassified(100);
Otu01021	26	Bacteria(100);Proteobacteria(100);Proteobacteria_unclassified(100);Proteobacteria_unclassified(100);Proteobacteria_unclassified(100);Proteobacteria_unclassified(100);Proteobacteria_unclassified(100);
Otu01022	26	Bacteria(100);Spirochaetes(100);Spirochaetia(100);Spirochaetales(100);Spirochaetaceae(100);Treponema(100);Treponema_unclassified(100);
Otu01023	26	Bacteria(100);Firmicutes(100);Negativicutes(100);Selenomonadales(100);Veillonellaceae(100);Veillonella(100);rogosae(100);
Otu01024	26	Bacteria(100);Firmicutes(100);Negativicutes(100);Selenomonadales(100);Veillonellaceae(100);Veillonellaceae_[G-1](100);Veillonellaceae_[G-1]_unclassified(100);
Otu01025	26	Bacteria(100);Fusobacteria(100);Fusobacteriia(100);Fusobacteriales(100);Fusobacteriaceae(100);Fusobacterium(100);Fusobacterium_unclassified(66);
Otu01026	26	Bacteria(100);Firmicutes(100);Bacilli(100);Bacillales(100);Gemellaceae(100);Gemella(100);sanguinis(100);
Otu01027	26	Bacteria(100);Firmicutes(100);Bacilli(100);Bacillales(100);Gemellaceae(100);Gemella(100);haemolysans(58);
Otu01028	26	Bacteria(100);Firmicutes(100);Bacilli(100);Lactobacillales(100);Streptococcaceae(100);Streptococcus(100);Streptococcus_unclassified(100);
Otu01029	26	Bacteria(100);Proteobacteria(100);Alphaproteobacteria(100);Caulobacterales(100);Caulobacteraceae(100);Caulobacteraceae_unclassified(70);Caulobacteraceae_unclassified(70);
Otu01030	25	Bacteria(100);Firmicutes(100);Bacilli(100);Lactobacillales(100);Streptococcaceae(100);Streptococcus(100);Streptococcus_unclassified(100);
Otu01031	25	Bacteria(100);Proteobacteria(100);Gammaproteobacteria(100);Pasteurellales(100);Pasteurellaceae(100);Haemophilus(100);parainfluenzae(100);
Otu01032	25	Bacteria(100);Actinobacteria(100);Actinobacteria(100);Actinobacteria_unclassified(100);Actinobacteria_unclassified(100);Actinobacteria_unclassified(100);Actinobacteria_unclassified(100);
Otu01033	25	Bacteria(100);Bacteroidetes(100);Bacteroidia(100);Bacteroidales(100);Porphyromonadaceae(100);Porphyromonas(100);gingivalis(100);
Otu01034	25	Bacteria(100);Proteobacteria(100);Betaproteobacteria(100);Neisseriales(100);Neisseriaceae(100);Simonsiella(100);muelleri(100);
Otu01035	25	Bacteria(100);Firmicutes(100);Bacilli(100);Lactobacillales(100);Carnobacteriaceae(100);Granulicatella(100);adiacens(100);
Otu01036	25	Bacteria(100);Proteobacteria(100);Betaproteobacteria(100);Neisseriales(100);Neisseriaceae(100);Neisseria(100);Neisseria_unclassified(100);
Otu01037	25	Bacteria(100);Fusobacteria(100);Fusobacteriia(100);Fusobacteriales(100);Leptotrichiaceae(100);Leptotrichiaceae_unclassified(100);Leptotrichiaceae_unclassified(100);
Otu01038	25	Bacteria(100);Proteobacteria(100);Betaproteobacteria(100);Burkholderiales(100);Burkholderiaceae(100);Lautropia(100);mirabilis(100);
Otu01039	25	Bacteria(100);Spirochaetes(100);Spirochaetia(100);Spirochaetales(100);Spirochaetaceae(100);Treponema(100);socranskii(100);
Otu01040	25	Bacteria(100);Firmicutes(100);Negativicutes(100);Selenomonadales(100);Veillonellaceae(100);Selenomonas(100);Selenomonas_unclassified(100);
Otu01041	25	Bacteria(100);Bacteroidetes(100);Flavobacteriia(100);Flavobacteriales(100);Flavobacteriaceae(100);Bergeyella(100);Bergeyella_unclassified(100);
Otu01042	25	Bacteria(100);Firmicutes(100);Bacilli(100);Lactobacillales(100);Streptococcaceae(100);Streptococcus(100);tigurinus(100);
Otu01043	25	Bacteria(100);Firmicutes(100);Negativicutes(100);Selenomonadales(100);Veillonellaceae(100);Veillonella(100);Veillonella_unclassified(100);
Otu01044	25	Bacteria(100);Fusobacteria(100);Fusobacteriia(100);Fusobacteriales(100);Leptotrichiaceae(100);Leptotrichia(100);buccalis(88);
Otu01045	25	Bacteria(100);Fusobacteria(100);Fusobacteriia(100);Fusobacteriales(100);Leptotrichiaceae(100);Leptotrichia(100);Leptotrichia_unclassified(100);
Otu01046	25	Bacteria(100);Spirochaetes(100);Spirochaetia(100);Spirochaetales(100);Spirochaetaceae(100);Treponema(100);Treponema_unclassified(100);
Otu01047	24	Bacteria(100);Firmicutes(100);Bacilli(100);Bacillales(100);Bacillales_unclassified(100);Bacillales_unclassified(100);Bacillales_unclassified(100);
Otu01048	24	Bacteria(100);Proteobacteria(100);Proteobacteria_unclassified(100);Proteobacteria_unclassified(100);Proteobacteria_unclassified(100);Proteobacteria_unclassified(100);Proteobacteria_unclassified(100);
Otu01049	24	Bacteria(100);Firmicutes(100);Bacilli(100);Lactobacillales(100);Streptococcaceae(100);Streptococcus(100);Streptococcus_unclassified(100);
Otu01050	24	Bacteria(100);Actinobacteria(100);Actinobacteria(100);Actinomycetales(100);Actinomycetaceae(100);Actinomyces(100);lingnae_[NVP](100);
Otu01051	24	Bacteria(100);Firmicutes(100);Bacilli(100);Lactobacillales(100);Streptococcaceae(100);Streptococcus(100);Streptococcus_unclassified(100);
Otu01052	24	Bacteria(100);Proteobacteria(100);Epsilonproteobacteria(100);Campylobacterales(100);Helicobacteraceae(100);Helicobacter(100);pylori(100);
Otu01053	24	Bacteria(100);Firmicutes(100);Bacilli(100);Lactobacillales(100);Streptococcaceae(100);Streptococcus(100);Streptococcus_unclassified(55);
Otu01054	24	Bacteria(100);Bacteroidetes(100);Bacteroidetes_[C-1](100);Bacteroidetes_[O-1](100);Bacteroidetes_[F-1](100);Bacteroidetes_[G-3](100);sp._oral_taxon_365(100);
Otu01055	23	Bacteria(100);Firmicutes(100);Bacilli(100);Lactobacillales(100);Streptococcaceae(100);Streptococcus(100);Streptococcus_unclassified(57);
Otu01056	23	Bacteria(100);Proteobacteria(100);Alphaproteobacteria(100);Caulobacterales(100);Caulobacteraceae(100);Brevundimonas(100);diminuta(100);
Otu01057	23	Bacteria(100);Firmicutes(100);Clostridia(100);Clostridiales(100);Peptostreptococcaceae_[XI](100);Peptostreptococcaceae_[XI][G-5](100);[Eubacterium]_saphenum(100);
Otu01058	23	Bacteria(100);Firmicutes(100);Bacilli(100);Lactobacillales(100);Lactobacillaceae(100);Lactobacillus(100);Lactobacillus_unclassified(100);
Otu01059	23	Bacteria(100);Firmicutes(100);Negativicutes(100);Selenomonadales(100);Veillonellaceae(100);Veillonella(100);atypica(100);
Otu01060	23	Bacteria(100);Actinobacteria(100);Actinobacteria(100);Actinomycetales(100);Actinomycetaceae(100);Actinomyces(100);Actinomyces_unclassified(100);
Otu01061	23	Bacteria(100);Synergistetes(100);Synergistia(100);Synergistales(100);Synergistaceae(100);Fretibacterium(100);sp._oral_taxon_358(57);
Otu01062	23	Bacteria(100);Firmicutes(100);Clostridia(100);Clostridiales(100);Peptostreptococcaceae_[XI](100);Filifactor(100);alocis(100);
Otu01063	23	Bacteria(100);Proteobacteria(100);Betaproteobacteria(100);Burkholderiales(100);Burkholderiales_unclassified(100);Burkholderiales_unclassified(100);Burkholderiales_unclassified(100);
Otu01064	23	Bacteria(100);Bacteroidetes(100);Bacteroidia(100);Bacteroidales(100);Prevotellaceae(100);Prevotella(100);Prevotella_unclassified(100);
Otu01065	23	Bacteria(100);Firmicutes(100);Negativicutes(100);Selenomonadales(100);Veillonellaceae(100);Veillonella(100);parvula(100);
Otu01066	23	Bacteria(100);Firmicutes(100);Negativicutes(100);Selenomonadales(100);Veillonellaceae(100);Megasphaera(100);micronuciformis(100);
Otu01067	23	Bacteria(100);Actinobacteria(100);Actinobacteria(100);Corynebacteriales(100);Corynebacteriaceae(100);Corynebacterium(100);Corynebacterium_unclassified(100);
Otu01068	23	Bacteria(100);Firmicutes(100);Bacilli(100);Bacillales(100);Gemellaceae(100);Gemella(100);Gemella_unclassified(100);
Otu01069	22	Bacteria(100);Firmicutes(100);Bacilli(100);Lactobacillales(100);Streptococcaceae(100);Streptococcus(100);Streptococcus_unclassified(100);
Otu01070	22	Bacteria(100);Firmicutes(100);Clostridia(100);Clostridiales(100);Peptostreptococcaceae_[XI](100);Filifactor(100);alocis(100);
Otu01071	22	Bacteria(100);Proteobacteria(100);Gammaproteobacteria(100);Pasteurellales(100);Pasteurellaceae(100);Haemophilus(100);Haemophilus_unclassified(73);
Otu01072	22	Bacteria(100);Actinobacteria(100);Coriobacteriia(100);Coriobacteriales(100);Coriobacteriaceae(100);Atopobium(100);sp._oral_taxon_810(100);
Otu01073	22	Bacteria(100);Bacteroidetes(100);Bacteroidetes_[C-1](100);Bacteroidetes_[O-1](100);Bacteroidetes_[F-1](100);Bacteroidetes_[G-3](100);sp._oral_taxon_436(100);
Otu01074	22	Bacteria(100);Proteobacteria(100);Gammaproteobacteria(100);Pasteurellales(100);Pasteurellaceae(100);Haemophilus(100);sp._oral_taxon_036(100);
Otu01075	22	Bacteria(100);Proteobacteria(100);Deltaproteobacteria(100);Desulfovibrionales(100);Desulfovibrionaceae(100);Desulfovibrio(100);fairfieldensis(100);
Otu01076	22	Bacteria(100);Bacteroidetes(100);Bacteroidia(100);Bacteroidales(100);Prevotellaceae(100);Prevotella(100);Prevotella_unclassified(100);
Otu01077	22	Bacteria(100);Fusobacteria(100);Fusobacteriia(100);Fusobacteriales(100);Fusobacteriaceae(100);Fusobacterium(100);periodonticum(100);
Otu01078	22	Bacteria(100);Proteobacteria(100);Gammaproteobacteria(100);Pasteurellales(100);Pasteurellaceae(100);Haemophilus(100);parainfluenzae(100);
Otu01079	22	Bacteria(100);Fusobacteria(100);Fusobacteriia(100);Fusobacteriales(100);Leptotrichiaceae(100);Leptotrichiaceae_unclassified(100);Leptotrichiaceae_unclassified(100);
Otu01080	22	Bacteria(100);Bacteroidetes(100);Bacteroidia(100);Bacteroidales(100);Prevotellaceae(100);Prevotella(100);histicola(100);
Otu01081	22	Bacteria(100);Bacteroidetes(100);Bacteroidia(100);Bacteroidales(100);Prevotellaceae(100);Prevotella(100);pallens(100);
Otu01082	22	Bacteria(100);Actinobacteria(100);Actinobacteria(100);Actinomycetales(100);Actinomycetaceae(100);Actinomyces(100);sp._oral_taxon_175(100);
Otu01083	22	Bacteria(100);Bacteroidetes(100);Bacteroidia(100);Bacteroidales(100);Prevotellaceae(100);Prevotella(100);histicola(100);
Otu01084	22	Bacteria(100);Actinobacteria(100);Actinobacteria(100);Actinomycetales(100);Actinomycetaceae(100);Actinomyces(100);Actinomyces_unclassified(73);
Otu01085	22	Bacteria(100);Firmicutes(100);Bacilli(100);Lactobacillales(100);Streptococcaceae(100);Streptococcus(100);parasanguinis_II(73);
Otu01086	22	Bacteria(100);Bacteroidetes(100);Bacteroidia(100);Bacteroidales(100);Prevotellaceae(100);Alloprevotella(100);sp._oral_taxon_473(100);
Otu01087	22	Bacteria(100);Firmicutes(100);Bacilli(100);Lactobacillales(100);Lactobacillales_unclassified(100);Lactobacillales_unclassified(100);Lactobacillales_unclassified(100);
Otu01088	22	Bacteria(100);Firmicutes(100);Bacilli(100);Lactobacillales(100);Streptococcaceae(100);Streptococcus(100);Streptococcus_unclassified(100);
Otu01089	21	Bacteria(100);Fusobacteria(100);Fusobacteriia(100);Fusobacteriales(100);Leptotrichiaceae(100);Leptotrichia(100);Leptotrichia_unclassified(72);
Otu01090	21	Bacteria(100);Fusobacteria(100);Fusobacteriia(100);Fusobacteriales(100);Fusobacteriaceae(100);Fusobacterium(100);periodonticum(100);
Otu01091	21	Bacteria(100);Proteobacteria(100);Betaproteobacteria(100);Betaproteobacteria_unclassified(100);Betaproteobacteria_unclassified(100);Betaproteobacteria_unclassified(100);Betaproteobacteria_unclassified(100);
Otu01092	21	Bacteria(100);Actinobacteria(100);Actinobacteria(100);Actinomycetales(100);Actinomycetaceae(100);Actinomyces(100);sp._oral_taxon_448(100);
Otu01093	21	Bacteria(100);Synergistetes(100);Synergistia(100);Synergistales(100);Synergistaceae(100);Fretibacterium(100);Fretibacterium_unclassified(100);
Otu01094	21	Bacteria(100);Firmicutes(100);Bacilli(100);Lactobacillales(100);Carnobacteriaceae(100);Granulicatella(100);elegans(100);
Otu01095	21	Bacteria(100);Firmicutes(100);Negativicutes(100);Selenomonadales(100);Veillonellaceae(100);Veillonella(100);parvula(100);
Otu01096	21	Bacteria(100);Proteobacteria(100);Gammaproteobacteria(100);Pasteurellales(100);Pasteurellaceae(100);Haemophilus(100);sputorum(100);
Otu01097	21	Bacteria(100);Firmicutes(100);Bacilli(100);Lactobacillales(100);Streptococcaceae(100);Streptococcus(100);Streptococcus_unclassified(100);
Otu01098	21	Bacteria(100);Proteobacteria(100);Betaproteobacteria(100);Neisseriales(100);Neisseriaceae(100);Kingella(100);kingae(100);
Otu01099	21	Bacteria(100);Spirochaetes(100);Spirochaetia(100);Spirochaetales(100);Spirochaetaceae(100);Treponema(100);Treponema_unclassified(100);
Otu01100	21	Bacteria(100);Fusobacteria(100);Fusobacteriia(100);Fusobacteriales(100);Leptotrichiaceae(100);Leptotrichia(100);sp._oral_taxon_221(100);
Otu01101	21	Bacteria(100);Bacteria_unclassified(100);Bacteria_unclassified(100);Bacteria_unclassified(100);Bacteria_unclassified(100);Bacteria_unclassified(100);Bacteria_unclassified(100);
Otu01102	21	Bacteria(100);Proteobacteria(100);Betaproteobacteria(100);Neisseriales(100);Neisseriaceae(100);Kingella(100);sp._oral_taxon_012(100);
Otu01103	21	Bacteria(100);Firmicutes(100);Clostridia(100);Clostridiales(100);Peptoniphilaceae(100);Anaerococcus(100);prevotii(100);
Otu01104	21	Bacteria(100);Firmicutes(100);Negativicutes(100);Selenomonadales(100);Veillonellaceae(100);Veillonella(100);parvula(100);
Otu01105	21	Bacteria(100);Fusobacteria(100);Fusobacteriia(100);Fusobacteriales(100);Leptotrichiaceae(100);Leptotrichia(100);shahii(62);
Otu01106	21	Bacteria(100);Firmicutes(100);Bacilli(100);Lactobacillales(100);Streptococcaceae(100);Streptococcus(100);dentisani(100);
Otu01107	21	Bacteria(100);Firmicutes(100);Bacilli(100);Lactobacillales(100);Streptococcaceae(100);Streptococcus(100);Streptococcus_unclassified(100);
Otu01108	21	Bacteria(100);Firmicutes(100);Bacilli(100);Lactobacillales(100);Streptococcaceae(100);Streptococcus(100);Streptococcus_unclassified(100);
Otu01109	21	Bacteria(100);Actinobacteria(100);Actinobacteria(100);Actinomycetales(100);Actinomycetaceae(100);Actinomyces(100);sp._oral_taxon_169(100);
Otu01110	21	Bacteria(100);Bacteroidetes(100);Bacteroidia(100);Bacteroidales(100);Prevotellaceae(100);Prevotella(100);Prevotella_unclassified(100);
Otu01111	21	Bacteria(100);Fusobacteria(100);Fusobacteriia(100);Fusobacteriales(100);Leptotrichiaceae(100);Leptotrichiaceae_unclassified(100);Leptotrichiaceae_unclassified(100);
Otu01112	21	Bacteria(100);Firmicutes(100);Bacilli(100);Lactobacillales(100);Streptococcaceae(100);Streptococcus(100);Streptococcus_unclassified(100);
Otu01113	21	Bacteria(100);Bacteroidetes(100);Bacteroidia(100);Bacteroidales(100);Prevotellaceae(100);Alloprevotella(100);tannerae(100);
Otu01114	20	Bacteria(100);Fusobacteria(100);Fusobacteriia(100);Fusobacteriales(100);Fusobacteriaceae(100);Fusobacterium(100);sp._oral_taxon_203(100);
Otu01115	20	Bacteria(100);Firmicutes(100);Clostridia(100);Clostridiales(100);Lachnospiraceae_[XIV](100);Shuttleworthia(100);satelles(100);
Otu01116	20	Bacteria(100);Actinobacteria(100);Actinobacteria(100);Actinomycetales(100);Actinomycetaceae(100);Actinomyces(100);sp._oral_taxon_178(70);
Otu01117	20	Bacteria(100);Fusobacteria(100);Fusobacteriia(100);Fusobacteriales(100);Leptotrichiaceae(100);Leptotrichia(100);goodfellowii(100);
Otu01118	20	Bacteria(100);Fusobacteria(100);Fusobacteriia(100);Fusobacteriales(100);Leptotrichiaceae(100);Leptotrichia(100);Leptotrichia_unclassified(100);
Otu01119	20	Bacteria(100);Actinobacteria(100);Actinobacteria(100);Actinomycetales(100);Actinomycetaceae(100);Actinomyces(100);Actinomyces_unclassified(100);
Otu01120	20	Bacteria(100);Firmicutes(100);Bacilli(100);Lactobacillales(100);Carnobacteriaceae(100);Granulicatella(100);elegans(100);
Otu01121	20	Bacteria(100);Proteobacteria(100);Gammaproteobacteria(100);Pasteurellales(100);Pasteurellaceae(100);Haemophilus(100);sputorum(100);
Otu01122	20	Bacteria(100);Proteobacteria(100);Gammaproteobacteria(100);Pasteurellales(100);Pasteurellaceae(100);Haemophilus(100);influenzae(100);
Otu01123	20	Bacteria(100);Fusobacteria(100);Fusobacteriia(100);Fusobacteriales(100);Leptotrichiaceae(100);Leptotrichia(100);sp._oral_taxon_215(100);
Otu01124	20	Bacteria(100);Actinobacteria(100);Actinobacteria(100);Bifidobacteriales(100);Bifidobacteriaceae(100);Scardovia(100);inopinata(100);
Otu01125	20	Bacteria(100);Bacteroidetes(100);Bacteroidia(100);Bacteroidales(100);Prevotellaceae(100);Alloprevotella(100);rava(100);
Otu01126	20	Bacteria(100);Firmicutes(100);Bacilli(100);Lactobacillales(100);Streptococcaceae(100);Streptococcus(100);Streptococcus_unclassified(100);
Otu01127	20	Bacteria(100);Bacteroidetes(100);Flavobacteriia(100);Flavobacteriales(100);Flavobacteriaceae(100);Bergeyella(100);sp._oral_taxon_931(100);
Otu01128	20	Bacteria(100);Firmicutes(100);Bacilli(100);Lactobacillales(100);Streptococcaceae(100);Streptococcus(100);australis(100);
Otu01129	20	Bacteria(100);Firmicutes(100);Bacilli(100);Bacillales(100);Gemellaceae(100);Gemella(100);haemolysans(100);
Otu01130	20	Bacteria(100);Firmicutes(100);Bacilli(100);Bacilli_unclassified(100);Bacilli_unclassified(100);Bacilli_unclassified(100);Bacilli_unclassified(100);
Otu01131	20	Bacteria(100);Proteobacteria(100);Betaproteobacteria(100);Burkholderiales(100);Comamonadaceae(100);Comamonas(100);testosteroni(100);
Otu01132	20	Bacteria(100);Firmicutes(100);Bacilli(100);Lactobacillales(100);Streptococcaceae(100);Streptococcus(100);Streptococcus_unclassified(100);
Otu01133	20	Bacteria(100);Firmicutes(100);Bacilli(100);Bacillales(100);Gemellaceae(100);Gemella(100);morbillorum(100);
Otu01134	20	Bacteria(100);Bacteroidetes(100);Bacteroidia(100);Bacteroidales(100);Prevotellaceae(100);Prevotella(100);Prevotella_unclassified(100);
Otu01135	20	Bacteria(100);Firmicutes(100);Bacilli(100);Lactobacillales(100);Carnobacteriaceae(100);Granulicatella(100);adiacens(100);
Otu01136	20	Bacteria(100);Proteobacteria(100);Betaproteobacteria(100);Neisseriales(100);Neisseriaceae(100);Neisseriaceae_unclassified(100);Neisseriaceae_unclassified(100);
Otu01137	20	Bacteria(100);Firmicutes(100);Bacilli(100);Lactobacillales(100);Streptococcaceae(100);Streptococcus(100);Streptococcus_unclassified(55);
Otu01138	20	Bacteria(100);Firmicutes(100);Bacilli(100);Lactobacillales(100);Carnobacteriaceae(100);Granulicatella(100);adiacens(100);
Otu01139	19	Bacteria(100);Spirochaetes(100);Spirochaetia(100);Spirochaetales(100);Spirochaetaceae(100);Treponema(100);Treponema_unclassified(100);
Otu01140	19	Bacteria(100);Firmicutes(100);Bacilli(100);Lactobacillales(100);Streptococcaceae(100);Streptococcus(100);dentisani(100);
Otu01141	19	Bacteria(100);Firmicutes(100);Bacilli(100);Lactobacillales(100);Streptococcaceae(100);Streptococcus(100);Streptococcus_unclassified(100);
Otu01142	19	Bacteria(100);Bacteroidetes(100);Flavobacteriia(100);Flavobacteriales(100);Flavobacteriaceae(100);Capnocytophaga(100);sp._oral_taxon_335(100);
Otu01143	19	Bacteria(100);Bacteroidetes(100);Bacteroidia(100);Bacteroidales(100);Porphyromonadaceae(100);Tannerella(100);sp._oral_taxon_916(100);
Otu01144	19	Bacteria(100);Actinobacteria(100);Actinobacteria(100);Actinomycetales(100);Actinomycetaceae(100);Actinomyces(100);Actinomyces_unclassified(100);
Otu01145	19	Bacteria(100);Firmicutes(100);Bacilli(100);Lactobacillales(100);Carnobacteriaceae(100);Granulicatella(100);adiacens(100);
Otu01146	19	Bacteria(100);Bacteroidetes(100);Flavobacteriia(100);Flavobacteriales(100);Flavobacteriaceae(100);Capnocytophaga(100);Capnocytophaga_unclassified(100);
Otu01147	19	Bacteria(100);Actinobacteria(100);Actinobacteria(100);Actinomycetales(100);Actinomycetaceae(100);Actinomyces(100);georgiae(100);
Otu01148	19	Bacteria(100);Firmicutes(100);Negativicutes(100);Selenomonadales(100);Veillonellaceae(100);Selenomonas(100);sp._oral_taxon_442(100);
Otu01149	19	Bacteria(100);Firmicutes(100);Bacilli(100);Bacilli_unclassified(100);Bacilli_unclassified(100);Bacilli_unclassified(100);Bacilli_unclassified(100);
Otu01150	19	Bacteria(100);Proteobacteria(100);Alphaproteobacteria(100);Rhodobacterales(100);Rhodobacteraceae(100);Rhodobacter(100);capsulatus(100);
Otu01151	19	Bacteria(100);Bacteroidetes(100);Flavobacteriia(100);Flavobacteriales(100);Flavobacteriaceae(100);Capnocytophaga(100);Capnocytophaga_unclassified(100);
Otu01152	19	Bacteria(100);Synergistetes(100);Synergistia(100);Synergistales(100);Synergistaceae(100);Fretibacterium(100);fastidiosum(100);
Otu01153	19	Bacteria(100);Firmicutes(100);Negativicutes(100);Selenomonadales(100);Veillonellaceae(100);Selenomonas(100);Selenomonas_unclassified(100);
Otu01154	19	Bacteria(100);Firmicutes(100);Bacilli(100);Lactobacillales(100);Streptococcaceae(100);Streptococcus(100);parasanguinis_II(69);
Otu01155	19	Bacteria(100);Proteobacteria(100);Alphaproteobacteria(100);Rhodobacterales(100);Rhodobacteraceae(100);Rhodobacter(100);capsulatus(100);
Otu01156	19	Bacteria(100);Bacteria_unclassified(69);Bacteria_unclassified(69);Bacteria_unclassified(69);Bacteria_unclassified(69);Bacteria_unclassified(69);Bacteria_unclassified(69);
Otu01157	19	Bacteria(100);Firmicutes(100);Bacilli(100);Lactobacillales(100);Streptococcaceae(100);Streptococcus(100);Streptococcus_unclassified(100);
Otu01158	19	Bacteria(100);Bacteroidetes(100);Bacteroidia(100);Bacteroidales(100);Prevotellaceae(100);Prevotella(100);buccalis(100);
Otu01159	19	Bacteria(100);Firmicutes(100);Bacilli(100);Lactobacillales(100);Streptococcaceae(100);Streptococcus(100);mitis(53);
Otu01160	19	Bacteria(100);Actinobacteria(100);Actinobacteria(100);Actinomycetales(100);Micrococcaceae(100);Kocuria(100);sp._oral_taxon_189(100);
Otu01161	19	Bacteria(100);Firmicutes(100);Bacilli(100);Lactobacillales(100);Streptococcaceae(100);Streptococcus(100);sp._oral_taxon_066(100);
Otu01162	19	Bacteria(100);Bacteroidetes(100);Bacteroidia(100);Bacteroidales(100);Bacteroidaceae(100);Bacteroides(100);heparinolyticus(100);
Otu01163	19	Bacteria(100);Bacteroidetes(100);Bacteroidia(100);Bacteroidales(100);Porphyromonadaceae(100);Tannerella(100);forsythia(100);
Otu01164	19	Bacteria(100);Actinobacteria(100);Actinobacteria(100);Actinomycetales(100);Micrococcaceae(100);Rothia(100);mucilaginosa(100);
Otu01165	19	Bacteria(100);Firmicutes(100);Bacilli(100);Lactobacillales(100);Streptococcaceae(100);Streptococcus(100);mitis(64);
Otu01166	18	Bacteria(100);Firmicutes(100);Negativicutes(100);Selenomonadales(100);Veillonellaceae(100);Veillonella(100);sp._oral_taxon_780(100);
Otu01167	18	Bacteria(100);Fusobacteria(100);Fusobacteriia(100);Fusobacteriales(100);Leptotrichiaceae(100);Leptotrichia(100);Leptotrichia_unclassified(100);
Otu01168	18	Bacteria(100);Proteobacteria(100);Alphaproteobacteria(100);Rhizobiales(100);Rhizobiales_unclassified(100);Rhizobiales_unclassified(100);Rhizobiales_unclassified(100);
Otu01169	18	Bacteria(100);Spirochaetes(100);Spirochaetia(100);Spirochaetales(100);Spirochaetaceae(100);Treponema(100);maltophilum(100);
Otu01170	18	Bacteria(100);Actinobacteria(100);Coriobacteriia(100);Coriobacteriales(100);Atopobiaceae(100);Olsenella(100);sp._oral_taxon_809(100);
Otu01171	18	Bacteria(100);Actinobacteria(100);Actinobacteria(100);Actinomycetales(100);Actinomycetaceae(100);Actinomyces(100);sp._oral_taxon_169(100);
Otu01172	18	Bacteria(100);Fusobacteria(100);Fusobacteriia(100);Fusobacteriales(100);Leptotrichiaceae(100);Leptotrichia(100);sp._oral_taxon_215(100);
Otu01173	18	Bacteria(100);Firmicutes(100);Bacilli(100);Lactobacillales(100);Streptococcaceae(100);Streptococcus(100);sanguinis(100);
Otu01174	18	Bacteria(100);Firmicutes(100);Bacilli(100);Lactobacillales(100);Carnobacteriaceae(100);Granulicatella(100);adiacens(100);
Otu01175	18	Bacteria(100);Firmicutes(100);Bacilli(100);Bacillales(100);Staphylococcaceae(100);Staphylococcus(100);warneri(100);
Otu01176	18	Bacteria(100);Fusobacteria(100);Fusobacteriia(100);Fusobacteriales(100);Fusobacteriaceae(100);Fusobacterium(100);Fusobacterium_unclassified(100);
Otu01177	18	Bacteria(100);Proteobacteria(100);Gammaproteobacteria(100);Pasteurellales(100);Pasteurellaceae(100);Haemophilus(100);parainfluenzae(100);
Otu01178	18	Bacteria(100);Firmicutes(100);Bacilli(100);Lactobacillales(100);Streptococcaceae(100);Streptococcus(100);infantis(67);
Otu01179	18	Bacteria(100);Firmicutes(100);Bacilli(100);Lactobacillales(100);Streptococcaceae(100);Streptococcus(100);Streptococcus_unclassified(100);
Otu01180	18	Bacteria(100);Spirochaetes(100);Spirochaetia(100);Spirochaetales(100);Spirochaetaceae(100);Treponema(100);sp._oral_taxon_508(100);
Otu01181	18	Bacteria(100);Firmicutes(100);Bacilli(100);Lactobacillales(100);Streptococcaceae(100);Streptococcus(100);Streptococcus_unclassified(100);
Otu01182	18	Bacteria(100);Firmicutes(100);Negativicutes(100);Selenomonadales(100);Veillonellaceae(100);Veillonella(100);sp._oral_taxon_917(100);
Otu01183	18	Bacteria(100);Actinobacteria(100);Actinobacteria(100);Actinomycetales(100);Actinomycetales_unclassified(100);Actinomycetales_unclassified(100);Actinomycetales_unclassified(100);
Otu01184	17	Bacteria(100);Spirochaetes(100);Spirochaetia(100);Spirochaetales(100);Spirochaetaceae(100);Treponema(100);sp._oral_taxon_951(100);
Otu01185	17	Bacteria(100);Proteobacteria(100);Epsilonproteobacteria(100);Campylobacterales(100);Campylobacteraceae(100);Campylobacter(100);concisus(100);
Otu01186	17	Bacteria(100);Proteobacteria(100);Betaproteobacteria(100);Neisseriales(100);Neisseriaceae(100);Neisseria(100);Neisseria_unclassified(100);
Otu01187	17	Bacteria(100);Firmicutes(100);Clostridia(100);Clostridiales(100);Clostridiales_[F-1](100);Clostridiales_[F-1][G-1](100);sp._oral_taxon_093(100);
Otu01188	17	Bacteria(100);Firmicutes(100);Bacilli(100);Lactobacillales(100);Streptococcaceae(100);Streptococcus(100);mitis(100);
Otu01189	17	Bacteria(100);Bacteroidetes(100);Flavobacteriia(100);Flavobacteriales(100);Flavobacteriaceae(100);Bergeyella(100);sp._oral_taxon_900(100);
Otu01190	17	Bacteria(100);Actinobacteria(100);Actinobacteria(100);Corynebacteriales(100);Corynebacteriaceae(100);Corynebacterium(100);Corynebacterium_unclassified(100);
Otu01191	17	Bacteria(100);Spirochaetes(100);Spirochaetia(100);Spirochaetales(100);Spirochaetaceae(100);Treponema(100);denticola(100);
Otu01192	17	Bacteria(100);Proteobacteria(100);Alphaproteobacteria(100);Rhizobiales(100);Rhizobiales_unclassified(100);Rhizobiales_unclassified(100);Rhizobiales_unclassified(100);
Otu01193	17	Bacteria(100);Fusobacteria(100);Fusobacteriia(100);Fusobacteriales(100);Leptotrichiaceae(100);Leptotrichia(100);sp._oral_taxon_215(100);
Otu01194	17	Bacteria(100);Bacteroidetes(100);Bacteroidetes_[C-1](100);Bacteroidetes_[O-1](100);Bacteroidetes_[F-1](100);Bacteroidetes_[G-7](100);sp._oral_taxon_911(100);
Otu01195	17	Bacteria(100);Bacteroidetes(100);Bacteroidia(100);Bacteroidales(100);Prevotellaceae(100);Alloprevotella(100);sp._oral_taxon_473(100);
Otu01196	17	Bacteria(100);Bacteroidetes(100);Bacteroidia(100);Bacteroidales(100);Porphyromonadaceae(100);Porphyromonas(100);sp._oral_taxon_279(100);
Otu01197	17	Bacteria(100);Firmicutes(100);Bacilli(100);Lactobacillales(100);Streptococcaceae(100);Streptococcus(100);Streptococcus_unclassified(100);
Otu01198	17	Bacteria(100);Firmicutes(100);Bacilli(100);Lactobacillales(100);Streptococcaceae(100);Streptococcus(100);Streptococcus_unclassified(100);
Otu01199	17	Bacteria(100);Firmicutes(100);Bacilli(100);Lactobacillales(100);Streptococcaceae(100);Streptococcus(100);mitis(53);
Otu01200	17	Bacteria(100);Firmicutes(100);Negativicutes(100);Selenomonadales(100);Veillonellaceae(100);Veillonella(100);Veillonella_unclassified(100);
Otu01201	17	Bacteria(100);Firmicutes(100);Negativicutes(100);Selenomonadales(100);Veillonellaceae(100);Selenomonas(100);Selenomonas_unclassified(100);
Otu01202	17	Bacteria(100);Actinobacteria(100);Actinobacteria(100);Actinomycetales(100);Actinomycetaceae(100);Actinomyces(100);lingnae_[NVP](100);
Otu01203	17	Bacteria(100);Proteobacteria(100);Gammaproteobacteria(100);Pasteurellales(100);Pasteurellaceae(100);Haemophilus(100);Haemophilus_unclassified(100);
Otu01204	17	Bacteria(100);Actinobacteria(100);Actinobacteria(100);Corynebacteriales(100);Corynebacteriaceae(100);Corynebacterium(100);Corynebacterium_unclassified(100);
Otu01205	17	Bacteria(100);Actinobacteria(100);Coriobacteriia(100);Coriobacteriales(100);Coriobacteriaceae(100);Atopobium(100);parvulum(100);
Otu01206	17	Bacteria(100);Actinobacteria(100);Actinobacteria(100);Actinomycetales(100);Micrococcaceae(100);Rothia(100);mucilaginosa(100);
Otu01207	17	Bacteria(100);Firmicutes(100);Bacilli(100);Lactobacillales(100);Streptococcaceae(100);Streptococcus(100);mitis(59);
Otu01208	17	Bacteria(100);Proteobacteria(100);Betaproteobacteria(100);Betaproteobacteria_unclassified(100);Betaproteobacteria_unclassified(100);Betaproteobacteria_unclassified(100);Betaproteobacteria_unclassified(100);
Otu01209	17	Bacteria(100);Actinobacteria(100);Actinobacteria(100);Propionibacteriales(100);Propionibacteriaceae(100);Propionibacterium(100);sp._oral_taxon_915(100);
Otu01210	16	Bacteria(100);Actinobacteria(100);Coriobacteriia(100);Coriobacteriales(100);Coriobacteriaceae(100);Atopobium(100);vaginae(100);
Otu01211	16	Bacteria(100);Fusobacteria(100);Fusobacteriia(100);Fusobacteriales(100);Fusobacteriaceae(100);Fusobacterium(100);periodonticum(100);
Otu01212	16	Bacteria(100);Fusobacteria(100);Fusobacteriia(100);Fusobacteriales(100);Leptotrichiaceae(100);Leptotrichiaceae_unclassified(100);Leptotrichiaceae_unclassified(100);
Otu01213	16	Bacteria(100);Bacteroidetes(100);Bacteroidia(100);Bacteroidales(100);Porphyromonadaceae(100);Porphyromonas(100);Porphyromonas_unclassified(63);
Otu01214	16	Bacteria(100);Fusobacteria(100);Fusobacteriia(100);Fusobacteriales(100);Leptotrichiaceae(100);Leptotrichia(100);sp._oral_taxon_215(100);
Otu01215	16	Bacteria(100);Actinobacteria(100);Actinobacteria(100);Actinomycetales(100);Actinomycetaceae(100);Actinomyces(100);Actinomyces_unclassified(100);
Otu01216	16	Bacteria(100);Bacteria_unclassified(100);Bacteria_unclassified(100);Bacteria_unclassified(100);Bacteria_unclassified(100);Bacteria_unclassified(100);Bacteria_unclassified(100);
Otu01217	16	Bacteria(100);Actinobacteria(100);Actinobacteria(100);Actinomycetales(100);Actinomycetaceae(100);Actinomyces(100);Actinomyces_unclassified(100);
Otu01218	16	Bacteria(100);Fusobacteria(100);Fusobacteriia(100);Fusobacteriales(100);Leptotrichiaceae(100);Leptotrichia(100);sp._oral_taxon_221(100);
Otu01219	16	Bacteria(100);Actinobacteria(100);Actinobacteria(100);Corynebacteriales(100);Corynebacteriaceae(100);Corynebacterium(100);Corynebacterium_unclassified(100);
Otu01220	16	Bacteria(100);Actinobacteria(100);Actinobacteria(100);Actinomycetales(100);Micrococcaceae(100);Rothia(100);mucilaginosa(100);
Otu01221	16	Bacteria(100);Firmicutes(100);Bacilli(100);Lactobacillales(100);Streptococcaceae(100);Streptococcus(100);Streptococcus_unclassified(100);
Otu01222	16	Bacteria(100);Firmicutes(100);Bacilli(100);Lactobacillales(100);Streptococcaceae(100);Streptococcus(100);Streptococcus_unclassified(100);
Otu01223	16	Bacteria(100);Bacteroidetes(100);Bacteroidia(100);Bacteroidales(100);Porphyromonadaceae(100);Porphyromonas(100);Porphyromonas_unclassified(63);
Otu01224	16	Bacteria(100);Bacteroidetes(100);Bacteroidia(100);Bacteroidales(100);Prevotellaceae(100);Prevotella(100);Prevotella_unclassified(100);
Otu01225	16	Bacteria(100);Proteobacteria(100);Alphaproteobacteria(100);Rhizobiales(100);Bradyrhizobiaceae(100);Afipia(100);broomeae(100);
Otu01226	16	Bacteria(100);Bacteroidetes(100);Bacteroidia(100);Bacteroidales(100);Prevotellaceae(100);Prevotella(100);oris(100);
Otu01227	16	Bacteria(100);Firmicutes(100);Bacilli(100);Bacillales(100);Gemellaceae(100);Gemella(100);haemolysans(100);
Otu01228	16	Bacteria(100);Firmicutes(100);Clostridia(100);Clostridiales(100);Lachnospiraceae_[XIV](100);Stomatobaculum(100);sp._oral_taxon_097(100);
Otu01229	16	Bacteria(100);Actinobacteria(100);Actinobacteria(100);Actinomycetales(100);Actinomycetaceae(100);Actinomyces(100);sp._oral_taxon_172(100);
Otu01230	16	Bacteria(100);Bacteroidetes(100);Bacteroidia(100);Bacteroidales(100);Porphyromonadaceae(100);Porphyromonas(100);sp._oral_taxon_279(100);
Otu01231	16	Bacteria(100);Firmicutes(100);Negativicutes(100);Selenomonadales(100);Veillonellaceae(100);Veillonella(100);atypica(100);
Otu01232	16	Bacteria(100);Proteobacteria(100);Gammaproteobacteria(100);Pseudomonadales(100);Pseudomonadales_unclassified(100);Pseudomonadales_unclassified(100);Pseudomonadales_unclassified(100);
Otu01233	16	Bacteria(100);Proteobacteria(100);Gammaproteobacteria(100);Pseudomonadales(100);Moraxellaceae(100);Acinetobacter(100);sp._oral_taxon_408(100);
Otu01234	16	Bacteria(100);Actinobacteria(100);Actinobacteria(100);Actinomycetales(100);Actinomycetaceae(100);Actinomyces(100);graevenitzii(100);
Otu01235	15	Bacteria(100);Firmicutes(100);Bacilli(100);Lactobacillales(100);Streptococcaceae(100);Streptococcus(100);gordonii(100);
Otu01236	15	Bacteria(100);Bacteroidetes(100);Bacteroidia(100);Bacteroidales(100);Prevotellaceae(100);Prevotella(100);Prevotella_unclassified(100);
Otu01237	15	Bacteria(100);Firmicutes(100);Clostridia(100);Clostridiales(100);Clostridiales_unclassified(54);Clostridiales_unclassified(54);Clostridiales_unclassified(54);
Otu01238	15	Bacteria(100);Actinobacteria(100);Actinobacteria(100);Actinomycetales(100);Actinomycetaceae(100);Actinomyces(100);sp._oral_taxon_169(100);
Otu01239	15	Bacteria(100);Firmicutes(100);Clostridia(100);Clostridiales(100);Lachnospiraceae_[XIV](100);Oribacterium(100);sp._oral_taxon_102(100);
Otu01240	15	Bacteria(100);Actinobacteria(100);Actinobacteria(100);Actinomycetales(100);Actinomycetaceae(100);Actinomyces(100);Actinomyces_unclassified(100);
Otu01241	15	Bacteria(100);Actinobacteria(100);Actinobacteria(100);Actinomycetales(100);Actinomycetaceae(100);Actinomyces(100);Actinomyces_unclassified(100);
Otu01242	15	Bacteria(100);Proteobacteria(100);Gammaproteobacteria(100);Pasteurellales(100);Pasteurellaceae(100);Haemophilus(100);sp._oral_taxon_908(100);
Otu01243	15	Bacteria(100);Fusobacteria(100);Fusobacteriia(100);Fusobacteriales(100);Fusobacteriaceae(100);Fusobacterium(100);Fusobacterium_unclassified(100);
Otu01244	15	Bacteria(100);Bacteroidetes(100);Bacteroidetes_unclassified(100);Bacteroidetes_unclassified(100);Bacteroidetes_unclassified(100);Bacteroidetes_unclassified(100);Bacteroidetes_unclassified(100);
Otu01245	15	Bacteria(100);Bacteroidetes(100);Bacteroidetes_unclassified(100);Bacteroidetes_unclassified(100);Bacteroidetes_unclassified(100);Bacteroidetes_unclassified(100);Bacteroidetes_unclassified(100);
Otu01246	15	Bacteria(100);Actinobacteria(100);Actinobacteria(100);Corynebacteriales(100);Corynebacteriaceae(100);Corynebacterium(100);matruchotii(100);
Otu01247	15	Bacteria(100);Spirochaetes(100);Spirochaetia(100);Spirochaetales(100);Spirochaetaceae(100);Treponema(100);Treponema_unclassified(100);
Otu01248	15	Bacteria(100);Actinobacteria(100);Actinobacteria(100);Actinobacteria_unclassified(100);Actinobacteria_unclassified(100);Actinobacteria_unclassified(100);Actinobacteria_unclassified(100);
Otu01249	15	Bacteria(100);Firmicutes(100);Bacilli(100);Lactobacillales(100);Streptococcaceae(100);Streptococcus(100);Streptococcus_unclassified(100);
Otu01250	15	Bacteria(100);Firmicutes(100);Bacilli(100);Lactobacillales(100);Streptococcaceae(100);Streptococcus(100);infantis(61);
Otu01251	15	Bacteria(100);Firmicutes(100);Bacilli(100);Lactobacillales(100);Streptococcaceae(100);Streptococcus(100);Streptococcus_unclassified(100);
Otu01252	15	Bacteria(100);Bacteroidetes(100);Bacteroidia(100);Bacteroidales(100);Prevotellaceae(100);Prevotella(100);Prevotella_unclassified(100);
Otu01253	15	Bacteria(100);Firmicutes(100);Bacilli(100);Lactobacillales(100);Streptococcaceae(100);Streptococcus(100);Streptococcus_unclassified(100);
Otu01254	15	Bacteria(100);Fusobacteria(100);Fusobacteriia(100);Fusobacteriales(100);Fusobacteriaceae(100);Fusobacterium(100);Fusobacterium_unclassified(100);
Otu01255	15	Bacteria(100);Firmicutes(100);Bacilli(100);Lactobacillales(100);Streptococcaceae(100);Streptococcus(100);parasanguinis_II(100);
Otu01256	15	Bacteria(100);Firmicutes(100);Bacilli(100);Lactobacillales(100);Streptococcaceae(100);Streptococcus(100);gordonii(100);
Otu01257	15	Bacteria(100);Bacteroidetes(100);Bacteroidia(100);Bacteroidales(100);Prevotellaceae(100);Prevotella(100);sp._oral_taxon_313(100);
Otu01258	15	Bacteria(100);Firmicutes(100);Bacilli(100);Lactobacillales(100);Streptococcaceae(100);Streptococcus(100);Streptococcus_unclassified(100);
Otu01259	15	Bacteria(100);Firmicutes(100);Negativicutes(100);Selenomonadales(100);Veillonellaceae(100);Veillonella(100);Veillonella_unclassified(100);
Otu01260	15	Bacteria(100);Firmicutes(100);Negativicutes(100);Selenomonadales(100);Veillonellaceae(100);Veillonella(100);parvula(61);
Otu01261	15	Bacteria(100);Proteobacteria(100);Gammaproteobacteria(100);Pseudomonadales(100);Moraxellaceae(100);Acinetobacter(100);Acinetobacter_unclassified(100);
Otu01262	15	Bacteria(100);Bacteroidetes(100);Bacteroidia(100);Bacteroidales(100);Prevotellaceae(100);Alloprevotella(100);Alloprevotella_unclassified(100);
Otu01263	15	Bacteria(100);Proteobacteria(100);Gammaproteobacteria(100);Pseudomonadales(100);Pseudomonadales_unclassified(100);Pseudomonadales_unclassified(100);Pseudomonadales_unclassified(100);
Otu01264	15	Bacteria(100);Proteobacteria(100);Alphaproteobacteria(100);Alphaproteobacteria_unclassified(100);Alphaproteobacteria_unclassified(100);Alphaproteobacteria_unclassified(100);Alphaproteobacteria_unclassified(100);
Otu01265	15	Bacteria(100);Bacteroidetes(100);Bacteroidia(100);Bacteroidales(100);Prevotellaceae(100);Prevotella(100);histicola(100);
Otu01266	15	Bacteria(100);Bacteroidetes(100);Bacteroidia(100);Bacteroidales(100);Prevotellaceae(100);Prevotella(100);Prevotella_unclassified(54);
Otu01267	15	Bacteria(100);Bacteroidetes(100);Bacteroidetes_unclassified(100);Bacteroidetes_unclassified(100);Bacteroidetes_unclassified(100);Bacteroidetes_unclassified(100);Bacteroidetes_unclassified(100);
Otu01268	15	Bacteria(100);Bacteroidetes(100);Bacteroidia(100);Bacteroidales(100);Prevotellaceae(100);Prevotella(100);sp._oral_taxon_942(100);
Otu01269	15	Bacteria(100);Bacteroidetes(100);Bacteroidia(100);Bacteroidales(100);Prevotellaceae(100);Prevotella(100);sp._oral_taxon_313(100);
Otu01270	14	Bacteria(100);Proteobacteria(100);Epsilonproteobacteria(100);Campylobacterales(100);Campylobacteraceae(100);Campylobacter(100);gracilis(100);
Otu01271	14	Bacteria(100);Proteobacteria(100);Gammaproteobacteria(100);Pasteurellales(100);Pasteurellaceae(100);Haemophilus(100);parainfluenzae(100);
Otu01272	14	Bacteria(100);Bacteroidetes(100);Bacteroidia(100);Bacteroidales(100);Porphyromonadaceae(100);Porphyromonas(100);sp._oral_taxon_930(100);
Otu01273	14	Bacteria(100);Firmicutes(100);Bacilli(100);Lactobacillales(100);Carnobacteriaceae(100);Granulicatella(100);adiacens(100);
Otu01274	14	Bacteria(100);Actinobacteria(100);Actinobacteria(100);Actinomycetales(100);Micrococcaceae(100);Rothia(100);mucilaginosa(100);
Otu01275	14	Bacteria(100);Bacteroidetes(100);Bacteroidetes_[C-1](100);Bacteroidetes_[O-1](100);Bacteroidetes_[F-1](100);Bacteroidetes_[G-3](100);sp._oral_taxon_365(100);
Otu01276	14	Bacteria(100);Proteobacteria(100);Betaproteobacteria(100);Neisseriales(100);Neisseriaceae(100);Neisseria(100);Neisseria_unclassified(100);
Otu01277	14	Bacteria(100);Proteobacteria(100);Betaproteobacteria(100);Betaproteobacteria_unclassified(100);Betaproteobacteria_unclassified(100);Betaproteobacteria_unclassified(100);Betaproteobacteria_unclassified(100);
Otu01278	14	Bacteria(100);Bacteroidetes(100);Flavobacteriia(100);Flavobacteriales(100);Flavobacteriaceae(100);Capnocytophaga(100);granulosa(100);
Otu01279	14	Bacteria(100);Actinobacteria(100);Actinobacteria(100);Actinomycetales(100);Actinomycetaceae(100);Actinomyces(100);Actinomyces_unclassified(100);
Otu01280	14	Bacteria(100);Proteobacteria(100);Betaproteobacteria(100);Neisseriales(100);Neisseriaceae(100);Neisseria(100);meningitidis(100);
Otu01281	14	Bacteria(100);Fusobacteria(100);Fusobacteriia(100);Fusobacteriales(100);Fusobacteriaceae(100);Fusobacterium(100);nucleatum_subsp._polymorphum(58);
Otu01282	14	Bacteria(100);Proteobacteria(100);Betaproteobacteria(100);Burkholderiales(100);Comamonadaceae(100);Comamonadaceae_unclassified(100);Comamonadaceae_unclassified(100);
Otu01283	14	Bacteria(100);Actinobacteria(100);Coriobacteriia(100);Coriobacteriales(100);Coriobacteriaceae(100);Atopobium(100);parvulum(100);
Otu01284	14	Bacteria(100);Actinobacteria(100);Actinobacteria(100);Actinomycetales(100);Actinomycetaceae(100);Actinomyces(100);naeslundii(100);
Otu01285	14	Bacteria(100);Firmicutes(100);Negativicutes(100);Selenomonadales(100);Veillonellaceae(100);Selenomonas(100);Selenomonas_unclassified(100);
Otu01286	14	Bacteria(100);Saccharibacteria_(TM7)(100);TM7_[C-1](100);TM7_[O-1](100);TM7_[F-1](100);TM7_[G-1](100);sp._oral_taxon_348(100);
Otu01287	14	Bacteria(100);Bacteroidetes(100);Bacteroidia(100);Bacteroidales(100);Prevotellaceae(100);Alloprevotella(100);sp._oral_taxon_473(100);
Otu01288	14	Bacteria(100);Firmicutes(100);Bacilli(100);Bacillales(100);Gemellaceae(100);Gemella(100);Gemella_unclassified(100);
Otu01289	14	Bacteria(100);Spirochaetes(100);Spirochaetia(100);Spirochaetales(100);Spirochaetaceae(100);Treponema(100);sp._oral_taxon_517(100);
Otu01290	14	Bacteria(100);Firmicutes(100);Negativicutes(100);Selenomonadales(100);Veillonellaceae(100);Veillonellaceae_[G-1](100);sp._oral_taxon_155(100);
Otu01291	14	Bacteria(100);Firmicutes(100);Negativicutes(100);Selenomonadales(100);Veillonellaceae(100);Selenomonas(100);Selenomonas_unclassified(58);
Otu01292	14	Bacteria(100);Firmicutes(100);Bacilli(100);Lactobacillales(100);Streptococcaceae(100);Streptococcus(100);Streptococcus_unclassified(100);
Otu01293	14	Bacteria(100);Firmicutes(100);Bacilli(100);Lactobacillales(100);Streptococcaceae(100);Streptococcus(100);Streptococcus_unclassified(100);
Otu01294	14	Bacteria(100);Firmicutes(100);Bacilli(100);Lactobacillales(100);Streptococcaceae(100);Streptococcus(100);Streptococcus_unclassified(100);
Otu01295	14	Bacteria(100);Firmicutes(100);Bacilli(100);Lactobacillales(100);Streptococcaceae(100);Streptococcus(100);sp._oral_taxon_074(100);
Otu01296	14	Bacteria(100);Fusobacteria(100);Fusobacteriia(100);Fusobacteriales(100);Leptotrichiaceae(100);Leptotrichia(100);wadei(100);
Otu01297	14	Bacteria(100);Actinobacteria(100);Actinobacteria(100);Actinomycetales(100);Actinomycetaceae(100);Actinomyces(100);sp._oral_taxon_169(100);
Otu01298	14	Bacteria(100);Firmicutes(100);Bacilli(100);Lactobacillales(100);Streptococcaceae(100);Streptococcus(100);Streptococcus_unclassified(100);
Otu01299	14	Bacteria(100);Firmicutes(100);Clostridia(100);Clostridiales(100);Ruminococcaceae(100);Ruminococcaceae_unclassified(100);Ruminococcaceae_unclassified(100);
Otu01300	14	Bacteria(100);Bacteroidetes(100);Bacteroidia(100);Bacteroidales(100);Prevotellaceae(100);Alloprevotella(100);tannerae(100);
Otu01301	14	Bacteria(100);Firmicutes(100);Negativicutes(100);Selenomonadales(100);Veillonellaceae(100);Veillonellaceae_[G-1](100);Veillonellaceae_[G-1]_unclassified(100);
Otu01302	13	Bacteria(100);Bacteroidetes(100);Bacteroidia(100);Bacteroidales(100);Porphyromonadaceae(100);Porphyromonas(100);endodontalis(100);
Otu01303	13	Bacteria(100);Firmicutes(100);Bacilli(100);Lactobacillales(100);Streptococcaceae(100);Streptococcus(100);Streptococcus_unclassified(100);
Otu01304	13	Bacteria(100);Firmicutes(100);Bacilli(100);Lactobacillales(100);Streptococcaceae(100);Streptococcus(100);infantis(100);
Otu01305	13	Bacteria(100);Bacteria_unclassified(100);Bacteria_unclassified(100);Bacteria_unclassified(100);Bacteria_unclassified(100);Bacteria_unclassified(100);Bacteria_unclassified(100);
Otu01306	13	Bacteria(100);Bacteroidetes(100);Bacteroidia(100);Bacteroidales(100);Porphyromonadaceae(100);Porphyromonas(100);Porphyromonas_unclassified(100);
Otu01307	13	Bacteria(100);Firmicutes(100);Bacilli(100);Lactobacillales(100);Streptococcaceae(100);Streptococcus(100);Streptococcus_unclassified(100);
Otu01308	13	Bacteria(100);Firmicutes(100);Bacilli(100);Lactobacillales(100);Streptococcaceae(100);Streptococcus(100);salivarius(100);
Otu01309	13	Bacteria(100);Bacteroidetes(100);Bacteroidia(100);Bacteroidales(100);Prevotellaceae(100);Prevotella(100);Prevotella_unclassified(100);
Otu01310	13	Bacteria(100);Firmicutes(100);Bacilli(100);Lactobacillales(100);Streptococcaceae(100);Streptococcus(100);Streptococcus_unclassified(100);
Otu01311	13	Bacteria(100);Bacteroidetes(100);Bacteroidia(100);Bacteroidales(100);Prevotellaceae(100);Prevotella(100);denticola(100);
Otu01312	13	Bacteria(100);Fusobacteria(100);Fusobacteriia(100);Fusobacteriales(100);Leptotrichiaceae(100);Leptotrichia(100);Leptotrichia_unclassified(100);
Otu01313	13	Bacteria(100);Firmicutes(100);Bacilli(100);Bacillales(100);Gemellaceae(100);Gemella(100);haemolysans(100);
Otu01314	13	Bacteria(100);Firmicutes(100);Bacilli(100);Bacillales(100);Gemellaceae(100);Gemella(100);sanguinis(100);
Otu01315	13	Bacteria(100);Firmicutes(100);Bacilli(100);Bacillales(100);Gemellaceae(100);Gemella(100);haemolysans(100);
Otu01316	13	Bacteria(100);Firmicutes(100);Bacilli(100);Lactobacillales(100);Streptococcaceae(100);Streptococcus(100);Streptococcus_unclassified(100);
Otu01317	13	Bacteria(100);Firmicutes(100);Negativicutes(100);Selenomonadales(100);Veillonellaceae(100);Veillonella(100);parvula(100);
Otu01318	13	Bacteria(100);Bacteroidetes(100);Bacteroidia(100);Bacteroidales(100);Prevotellaceae(100);Prevotella(100);sp._oral_taxon_313(100);
Otu01319	13	Bacteria(100);Bacteroidetes(100);Bacteroidia(100);Bacteroidales(100);Prevotellaceae(100);Alloprevotella(100);sp._oral_taxon_914(100);
Otu01320	13	Bacteria(100);Actinobacteria(100);Actinobacteria(100);Actinomycetales(100);Actinomycetaceae(100);Actinomyces(100);Actinomyces_unclassified(100);
Otu01321	13	Bacteria(100);Firmicutes(100);Bacilli(100);Lactobacillales(100);Streptococcaceae(100);Streptococcus(100);sp._oral_taxon_066(100);
Otu01322	13	Bacteria(100);Proteobacteria(100);Betaproteobacteria(100);Betaproteobacteria_unclassified(100);Betaproteobacteria_unclassified(100);Betaproteobacteria_unclassified(100);Betaproteobacteria_unclassified(100);
Otu01323	13	Bacteria(100);Firmicutes(100);Bacilli(100);Lactobacillales(100);Streptococcaceae(100);Streptococcus(100);Streptococcus_unclassified(100);
Otu01324	13	Bacteria(100);Bacteroidetes(100);Bacteroidetes_unclassified(100);Bacteroidetes_unclassified(100);Bacteroidetes_unclassified(100);Bacteroidetes_unclassified(100);Bacteroidetes_unclassified(100);
Otu01325	13	Bacteria(100);Firmicutes(100);Bacilli(100);Lactobacillales(100);Streptococcaceae(100);Streptococcus(100);dentisani(100);
Otu01326	13	Bacteria(100);Bacteroidetes(100);Bacteroidia(100);Bacteroidales(100);Prevotellaceae(100);Prevotella(100);Prevotella_unclassified(100);
Otu01327	13	Bacteria(100);Firmicutes(100);Bacilli(100);Lactobacillales(100);Streptococcaceae(100);Streptococcus(100);Streptococcus_unclassified(100);
Otu01328	13	Bacteria(100);Fusobacteria(100);Fusobacteriia(100);Fusobacteriales(100);Leptotrichiaceae(100);Leptotrichia(100);sp._oral_taxon_498(100);
Otu01329	13	Bacteria(100);Proteobacteria(100);Betaproteobacteria(100);Neisseriales(100);Neisseriaceae(100);Neisseria(100);Neisseria_unclassified(100);
Otu01330	13	Bacteria(100);Proteobacteria(100);Gammaproteobacteria(100);Pasteurellales(100);Pasteurellaceae(100);Haemophilus(100);pittmaniae(100);
Otu01331	13	Bacteria(100);Firmicutes(100);Bacilli(100);Lactobacillales(100);Streptococcaceae(100);Streptococcus(100);Streptococcus_unclassified(100);
Otu01332	13	Bacteria(100);Fusobacteria(100);Fusobacteriia(100);Fusobacteriales(100);Leptotrichiaceae(100);Leptotrichia(100);sp._oral_taxon_215(100);
Otu01333	13	Bacteria(100);Actinobacteria(100);Actinobacteria(100);Actinomycetales(100);Actinomycetaceae(100);Actinomyces(100);Actinomyces_unclassified(100);
Otu01334	13	Bacteria(100);Actinobacteria(100);Coriobacteriia(100);Coriobacteriales(100);Coriobacteriaceae(100);Atopobium(100);parvulum(100);
Otu01335	13	Bacteria(100);Actinobacteria(100);Actinobacteria(100);Actinomycetales(100);Actinomycetaceae(100);Actinomyces(100);Actinomyces_unclassified(100);
Otu01336	13	Bacteria(100);Firmicutes(100);Firmicutes_unclassified(100);Firmicutes_unclassified(100);Firmicutes_unclassified(100);Firmicutes_unclassified(100);Firmicutes_unclassified(100);
Otu01337	13	Bacteria(100);Firmicutes(100);Bacilli(100);Lactobacillales(100);Streptococcaceae(100);Streptococcus(100);Streptococcus_unclassified(100);
Otu01338	13	Bacteria(100);Proteobacteria(100);Betaproteobacteria(100);Neisseriales(100);Neisseriaceae(100);Neisseria(100);meningitidis(100);
Otu01339	13	Bacteria(100);Bacteroidetes(100);Bacteroidia(100);Bacteroidales(100);Prevotellaceae(100);Alloprevotella(100);Alloprevotella_unclassified(100);
Otu01340	13	Bacteria(100);Firmicutes(100);Negativicutes(100);Selenomonadales(100);Veillonellaceae(100);Veillonella(100);Veillonella_unclassified(100);
Otu01341	13	Bacteria(100);Fusobacteria(100);Fusobacteriia(100);Fusobacteriales(100);Fusobacteriaceae(100);Fusobacterium(100);nucleatum_subsp._polymorphum(100);
Otu01342	13	Bacteria(100);Firmicutes(100);Bacilli(100);Lactobacillales(100);Streptococcaceae(100);Streptococcus(100);gordonii(100);
Otu01343	13	Bacteria(100);Firmicutes(100);Clostridia(100);Clostridiales(100);Peptoniphilaceae(100);Finegoldia(100);magna(100);
Otu01344	13	Bacteria(100);Actinobacteria(100);Actinobacteria(100);Propionibacteriales(100);Propionibacteriaceae(100);Propionibacterium(100);acnes(100);
Otu01345	13	Bacteria(100);Fusobacteria(100);Fusobacteriia(100);Fusobacteriales(100);Fusobacteriaceae(100);Fusobacterium(100);nucleatum_subsp._animalis(100);
Otu01346	13	Bacteria(100);Firmicutes(100);Clostridia(100);Clostridiales(100);Peptoniphilaceae(100);Parvimonas(100);micra(100);
Otu01347	13	Bacteria(100);Firmicutes(100);Clostridia(100);Clostridiales(100);Peptoniphilaceae(100);Anaerococcus(100);Anaerococcus_unclassified(100);
Otu01348	13	Bacteria(100);Actinobacteria(100);Actinobacteria(100);Bifidobacteriales(100);Bifidobacteriaceae(100);Bifidobacteriaceae_[G-2](100);sp._oral_taxon_407(100);
Otu01349	12	Bacteria(100);Fusobacteria(100);Fusobacteriia(100);Fusobacteriales(100);Leptotrichiaceae(100);Leptotrichia(100);shahii(100);
Otu01350	12	Bacteria(100);Firmicutes(100);Firmicutes_unclassified(100);Firmicutes_unclassified(100);Firmicutes_unclassified(100);Firmicutes_unclassified(100);Firmicutes_unclassified(100);
Otu01351	12	Bacteria(100);Bacteroidetes(100);Bacteroidia(100);Bacteroidales(100);Prevotellaceae(100);Prevotella(100);nanceiensis(100);
Otu01352	12	Bacteria(100);Spirochaetes(100);Spirochaetia(100);Spirochaetales(100);Spirochaetaceae(100);Treponema(100);sp._oral_taxon_927(100);
Otu01353	12	Bacteria(100);Spirochaetes(100);Spirochaetia(100);Spirochaetales(100);Spirochaetaceae(100);Treponema(100);Treponema_unclassified(100);
Otu01354	12	Bacteria(100);Firmicutes(100);Bacilli(100);Lactobacillales(100);Streptococcaceae(100);Streptococcus(100);Streptococcus_unclassified(100);
Otu01355	12	Bacteria(100);Bacteria_unclassified(100);Bacteria_unclassified(100);Bacteria_unclassified(100);Bacteria_unclassified(100);Bacteria_unclassified(100);Bacteria_unclassified(100);
Otu01356	12	Bacteria(100);Bacteroidetes(100);Bacteroidia(100);Bacteroidales(100);Prevotellaceae(100);Prevotella(100);nanceiensis(100);
Otu01357	12	Bacteria(100);Bacteroidetes(100);Bacteroidia(100);Bacteroidales(100);Porphyromonadaceae(100);Porphyromonas(100);sp._oral_taxon_279(100);
Otu01358	12	Bacteria(100);Firmicutes(100);Bacilli(100);Lactobacillales(100);Streptococcaceae(100);Streptococcus(100);Streptococcus_unclassified(100);
Otu01359	12	Bacteria(100);Firmicutes(100);Bacilli(100);Lactobacillales(100);Streptococcaceae(100);Streptococcus(100);Streptococcus_unclassified(100);
Otu01360	12	Bacteria(100);Bacteroidetes(100);Bacteroidia(100);Bacteroidales(100);Porphyromonadaceae(100);Porphyromonas(100);Porphyromonas_unclassified(100);
Otu01361	12	Bacteria(100);Bacteroidetes(100);Bacteroidia(100);Bacteroidales(100);Prevotellaceae(100);Prevotella(100);Prevotella_unclassified(100);
Otu01362	12	Bacteria(100);Firmicutes(100);Bacilli(100);Lactobacillales(100);Streptococcaceae(100);Streptococcus(100);Streptococcus_unclassified(100);
Otu01363	12	Bacteria(100);Firmicutes(100);Negativicutes(100);Selenomonadales(100);Veillonellaceae(100);Veillonellaceae_[G-1](100);Veillonellaceae_[G-1]_unclassified(100);
Otu01364	12	Bacteria(100);Proteobacteria(100);Gammaproteobacteria(100);Xanthomonadales(100);Xanthomonadaceae(100);Stenotrophomonas(100);maltophilia(100);
Otu01365	12	Bacteria(100);Firmicutes(100);Bacilli(100);Lactobacillales(100);Streptococcaceae(100);Streptococcus(100);Streptococcus_unclassified(100);
Otu01366	12	Bacteria(100);Actinobacteria(100);Actinobacteria(100);Actinobacteria_unclassified(100);Actinobacteria_unclassified(100);Actinobacteria_unclassified(100);Actinobacteria_unclassified(100);
Otu01367	12	Bacteria(100);Bacteroidetes(100);Bacteroidia(100);Bacteroidales(100);Prevotellaceae(100);Prevotella(100);nanceiensis(100);
Otu01368	12	Bacteria(100);Firmicutes(100);Bacilli(100);Lactobacillales(100);Streptococcaceae(100);Streptococcus(100);Streptococcus_unclassified(100);
Otu01369	12	Bacteria(100);Proteobacteria(100);Betaproteobacteria(100);Burkholderiales(100);Comamonadaceae(100);Comamonadaceae_unclassified(100);Comamonadaceae_unclassified(100);
Otu01370	12	Bacteria(100);Actinobacteria(100);Actinobacteria(100);Actinomycetales(100);Actinomycetaceae(100);Actinomyces(100);lingnae_[NVP](100);
Otu01371	12	Bacteria(100);Proteobacteria(100);Gammaproteobacteria(100);Pasteurellales(100);Pasteurellaceae(100);Pasteurellaceae_unclassified(100);Pasteurellaceae_unclassified(100);
Otu01372	12	Bacteria(100);Proteobacteria(100);Gammaproteobacteria(100);Pseudomonadales(100);Moraxellaceae(100);Acinetobacter(100);baumannii(100);
Otu01373	12	Bacteria(100);Proteobacteria(100);Betaproteobacteria(100);Betaproteobacteria_unclassified(100);Betaproteobacteria_unclassified(100);Betaproteobacteria_unclassified(100);Betaproteobacteria_unclassified(100);
Otu01374	12	Bacteria(100);Fusobacteria(100);Fusobacteriia(100);Fusobacteriales(100);Leptotrichiaceae(100);Leptotrichia(100);hofstadii(100);
Otu01375	12	Bacteria(100);Firmicutes(100);Clostridia(100);Clostridiales(100);Peptoniphilaceae(100);Anaerococcus(100);tetradius(100);
Otu01376	12	Bacteria(100);Proteobacteria(100);Betaproteobacteria(100);Burkholderiales(100);Comamonadaceae(100);Comamonadaceae_unclassified(100);Comamonadaceae_unclassified(100);
Otu01377	12	Bacteria(100);Firmicutes(100);Clostridia(100);Clostridiales(100);Lachnospiraceae_[XIV](100);Oribacterium(100);sinus(100);
Otu01378	12	Bacteria(100);Firmicutes(100);Bacilli(100);Lactobacillales(100);Streptococcaceae(100);Streptococcus(100);Streptococcus_unclassified(100);
Otu01379	12	Bacteria(100);Bacteroidetes(100);Flavobacteriia(100);Flavobacteriales(100);Flavobacteriaceae(100);Capnocytophaga(100);leadbetteri(100);
Otu01380	12	Bacteria(100);Proteobacteria(100);Gammaproteobacteria(100);Pasteurellales(100);Pasteurellaceae(100);Haemophilus(100);parainfluenzae(100);
Otu01381	12	Bacteria(100);Proteobacteria(100);Gammaproteobacteria(100);Pasteurellales(100);Pasteurellaceae(100);Haemophilus(100);parainfluenzae(100);
Otu01382	12	Bacteria(100);Proteobacteria(100);Gammaproteobacteria(100);Pasteurellales(100);Pasteurellaceae(100);Haemophilus(100);sp._oral_taxon_036(100);
Otu01383	12	Bacteria(100);Firmicutes(100);Firmicutes_unclassified(100);Firmicutes_unclassified(100);Firmicutes_unclassified(100);Firmicutes_unclassified(100);Firmicutes_unclassified(100);
Otu01384	12	Bacteria(100);Actinobacteria(100);Coriobacteriia(100);Coriobacteriales(100);Coriobacteriaceae(100);Atopobium(100);parvulum(100);
Otu01385	12	Bacteria(100);Firmicutes(100);Clostridia(100);Clostridiales(100);Peptoniphilaceae(100);Anaerococcus(100);lactolyticus(100);
Otu01386	12	Bacteria(100);Firmicutes(100);Bacilli(100);Lactobacillales(100);Streptococcaceae(100);Streptococcus(100);sp._oral_taxon_058(100);
Otu01387	12	Bacteria(100);Bacteroidetes(100);Bacteroidetes_[C-1](100);Bacteroidetes_[O-1](100);Bacteroidetes_[F-1](100);Bacteroidetes_[G-3](100);Bacteroidetes_[G-3]_unclassified(100);
Otu01388	12	Bacteria(100);Actinobacteria(100);Actinobacteria(100);Actinomycetales(100);Micrococcaceae(100);Rothia(100);Rothia_unclassified(100);
Otu01389	12	Bacteria(100);Firmicutes(100);Bacilli(100);Lactobacillales(100);Streptococcaceae(100);Streptococcus(100);mutans(100);
Otu01390	12	Bacteria(100);Bacteroidetes(100);Bacteroidia(100);Bacteroidales(100);Prevotellaceae(100);Prevotella(100);sp._oral_taxon_942(100);
Otu01391	12	Bacteria(100);Actinobacteria(100);Actinobacteria(100);Actinomycetales(100);Actinomycetaceae(100);Actinomyces(100);Actinomyces_unclassified(100);
Otu01392	12	Bacteria(100);Firmicutes(100);Clostridia(100);Clostridiales(100);Lachnospiraceae_[XIV](100);Stomatobaculum(100);sp._oral_taxon_097(100);
Otu01393	12	Bacteria(100);Firmicutes(100);Bacilli(100);Lactobacillales(100);Aerococcaceae(100);Abiotrophia(100);defectiva(100);
Otu01394	11	Bacteria(100);Firmicutes(100);Bacilli(100);Lactobacillales(100);Streptococcaceae(100);Streptococcus(100);Streptococcus_unclassified(100);
Otu01395	11	Bacteria(100);Firmicutes(100);Negativicutes(100);Selenomonadales(100);Veillonellaceae(100);Veillonella(100);Veillonella_unclassified(100);
Otu01396	11	Bacteria(100);Firmicutes(100);Negativicutes(100);Selenomonadales(100);Veillonellaceae(100);Megasphaera(100);micronuciformis(100);
Otu01397	11	Bacteria(100);Bacteria_unclassified(100);Bacteria_unclassified(100);Bacteria_unclassified(100);Bacteria_unclassified(100);Bacteria_unclassified(100);Bacteria_unclassified(100);
Otu01398	11	Bacteria(100);Firmicutes(100);Negativicutes(100);Selenomonadales(100);Veillonellaceae(100);Selenomonas(100);Selenomonas_unclassified(100);
Otu01399	11	Bacteria(100);Fusobacteria(100);Fusobacteriia(100);Fusobacteriales(100);Fusobacteriaceae(100);Fusobacterium(100);nucleatum_subsp._vincentii(100);
Otu01400	11	Bacteria(100);Firmicutes(100);Bacilli(100);Lactobacillales(100);Streptococcaceae(100);Streptococcus(100);Streptococcus_unclassified(100);
Otu01401	11	Bacteria(100);Actinobacteria(100);Actinobacteria(100);Bifidobacteriales(100);Bifidobacteriaceae(100);Bifidobacterium(100);dentium(100);
Otu01402	11	Bacteria(100);Firmicutes(100);Clostridia(100);Clostridiales(100);Peptococcaceae(100);Peptococcus(100);sp._oral_taxon_167(100);
Otu01403	11	Bacteria(100);Actinobacteria(100);Actinobacteria(100);Actinomycetales(100);Actinomycetaceae(100);Actinomyces(100);lingnae_[NVP](100);
Otu01404	11	Bacteria(100);Firmicutes(100);Bacilli(100);Lactobacillales(100);Streptococcaceae(100);Streptococcus(100);australis(100);
Otu01405	11	Bacteria(100);Firmicutes(100);Clostridia(100);Clostridiales(100);Peptoniphilaceae(100);Parvimonas(100);Parvimonas_unclassified(100);
Otu01406	11	Bacteria(100);Firmicutes(100);Clostridia(100);Clostridiales(100);Peptoniphilaceae(100);Anaerococcus(100);lactolyticus(100);
Otu01407	11	Bacteria(100);Actinobacteria(100);Actinobacteria(100);Actinomycetales(100);Actinomycetaceae(100);Actinomyces(100);sp._oral_taxon_169(100);
Otu01408	11	Bacteria(100);Firmicutes(100);Bacilli(100);Lactobacillales(100);Streptococcaceae(100);Streptococcus(100);Streptococcus_unclassified(100);
Otu01409	11	Bacteria(100);Actinobacteria(100);Coriobacteriia(100);Coriobacteriales(100);Coriobacteriaceae(100);Atopobium(100);parvulum(100);
Otu01410	11	Bacteria(100);Firmicutes(100);Bacilli(100);Bacillales(100);Gemellaceae(100);Gemella(100);haemolysans(100);
Otu01411	11	Bacteria(100);Bacteroidetes(100);Bacteroidia(100);Bacteroidales(100);Prevotellaceae(100);Alloprevotella(100);tannerae(100);
Otu01412	11	Bacteria(100);Bacteroidetes(100);Sphingobacteriia(100);Sphingobacteriales(100);Sphingobacteriaceae(100);Pedobacter(100);Pedobacter_unclassified(100);
Otu01413	11	Bacteria(100);Proteobacteria(100);Betaproteobacteria(100);Neisseriales(100);Neisseriaceae(100);Neisseria(100);meningitidis(100);
Otu01414	11	Bacteria(100);Actinobacteria(100);Actinobacteria(100);Actinobacteria_unclassified(100);Actinobacteria_unclassified(100);Actinobacteria_unclassified(100);Actinobacteria_unclassified(100);
Otu01415	11	Bacteria(100);Actinobacteria(100);Actinobacteria(100);Actinomycetales(100);Micrococcaceae(100);Rothia(100);mucilaginosa(100);
Otu01416	11	Bacteria(100);Firmicutes(100);Bacilli(100);Lactobacillales(100);Streptococcaceae(100);Streptococcus(100);tigurinus(100);
Otu01417	11	Bacteria(100);Firmicutes(100);Bacilli(100);Lactobacillales(100);Streptococcaceae(100);Streptococcus(100);Streptococcus_unclassified(100);
Otu01418	11	Bacteria(100);Bacteroidetes(100);Flavobacteriia(100);Flavobacteriales(100);Flavobacteriaceae(100);Capnocytophaga(100);leadbetteri(100);
Otu01419	11	Bacteria(100);Firmicutes(100);Bacilli(100);Lactobacillales(100);Streptococcaceae(100);Streptococcus(100);intermedius(100);
Otu01420	11	Bacteria(100);Firmicutes(100);Bacilli(100);Lactobacillales(100);Carnobacteriaceae(100);Granulicatella(100);elegans(100);
Otu01421	11	Bacteria(100);Fusobacteria(100);Fusobacteriia(100);Fusobacteriales(100);Leptotrichiaceae(100);Leptotrichia(100);sp._oral_taxon_221(100);
Otu01422	11	Bacteria(100);Proteobacteria(100);Gammaproteobacteria(100);Enterobacteriales(100);Enterobacteriaceae(100);Klebsiella(100);pneumoniae(100);
Otu01423	11	Bacteria(100);Firmicutes(100);Bacilli(100);Bacillales(100);Gemellaceae(100);Gemella(100);sanguinis(100);
Otu01424	11	Bacteria(100);Proteobacteria(100);Betaproteobacteria(100);Burkholderiales(100);Comamonadaceae(100);Comamonadaceae_unclassified(100);Comamonadaceae_unclassified(100);
Otu01425	11	Bacteria(100);Firmicutes(100);Negativicutes(100);Selenomonadales(100);Veillonellaceae(100);Veillonella(100);Veillonella_unclassified(100);
Otu01426	11	Bacteria(100);Proteobacteria(100);Betaproteobacteria(100);Betaproteobacteria_unclassified(100);Betaproteobacteria_unclassified(100);Betaproteobacteria_unclassified(100);Betaproteobacteria_unclassified(100);
Otu01427	11	Bacteria(100);Proteobacteria(100);Gammaproteobacteria(100);Pasteurellales(100);Pasteurellaceae(100);Haemophilus(100);parainfluenzae(100);
Otu01428	11	Bacteria(100);Actinobacteria(100);Actinobacteria(100);Corynebacteriales(100);Mycobacteriaceae(100);Mycobacterium(100);Mycobacterium_unclassified(100);
Otu01429	11	Bacteria(100);Bacteroidetes(100);Flavobacteriia(100);Flavobacteriales(100);Flavobacteriaceae(100);Flavobacteriaceae_unclassified(100);Flavobacteriaceae_unclassified(100);
Otu01430	11	Bacteria(100);Proteobacteria(100);Alphaproteobacteria(100);Sphingomonadales(100);Sphingomonadaceae(100);Sphingomonadaceae_unclassified(100);Sphingomonadaceae_unclassified(100);
Otu01431	11	Bacteria(100);Bacteroidetes(100);Flavobacteriia(100);Flavobacteriales(100);Flavobacteriaceae(100);Bergeyella(100);sp._oral_taxon_322(100);
Otu01432	11	Bacteria(100);Firmicutes(100);Bacilli(100);Lactobacillales(100);Streptococcaceae(100);Streptococcus(100);Streptococcus_unclassified(100);
Otu01433	11	Bacteria(100);Firmicutes(100);Bacilli(100);Lactobacillales(100);Streptococcaceae(100);Streptococcus(100);Streptococcus_unclassified(100);
Otu01434	11	Bacteria(100);Firmicutes(100);Bacilli(100);Bacillales(100);Gemellaceae(100);Gemella(100);Gemella_unclassified(100);
Otu01435	11	Bacteria(100);Bacteroidetes(100);Bacteroidia(100);Bacteroidales(100);Prevotellaceae(100);Prevotella(100);melaninogenica(100);
Otu01436	11	Bacteria(100);Firmicutes(100);Bacilli(100);Lactobacillales(100);Lactobacillaceae(100);Lactobacillus(100);brevis(100);
Otu01437	11	Bacteria(100);Actinobacteria(100);Coriobacteriia(100);Coriobacteriales(100);Coriobacteriaceae(100);Atopobium(100);rimae(100);
Otu01438	10	Bacteria(100);Proteobacteria(100);Gammaproteobacteria(100);Pasteurellales(100);Pasteurellaceae(100);Haemophilus(100);paraphrohaemolyticus(100);
Otu01439	10	Bacteria(100);Bacteroidetes(100);Bacteroidetes_unclassified(100);Bacteroidetes_unclassified(100);Bacteroidetes_unclassified(100);Bacteroidetes_unclassified(100);Bacteroidetes_unclassified(100);
Otu01440	10	Bacteria(100);Bacteroidetes(100);Bacteroidia(100);Bacteroidales(100);Porphyromonadaceae(100);Porphyromonas(100);sp._oral_taxon_279(100);
Otu01441	10	Bacteria(100);Firmicutes(100);Clostridia(100);Clostridiales(100);Clostridiales_unclassified(100);Clostridiales_unclassified(100);Clostridiales_unclassified(100);
Otu01442	10	Bacteria(100);Firmicutes(100);Negativicutes(100);Selenomonadales(100);Veillonellaceae(100);Dialister(100);invisus(100);
Otu01443	10	Bacteria(100);Firmicutes(100);Firmicutes_unclassified(100);Firmicutes_unclassified(100);Firmicutes_unclassified(100);Firmicutes_unclassified(100);Firmicutes_unclassified(100);
Otu01444	10	Bacteria(100);Firmicutes(100);Bacilli(100);Lactobacillales(100);Streptococcaceae(100);Streptococcus(100);Streptococcus_unclassified(100);
Otu01445	10	Bacteria(100);Actinobacteria(100);Actinobacteria(100);Actinobacteria_unclassified(100);Actinobacteria_unclassified(100);Actinobacteria_unclassified(100);Actinobacteria_unclassified(100);
Otu01446	10	Bacteria(100);Actinobacteria(100);Coriobacteriia(100);Coriobacteriales(100);Coriobacteriaceae(100);Atopobium(100);parvulum(100);
Otu01447	10	Bacteria(100);Bacteroidetes(100);Bacteroidia(100);Bacteroidales(100);Porphyromonadaceae(100);Porphyromonas(100);Porphyromonas_unclassified(100);
Otu01448	10	Bacteria(100);Firmicutes(100);Negativicutes(100);Selenomonadales(100);Veillonellaceae(100);Veillonella(100);dispar(100);
Otu01449	10	Bacteria(100);Firmicutes(100);Bacilli(100);Lactobacillales(100);Carnobacteriaceae(61);Granulicatella(61);adiacens(61);
Otu01450	10	Bacteria(100);Actinobacteria(100);Coriobacteriia(100);Coriobacteriia_unclassified(100);Coriobacteriia_unclassified(100);Coriobacteriia_unclassified(100);Coriobacteriia_unclassified(100);
Otu01451	10	Bacteria(100);Actinobacteria(100);Actinobacteria(100);Actinomycetales(100);Actinomycetaceae(100);Actinomyces(100);Actinomyces_unclassified(100);
Otu01452	10	Bacteria(100);Firmicutes(100);Bacilli(100);Lactobacillales(100);Streptococcaceae(100);Streptococcus(100);Streptococcus_unclassified(100);
Otu01453	10	Bacteria(100);Fusobacteria(100);Fusobacteriia(100);Fusobacteriales(100);Leptotrichiaceae(100);Leptotrichia(100);Leptotrichia_unclassified(100);
Otu01454	10	Bacteria(100);Firmicutes(100);Bacilli(100);Lactobacillales(100);Streptococcaceae(100);Streptococcus(100);sp._oral_taxon_058(100);
Otu01455	10	Bacteria(100);Firmicutes(100);Bacilli(100);Lactobacillales(100);Streptococcaceae(100);Streptococcus(100);sp._oral_taxon_066(100);
Otu01456	10	Bacteria(100);Proteobacteria(100);Gammaproteobacteria(100);Pasteurellales(100);Pasteurellaceae(100);Haemophilus(100);Haemophilus_unclassified(100);
Otu01457	10	Bacteria(100);Actinobacteria(100);Actinobacteria(100);Bifidobacteriales(100);Bifidobacteriaceae(100);Bifidobacterium(100);longum(100);
Otu01458	10	Bacteria(100);Firmicutes(100);Negativicutes(100);Selenomonadales(100);Veillonellaceae(100);Veillonella(100);Veillonella_unclassified(100);
Otu01459	10	Bacteria(100);Firmicutes(100);Bacilli(100);Lactobacillales(100);Streptococcaceae(100);Streptococcus(100);sp._oral_taxon_431(100);
Otu01460	10	Bacteria(100);Proteobacteria(100);Epsilonproteobacteria(100);Campylobacterales(100);Campylobacteraceae(100);Campylobacter(100);showae(100);
Otu01461	10	Bacteria(100);Bacteroidetes(100);Bacteroidia(100);Bacteroidales(100);Porphyromonadaceae(100);Porphyromonas(100);sp._oral_taxon_279(100);
Otu01462	10	Bacteria(100);Proteobacteria(100);Alphaproteobacteria(100);Sphingomonadales(100);Sphingomonadaceae(100);Sphingomonas(100);sp._oral_taxon_004(100);
Otu01463	10	Bacteria(100);Proteobacteria(100);Gammaproteobacteria(100);Pasteurellales(100);Pasteurellaceae(100);Haemophilus(100);Haemophilus_unclassified(100);
Otu01464	10	Bacteria(100);Proteobacteria(100);Gammaproteobacteria(100);Pasteurellales(100);Pasteurellaceae(100);Haemophilus(100);Haemophilus_unclassified(100);
Otu01465	10	Bacteria(100);Firmicutes(100);Bacilli(100);Lactobacillales(100);Streptococcaceae(100);Streptococcus(100);Streptococcus_unclassified(100);
Otu01466	10	Bacteria(100);Proteobacteria(100);Epsilonproteobacteria(100);Campylobacterales(100);Campylobacteraceae(100);Campylobacter(100);showae(100);
Otu01467	10	Bacteria(100);Firmicutes(100);Bacilli(100);Lactobacillales(100);Carnobacteriaceae(100);Granulicatella(100);elegans(100);
Otu01468	10	Bacteria(100);Firmicutes(100);Negativicutes(100);Selenomonadales(100);Veillonellaceae(100);Veillonella(100);Veillonella_unclassified(100);
Otu01469	10	Bacteria(100);Firmicutes(100);Bacilli(100);Lactobacillales(100);Streptococcaceae(100);Streptococcus(100);Streptococcus_unclassified(100);
Otu01470	10	Bacteria(100);Fusobacteria(100);Fusobacteriia(100);Fusobacteriales(100);Fusobacteriaceae(100);Fusobacterium(100);Fusobacterium_unclassified(100);
Otu01471	10	Bacteria(100);Firmicutes(100);Negativicutes(100);Selenomonadales(100);Veillonellaceae(100);Anaeroglobus(100);geminatus(100);
Otu01472	10	Bacteria(100);Actinobacteria(100);Actinobacteria(100);Actinomycetales(100);Actinomycetaceae(100);Actinomyces(100);Actinomyces_unclassified(100);
Otu01473	10	Bacteria(100);Firmicutes(100);Bacilli(100);Lactobacillales(100);Streptococcaceae(100);Streptococcus(100);Streptococcus_unclassified(100);
Otu01474	10	Bacteria(100);Firmicutes(100);Bacilli(100);Lactobacillales(100);Streptococcaceae(100);Streptococcus(100);infantis(100);
Otu01475	10	Bacteria(100);Firmicutes(100);Clostridia(100);Clostridiales(100);Peptoniphilaceae(100);Parvimonas(100);sp._oral_taxon_110(100);
Otu01476	10	Bacteria(100);Bacteroidetes(100);Bacteroidia(100);Bacteroidales(100);Porphyromonadaceae(100);Porphyromonas(100);endodontalis(100);
Otu01477	10	Bacteria(100);Firmicutes(100);Bacilli(100);Lactobacillales(100);Streptococcaceae(100);Streptococcus(100);Streptococcus_unclassified(100);
Otu01478	10	Bacteria(100);Proteobacteria(100);Gammaproteobacteria(100);Pasteurellales(100);Pasteurellaceae(100);Haemophilus(100);Haemophilus_unclassified(100);
Otu01479	10	Bacteria(100);Firmicutes(100);Bacilli(100);Bacillales(100);Gemellaceae(100);Gemella(100);Gemella_unclassified(100);
Otu01480	10	Bacteria(100);Proteobacteria(100);Gammaproteobacteria(100);Pasteurellales(100);Pasteurellaceae(100);Haemophilus(100);parainfluenzae(100);
Otu01481	10	Bacteria(100);Firmicutes(100);Clostridia(100);Clostridiales(100);Lachnospiraceae_[XIV](100);Lachnoanaerobaculum(100);saburreum(100);
Otu01482	10	Bacteria(100);Proteobacteria(100);Betaproteobacteria(100);Betaproteobacteria_unclassified(100);Betaproteobacteria_unclassified(100);Betaproteobacteria_unclassified(100);Betaproteobacteria_unclassified(100);
Otu01483	10	Bacteria(100);Actinobacteria(100);Actinobacteria(100);Actinomycetales(100);Actinomycetaceae(100);Actinomyces(100);odontolyticus(100);
Otu01484	10	Bacteria(100);Actinobacteria(100);Actinobacteria(100);Actinomycetales(100);Micrococcaceae(100);Rothia(100);aeria(100);
Otu01485	10	Bacteria(100);Proteobacteria(100);Gammaproteobacteria(100);Xanthomonadales(100);Xanthomonadaceae(100);Stenotrophomonas(100);maltophilia(100);
Otu01486	10	Bacteria(100);Firmicutes(100);Clostridia(100);Clostridiales(100);Lachnospiraceae_[XIV](100);Lachnospiraceae_[G-2](100);sp._oral_taxon_096(100);
Otu01487	10	Bacteria(100);Fusobacteria(100);Fusobacteriia(100);Fusobacteriales(100);Leptotrichiaceae(100);Leptotrichia(100);Leptotrichia_unclassified(100);
Otu01488	10	Bacteria(100);Bacteroidetes(100);Sphingobacteriia(100);Sphingobacteriales(100);Chitinophagaceae(100);Flavitalea(100);sp._oral_taxon_320(100);
Otu01489	10	Bacteria(100);Firmicutes(100);Bacilli(100);Lactobacillales(100);Streptococcaceae(100);Streptococcus(100);mitis(100);
Otu01490	10	Bacteria(100);Fusobacteria(100);Fusobacteriia(100);Fusobacteriales(100);Fusobacteriaceae(100);Fusobacterium(100);gonidiaformans(100);
Otu01491	10	Bacteria(100);Actinobacteria(100);Actinobacteria(100);Actinomycetales(100);Actinomycetaceae(100);Actinomyces(100);lingnae_[NVP](100);
Otu01492	10	Bacteria(100);Firmicutes(100);Bacilli(100);Bacillales(100);Gemellaceae(100);Gemella(100);morbillorum(100);
Otu01493	10	Bacteria(100);Firmicutes(100);Bacilli(100);Lactobacillales(100);Streptococcaceae(100);Streptococcus(100);dentisani(100);
Otu01494	9	Bacteria(100);Fusobacteria(100);Fusobacteriia(100);Fusobacteriales(100);Leptotrichiaceae(100);Leptotrichia(100);sp._oral_taxon_225(100);
Otu01495	9	Bacteria(100);Actinobacteria(100);Actinobacteria(100);Actinomycetales(100);Actinomycetaceae(100);Actinomyces(100);Actinomyces_unclassified(100);
Otu01496	9	Bacteria(100);Fusobacteria(100);Fusobacteriia(100);Fusobacteriales(100);Fusobacteriaceae(100);Fusobacterium(100);sp._oral_taxon_203(100);
Otu01497	9	Bacteria(100);Actinobacteria(100);Actinobacteria(100);Actinomycetales(100);Actinomycetaceae(100);Actinomyces(100);graevenitzii(100);
Otu01498	9	Bacteria(100);Proteobacteria(100);Gammaproteobacteria(100);Pasteurellales(100);Pasteurellaceae(100);Haemophilus(100);parainfluenzae(100);
Otu01499	9	Bacteria(100);Proteobacteria(100);Betaproteobacteria(100);Neisseriales(100);Neisseriaceae(100);Eikenella(100);sp._oral_taxon_011(100);
Otu01500	9	Bacteria(100);Proteobacteria(100);Alphaproteobacteria(100);Rhizobiales(100);Rhizobiales_unclassified(100);Rhizobiales_unclassified(100);Rhizobiales_unclassified(100);
Otu01501	9	Bacteria(100);Bacteria_unclassified(100);Bacteria_unclassified(100);Bacteria_unclassified(100);Bacteria_unclassified(100);Bacteria_unclassified(100);Bacteria_unclassified(100);
Otu01502	9	Bacteria(100);Bacteroidetes(100);Bacteroidia(100);Bacteroidales(100);Porphyromonadaceae(100);Porphyromonas(100);sp._oral_taxon_930(100);
Otu01503	9	Bacteria(100);Fusobacteria(100);Fusobacteriia(100);Fusobacteriales(100);Fusobacteriaceae(100);Fusobacterium(100);Fusobacterium_unclassified(100);
Otu01504	9	Bacteria(100);Proteobacteria(100);Proteobacteria_unclassified(100);Proteobacteria_unclassified(100);Proteobacteria_unclassified(100);Proteobacteria_unclassified(100);Proteobacteria_unclassified(100);
Otu01505	9	Bacteria(100);Proteobacteria(100);Betaproteobacteria(100);Neisseriales(100);Neisseriaceae(100);Neisseria(100);flava(100);
Otu01506	9	Bacteria(100);Firmicutes(100);Negativicutes(100);Selenomonadales(100);Veillonellaceae(100);Selenomonas(100);Selenomonas_unclassified(100);
Otu01507	9	Bacteria(100);Actinobacteria(100);Actinobacteria(100);Actinomycetales(100);Actinomycetales_unclassified(100);Actinomycetales_unclassified(100);Actinomycetales_unclassified(100);
Otu01508	9	Bacteria(100);Bacteroidetes(100);Bacteroidia(100);Bacteroidales(100);Prevotellaceae(100);Prevotella(100);sp._oral_taxon_515(100);
Otu01509	9	Bacteria(100);Bacteroidetes(100);Flavobacteriia(100);Flavobacteriales(100);Flavobacteriaceae(100);Bergeyella(100);sp._oral_taxon_422(100);
Otu01510	9	Bacteria(100);Proteobacteria(100);Gammaproteobacteria(100);Pasteurellales(100);Pasteurellaceae(100);Haemophilus(100);Haemophilus_unclassified(100);
Otu01511	9	Bacteria(100);Firmicutes(100);Bacilli(100);Lactobacillales(100);Carnobacteriaceae(100);Granulicatella(100);elegans(100);
Otu01512	9	Bacteria(100);Firmicutes(100);Negativicutes(100);Selenomonadales(100);Veillonellaceae(100);Veillonella(100);Veillonella_unclassified(100);
Otu01513	9	Bacteria(100);Firmicutes(100);Bacilli(100);Lactobacillales(100);Streptococcaceae(100);Streptococcus(100);sp._oral_taxon_066(100);
Otu01514	9	Bacteria(100);Firmicutes(100);Bacilli(100);Lactobacillales(100);Streptococcaceae(100);Streptococcus(100);Streptococcus_unclassified(100);
Otu01515	9	Bacteria(100);Proteobacteria(100);Alphaproteobacteria(100);Sphingomonadales(100);Sphingomonadaceae(100);Sphingomonas(100);Sphingomonas_unclassified(100);
Otu01516	9	Bacteria(100);Bacteroidetes(100);Bacteroidia(100);Bacteroidales(100);Porphyromonadaceae(100);Porphyromonas(100);gingivalis(100);
Otu01517	9	Bacteria(100);Firmicutes(100);Bacilli(100);Lactobacillales(100);Streptococcaceae(100);Streptococcus(100);Streptococcus_unclassified(100);
Otu01518	9	Bacteria(100);Actinobacteria(100);Actinobacteria(100);Actinobacteria_unclassified(100);Actinobacteria_unclassified(100);Actinobacteria_unclassified(100);Actinobacteria_unclassified(100);
Otu01519	9	Bacteria(100);Firmicutes(100);Clostridia(100);Clostridiales(100);Peptoniphilaceae(100);Anaerococcus(100);Anaerococcus_unclassified(100);
Otu01520	9	Bacteria(100);Fusobacteria(100);Fusobacteriia(100);Fusobacteriales(100);Leptotrichiaceae(100);Leptotrichia(100);hofstadii(100);
Otu01521	9	Bacteria(100);Proteobacteria(100);Proteobacteria_unclassified(100);Proteobacteria_unclassified(100);Proteobacteria_unclassified(100);Proteobacteria_unclassified(100);Proteobacteria_unclassified(100);
Otu01522	9	Bacteria(100);Firmicutes(100);Bacilli(100);Lactobacillales(100);Streptococcaceae(100);Streptococcus(100);vestibularis(100);
Otu01523	9	Bacteria(100);Actinobacteria(100);Actinobacteria(100);Actinomycetales(100);Micrococcaceae(100);Rothia(100);Rothia_unclassified(100);
Otu01524	9	Bacteria(100);Firmicutes(100);Bacilli(100);Lactobacillales(100);Streptococcaceae(100);Streptococcus(100);Streptococcus_unclassified(100);
Otu01525	9	Bacteria(100);Bacteroidetes(100);Bacteroidia(100);Bacteroidales(100);Prevotellaceae(100);Prevotella(100);sp._oral_taxon_942(100);
Otu01526	9	Bacteria(100);Bacteroidetes(100);Bacteroidia(100);Bacteroidales(100);Porphyromonadaceae(100);Porphyromonas(100);Porphyromonas_unclassified(100);
Otu01527	9	Bacteria(100);Bacteroidetes(100);Bacteroidia(100);Bacteroidales(100);Porphyromonadaceae(100);Porphyromonas(100);Porphyromonas_unclassified(100);
Otu01528	9	Bacteria(100);Bacteroidetes(100);Bacteroidia(100);Bacteroidales(100);Prevotellaceae(100);Prevotella(100);histicola(100);
Otu01529	9	Bacteria(100);Firmicutes(100);Clostridia(100);Clostridiales(100);Lachnospiraceae_[XIV](100);Shuttleworthia(100);satelles(100);
Otu01530	9	Bacteria(100);Actinobacteria(100);Actinobacteria(100);Actinomycetales(100);Actinomycetaceae(100);Actinomyces(100);sp._oral_taxon_897(100);
Otu01531	9	Bacteria(100);Proteobacteria(100);Alphaproteobacteria(100);Rhodobacterales(100);Rhodobacteraceae(100);Rhodobacter(100);capsulatus(100);
Otu01532	9	Bacteria(100);Bacteroidetes(100);Bacteroidia(100);Bacteroidales(100);Prevotellaceae(100);Prevotella(100);nanceiensis(100);
Otu01533	9	Bacteria(100);Bacteroidetes(100);Bacteroidia(100);Bacteroidales(100);Prevotellaceae(100);Prevotella(100);denticola(100);
Otu01534	9	Bacteria(100);Proteobacteria(100);Alphaproteobacteria(100);Alphaproteobacteria_unclassified(100);Alphaproteobacteria_unclassified(100);Alphaproteobacteria_unclassified(100);Alphaproteobacteria_unclassified(100);
Otu01535	9	Bacteria(100);Actinobacteria(100);Actinobacteria(100);Micrococcales(100);Micrococcales_unclassified(100);Micrococcales_unclassified(100);Micrococcales_unclassified(100);
Otu01536	9	Bacteria(100);Firmicutes(100);Bacilli(100);Lactobacillales(100);Streptococcaceae(100);Streptococcus(100);parasanguinis_II(100);
Otu01537	9	Bacteria(100);Proteobacteria(100);Betaproteobacteria(100);Neisseriales(100);Neisseriaceae(100);Neisseria(100);Neisseria_unclassified(100);
Otu01538	9	Bacteria(100);Firmicutes(100);Negativicutes(100);Selenomonadales(100);Veillonellaceae(100);Veillonella(100);Veillonella_unclassified(100);
Otu01539	9	Bacteria(100);Firmicutes(100);Bacilli(100);Lactobacillales(100);Streptococcaceae(100);Streptococcus(100);gordonii(100);
Otu01540	9	Bacteria(100);Bacteroidetes(100);Bacteroidia(100);Bacteroidales(100);Porphyromonadaceae(100);Porphyromonas(100);gingivalis(100);
Otu01541	9	Bacteria(100);Firmicutes(100);Bacilli(100);Lactobacillales(100);Streptococcaceae(100);Streptococcus(100);Streptococcus_unclassified(100);
Otu01542	9	Bacteria(100);Bacteroidetes(100);Bacteroidia(100);Bacteroidales(100);Porphyromonadaceae(100);Porphyromonas(100);Porphyromonas_unclassified(100);
Otu01543	9	Bacteria(100);Firmicutes(100);Negativicutes(100);Selenomonadales(100);Veillonellaceae(100);Veillonella(100);sp._oral_taxon_780(100);
Otu01544	9	Bacteria(100);Firmicutes(100);Bacilli(100);Lactobacillales(100);Streptococcaceae(100);Streptococcus(100);Streptococcus_unclassified(100);
Otu01545	9	Bacteria(100);Actinobacteria(100);Actinobacteria(100);Corynebacteriales(100);Corynebacteriaceae(100);Corynebacterium(100);matruchotii(100);
Otu01546	9	Bacteria(100);Bacteroidetes(100);Flavobacteriia(100);Flavobacteriales(100);Flavobacteriaceae(100);Capnocytophaga(100);haemolytica(100);
Otu01547	9	Bacteria(100);Firmicutes(100);Clostridia(100);Clostridiales(100);Peptoniphilaceae(100);Anaerococcus(100);Anaerococcus_unclassified(100);
Otu01548	9	Bacteria(100);Bacteroidetes(100);Bacteroidetes_[C-1](100);Bacteroidetes_[O-1](100);Bacteroidetes_[F-1](100);Bacteroidetes_[G-7](100);sp._oral_taxon_911(100);
Otu01549	9	Bacteria(100);Proteobacteria(100);Alphaproteobacteria(100);Sphingomonadales(100);Sphingomonadaceae(100);Sphingomonas(100);Sphingomonas_unclassified(100);
Otu01550	9	Bacteria(100);Bacteroidetes(100);Flavobacteriia(100);Flavobacteriales(100);Flavobacteriaceae(100);Capnocytophaga(100);leadbetteri(100);
Otu01551	9	Bacteria(100);Firmicutes(100);Bacilli(100);Lactobacillales(100);Carnobacteriaceae(100);Granulicatella(100);elegans(100);
Otu01552	9	Bacteria(100);Proteobacteria(100);Gammaproteobacteria(100);Pasteurellales(100);Pasteurellaceae(100);Haemophilus(89);Haemophilus_unclassified(89);
Otu01553	9	Bacteria(100);Fusobacteria(100);Fusobacteriia(100);Fusobacteriales(100);Fusobacteriaceae(100);Fusobacterium(100);Fusobacterium_unclassified(100);
Otu01554	9	Bacteria(100);Firmicutes(100);Bacilli(100);Bacillales(100);Bacillaceae(100);Bacillus(100);clausii(100);
Otu01555	9	Bacteria(100);Firmicutes(100);Clostridia(100);Clostridiales(100);Clostridiales_unclassified(100);Clostridiales_unclassified(100);Clostridiales_unclassified(100);
Otu01556	9	Bacteria(100);Firmicutes(100);Clostridia(100);Clostridiales(100);Lachnospiraceae_[XIV](100);Lachnoanaerobaculum(100);sp._oral_taxon_496(100);
Otu01557	9	Bacteria(100);Bacteroidetes(100);Flavobacteriia(100);Flavobacteriales(100);Flavobacteriaceae(100);Capnocytophaga(100);gingivalis(100);
Otu01558	9	Bacteria(100);Proteobacteria(100);Gammaproteobacteria(100);Pasteurellales(100);Pasteurellaceae(100);Haemophilus(100);sp._oral_taxon_908(100);
Otu01559	9	Bacteria(100);Bacteroidetes(100);Bacteroidia(100);Bacteroidales(100);Prevotellaceae(100);Prevotella(100);sp._oral_taxon_313(100);
Otu01560	9	Bacteria(100);Firmicutes(100);Bacilli(100);Lactobacillales(100);Carnobacteriaceae(100);Granulicatella(100);elegans(100);
Otu01561	9	Bacteria(100);Firmicutes(100);Bacilli(100);Lactobacillales(100);Streptococcaceae(100);Streptococcus(100);salivarius(100);
Otu01562	9	Bacteria(100);Fusobacteria(100);Fusobacteriia(100);Fusobacteriales(100);Fusobacteriaceae(100);Fusobacterium(100);nucleatum_subsp._animalis(100);
Otu01563	9	Bacteria(100);Proteobacteria(100);Gammaproteobacteria(100);Pasteurellales(100);Pasteurellaceae(100);Haemophilus(100);parainfluenzae(100);
Otu01564	8	Bacteria(100);Bacteroidetes(100);Bacteroidia(100);Bacteroidales(100);Prevotellaceae(100);Prevotella(100);Prevotella_unclassified(100);
Otu01565	8	Bacteria(100);Firmicutes(100);Firmicutes_unclassified(100);Firmicutes_unclassified(100);Firmicutes_unclassified(100);Firmicutes_unclassified(100);Firmicutes_unclassified(100);
Otu01566	8	Bacteria(100);Firmicutes(100);Negativicutes(100);Selenomonadales(100);Veillonellaceae(100);Mitsuokella(100);sp._oral_taxon_521(100);
Otu01567	8	Bacteria(100);Fusobacteria(100);Fusobacteriia(100);Fusobacteriales(100);Leptotrichiaceae(100);Leptotrichia(100);sp._oral_taxon_215(100);
Otu01568	8	Bacteria(100);Bacteroidetes(100);Bacteroidia(100);Bacteroidales(100);Porphyromonadaceae(100);Porphyromonas(100);Porphyromonas_unclassified(100);
Otu01569	8	Bacteria(100);Bacteroidetes(100);Bacteroidia(100);Bacteroidales(100);Prevotellaceae(100);Prevotella(100);sp._oral_taxon_313(100);
Otu01570	8	Bacteria(100);Firmicutes(100);Negativicutes(100);Selenomonadales(100);Veillonellaceae(100);Veillonella(100);sp._oral_taxon_780(100);
Otu01571	8	Bacteria(100);Spirochaetes(100);Spirochaetia(100);Spirochaetales(100);Spirochaetaceae(100);Treponema(100);sp._oral_taxon_239(100);
Otu01572	8	Bacteria(100);Bacteroidetes(100);Bacteroidia(100);Bacteroidales(100);Prevotellaceae(100);Alloprevotella(100);sp._oral_taxon_473(100);
Otu01573	8	Bacteria(100);Firmicutes(100);Negativicutes(100);Selenomonadales(100);Veillonellaceae(100);Veillonella(100);Veillonella_unclassified(100);
Otu01574	8	Bacteria(100);Firmicutes(100);Negativicutes(100);Selenomonadales(100);Veillonellaceae(100);Selenomonas(100);noxia(100);
Otu01575	8	Bacteria(100);Spirochaetes(100);Spirochaetia(100);Spirochaetales(100);Spirochaetaceae(100);Treponema(100);sp._oral_taxon_252(100);
Otu01576	8	Bacteria(100);Bacteroidetes(100);Bacteroidia(100);Bacteroidales(100);Prevotellaceae(100);Alloprevotella(100);sp._oral_taxon_473(100);
Otu01577	8	Bacteria(100);Firmicutes(100);Bacilli(100);Lactobacillales(100);Streptococcaceae(100);Streptococcus(100);Streptococcus_unclassified(100);
Otu01578	8	Bacteria(100);Firmicutes(100);Bacilli(100);Lactobacillales(100);Streptococcaceae(100);Streptococcus(100);Streptococcus_unclassified(100);
Otu01579	8	Bacteria(100);Bacteroidetes(100);Bacteroidia(100);Bacteroidales(100);Prevotellaceae(100);Prevotella(100);Prevotella_unclassified(100);
Otu01580	8	Bacteria(100);Firmicutes(100);Firmicutes_unclassified(100);Firmicutes_unclassified(100);Firmicutes_unclassified(100);Firmicutes_unclassified(100);Firmicutes_unclassified(100);
Otu01581	8	Bacteria(100);Bacteroidetes(100);Bacteroidia(100);Bacteroidales(100);Prevotellaceae(100);Alloprevotella(100);sp._oral_taxon_473(100);
Otu01582	8	Bacteria(100);Bacteroidetes(100);Bacteroidetes_[C-1](100);Bacteroidetes_[O-1](100);Bacteroidetes_[F-1](100);Bacteroidetes_[G-3](100);sp._oral_taxon_365(100);
Otu01583	8	Bacteria(100);Firmicutes(100);Bacilli(100);Lactobacillales(100);Streptococcaceae(100);Streptococcus(100);Streptococcus_unclassified(100);
Otu01584	8	Bacteria(100);Firmicutes(100);Bacilli(100);Bacillales(100);Bacillaceae(100);Bacillus(100);anthracis(100);
Otu01585	8	Bacteria(100);Bacteroidetes(100);Bacteroidetes_[C-1](100);Bacteroidetes_[O-1](100);Bacteroidetes_[F-1](100);Bacteroidetes_[G-7](100);sp._oral_taxon_911(100);
Otu01586	8	Bacteria(100);Bacteroidetes(100);Bacteroidia(100);Bacteroidales(100);Prevotellaceae(100);Prevotella(100);oris(100);
Otu01587	8	Bacteria(100);Actinobacteria(100);Actinobacteria(100);Actinomycetales(100);Actinomycetaceae(100);Actinomyces(100);Actinomyces_unclassified(100);
Otu01588	8	Bacteria(100);Actinobacteria(100);Actinobacteria(100);Actinomycetales(100);Actinomycetaceae(100);Actinomyces(100);Actinomyces_unclassified(100);
Otu01589	8	Bacteria(100);Proteobacteria(100);Deltaproteobacteria(100);Desulfovibrionales(100);Desulfovibrionaceae(100);Desulfovibrio(100);Desulfovibrio_unclassified(100);
Otu01590	8	Bacteria(100);Bacteroidetes(100);Bacteroidia(100);Bacteroidales(100);Porphyromonadaceae(100);Porphyromonas(100);sp._oral_taxon_279(100);
Otu01591	8	Bacteria(100);Firmicutes(100);Negativicutes(100);Selenomonadales(100);Veillonellaceae(100);Veillonella(100);Veillonella_unclassified(100);
Otu01592	8	Bacteria(100);Firmicutes(100);Bacilli(100);Lactobacillales(100);Carnobacteriaceae(100);Granulicatella(100);elegans(100);
Otu01593	8	Bacteria(100);Firmicutes(100);Bacilli(100);Bacillales(100);Gemellaceae(100);Gemella(100);haemolysans(100);
Otu01594	8	Bacteria(100);Firmicutes(100);Bacilli(100);Lactobacillales(100);Streptococcaceae(100);Streptococcus(100);Streptococcus_unclassified(100);
Otu01595	8	Bacteria(100);Firmicutes(100);Negativicutes(100);Selenomonadales(100);Veillonellaceae(100);Veillonellaceae_unclassified(100);Veillonellaceae_unclassified(100);
Otu01596	8	Bacteria(100);Bacteroidetes(100);Bacteroidia(100);Bacteroidales(100);Prevotellaceae(100);Prevotella(100);sp._oral_taxon_526(100);
Otu01597	8	Bacteria(100);Firmicutes(100);Negativicutes(100);Selenomonadales(100);Veillonellaceae(100);Veillonella(100);sp._oral_taxon_780(100);
Otu01598	8	Bacteria(100);Proteobacteria(100);Betaproteobacteria(100);Neisseriales(100);Neisseriaceae(100);Neisseria(100);Neisseria_unclassified(100);
Otu01599	8	Bacteria(100);Firmicutes(100);Bacilli(100);Lactobacillales(100);Streptococcaceae(100);Streptococcus(100);Streptococcus_unclassified(100);
Otu01600	8	Bacteria(100);Proteobacteria(100);Betaproteobacteria(100);Neisseriales(100);Neisseriaceae(100);Neisseria(100);Neisseria_unclassified(100);
Otu01601	8	Bacteria(100);Actinobacteria(100);Actinobacteria(100);Actinobacteria_unclassified(100);Actinobacteria_unclassified(100);Actinobacteria_unclassified(100);Actinobacteria_unclassified(100);
Otu01602	8	Bacteria(100);Proteobacteria(100);Gammaproteobacteria(100);Pasteurellales(100);Pasteurellaceae(100);Haemophilus(100);parainfluenzae(100);
Otu01603	8	Bacteria(100);Proteobacteria(100);Betaproteobacteria(100);Neisseriales(100);Neisseriaceae(100);Neisseria(100);meningitidis(100);
Otu01604	8	Bacteria(100);Proteobacteria(100);Gammaproteobacteria(100);Pasteurellales(100);Pasteurellaceae(100);Haemophilus(100);Haemophilus_unclassified(100);
Otu01605	8	Bacteria(100);Proteobacteria(100);Gammaproteobacteria(100);Pasteurellales(100);Pasteurellaceae(100);Haemophilus(100);parainfluenzae(100);
Otu01606	8	Bacteria(100);Proteobacteria(100);Gammaproteobacteria(100);Pasteurellales(100);Pasteurellaceae(100);Aggregatibacter(100);sp._oral_taxon_949(100);
Otu01607	8	Bacteria(100);Firmicutes(100);Firmicutes_unclassified(100);Firmicutes_unclassified(100);Firmicutes_unclassified(100);Firmicutes_unclassified(100);Firmicutes_unclassified(100);
Otu01608	8	Bacteria(100);Firmicutes(100);Bacilli(100);Bacillales(100);Gemellaceae(100);Gemella(100);haemolysans(100);
Otu01609	8	Bacteria(100);Proteobacteria(100);Gammaproteobacteria(100);Pseudomonadales(100);Moraxellaceae(100);Acinetobacter(100);sp._oral_taxon_408(100);
Otu01610	8	Bacteria(100);Actinobacteria(100);Actinobacteria(100);Corynebacteriales(100);Corynebacteriaceae(100);Corynebacterium(100);Corynebacterium_unclassified(100);
Otu01611	8	Bacteria(100);Proteobacteria(100);Betaproteobacteria(100);Betaproteobacteria_unclassified(100);Betaproteobacteria_unclassified(100);Betaproteobacteria_unclassified(100);Betaproteobacteria_unclassified(100);
Otu01612	8	Bacteria(100);Proteobacteria(100);Gammaproteobacteria(100);Pasteurellales(100);Pasteurellaceae(100);Haemophilus(100);Haemophilus_unclassified(100);
Otu01613	8	Bacteria(100);Proteobacteria(100);Betaproteobacteria(100);Neisseriales(100);Neisseriaceae(100);Neisseria(100);elongata(100);
Otu01614	8	Bacteria(100);Bacteroidetes(100);Bacteroidia(100);Bacteroidales(100);Porphyromonadaceae(100);Tannerella(100);forsythia(100);
Otu01615	8	Bacteria(100);Proteobacteria(100);Gammaproteobacteria(100);Pasteurellales(100);Pasteurellaceae(100);Haemophilus(100);parainfluenzae(100);
Otu01616	8	Bacteria(100);Firmicutes(100);Bacilli(100);Lactobacillales(100);Streptococcaceae(100);Streptococcus(100);Streptococcus_unclassified(100);
Otu01617	8	Bacteria(100);Firmicutes(100);Bacilli(100);Lactobacillales(100);Streptococcaceae(100);Streptococcus(100);infantis(100);
Otu01618	8	Bacteria(100);Firmicutes(100);Bacilli(100);Lactobacillales(100);Streptococcaceae(100);Streptococcus(100);sp._oral_taxon_058(100);
Otu01619	8	Bacteria(100);Bacteroidetes(100);Bacteroidia(100);Bacteroidales(100);Porphyromonadaceae(100);Porphyromonas(100);Porphyromonas_unclassified(100);
Otu01620	8	Bacteria(100);Bacteroidetes(100);Bacteroidia(100);Bacteroidales(100);Porphyromonadaceae(100);Porphyromonas(100);sp._oral_taxon_930(100);
Otu01621	8	Bacteria(100);Fusobacteria(100);Fusobacteriia(100);Fusobacteriales(100);Leptotrichiaceae(100);Sneathia(100);Sneathia_unclassified(100);
Otu01622	8	Bacteria(100);Proteobacteria(100);Alphaproteobacteria(100);Rhizobiales(100);Bradyrhizobiaceae(100);Bradyrhizobiaceae_unclassified(100);Bradyrhizobiaceae_unclassified(100);
Otu01623	8	Bacteria(100);Proteobacteria(100);Alphaproteobacteria(100);Rhizobiales(100);Rhizobiaceae(100);Rhizobiaceae_unclassified(100);Rhizobiaceae_unclassified(100);
Otu01624	8	Bacteria(100);Actinobacteria(100);Actinobacteria(100);Corynebacteriales(100);Corynebacteriaceae(100);Corynebacterium(100);Corynebacterium_unclassified(100);
Otu01625	8	Bacteria(100);Actinobacteria(100);Actinobacteria(100);Actinomycetales(100);Actinomycetaceae(100);Actinomyces(100);Actinomyces_unclassified(100);
Otu01626	8	Bacteria(100);Actinobacteria(100);Actinobacteria(100);Actinobacteria_unclassified(100);Actinobacteria_unclassified(100);Actinobacteria_unclassified(100);Actinobacteria_unclassified(100);
Otu01627	8	Bacteria(100);Firmicutes(100);Bacilli(100);Lactobacillales(100);Streptococcaceae(100);Streptococcus(100);Streptococcus_unclassified(100);
Otu01628	8	Bacteria(100);Actinobacteria(100);Actinobacteria(100);Actinomycetales(100);Actinomycetaceae(100);Actinomyces(100);Actinomyces_unclassified(100);
Otu01629	8	Bacteria(100);Proteobacteria(100);Alphaproteobacteria(100);Alphaproteobacteria_unclassified(100);Alphaproteobacteria_unclassified(100);Alphaproteobacteria_unclassified(100);Alphaproteobacteria_unclassified(100);
Otu01630	8	Bacteria(100);Firmicutes(100);Bacilli(100);Lactobacillales(100);Streptococcaceae(100);Streptococcus(100);Streptococcus_unclassified(100);
Otu01631	8	Bacteria(100);Firmicutes(100);Bacilli(100);Lactobacillales(100);Streptococcaceae(100);Streptococcus(100);parasanguinis_II(100);
Otu01632	8	Bacteria(100);Firmicutes(100);Bacilli(100);Lactobacillales(100);Streptococcaceae(100);Streptococcus(100);sp._oral_taxon_070(100);
Otu01633	8	Bacteria(100);Bacteroidetes(100);Bacteroidia(100);Bacteroidales(100);Prevotellaceae(100);Prevotella(100);Prevotella_unclassified(100);
Otu01634	8	Bacteria(100);Firmicutes(100);Bacilli(100);Lactobacillales(100);Streptococcaceae(100);Streptococcus(100);Streptococcus_unclassified(100);
Otu01635	8	Bacteria(100);Fusobacteria(100);Fusobacteriia(100);Fusobacteriales(100);Leptotrichiaceae(100);Leptotrichia(100);sp._oral_taxon_392(100);
Otu01636	8	Bacteria(100);Fusobacteria(100);Fusobacteriia(100);Fusobacteriales(100);Leptotrichiaceae(100);Leptotrichia(100);sp._oral_taxon_215(100);
Otu01637	8	Bacteria(100);Fusobacteria(100);Fusobacteriia(100);Fusobacteriales(100);Fusobacteriaceae(100);Fusobacterium(100);periodonticum(100);
Otu01638	8	Bacteria(100);Proteobacteria(100);Gammaproteobacteria(100);Enterobacteriales(100);Enterobacteriaceae(100);Enterobacteriaceae_unclassified(100);Enterobacteriaceae_unclassified(100);
Otu01639	8	Bacteria(100);Bacteroidetes(100);Bacteroidia(100);Bacteroidales(100);Prevotellaceae(100);Prevotella(100);sp._oral_taxon_942(100);
Otu01640	8	Bacteria(100);Firmicutes(100);Clostridia(100);Clostridiales(100);Peptoniphilaceae(100);Peptoniphilus(100);indolicus(100);
Otu01641	8	Bacteria(100);Firmicutes(100);Clostridia(100);Clostridiales(100);Lachnospiraceae_[XIV](100);Catonella(100);morbi(100);
Otu01642	8	Bacteria(100);Firmicutes(100);Negativicutes(100);Selenomonadales(100);Veillonellaceae(100);Selenomonas(100);Selenomonas_unclassified(100);
Otu01643	8	Bacteria(100);Fusobacteria(100);Fusobacteriia(100);Fusobacteriales(100);Leptotrichiaceae(100);Leptotrichia(100);sp._oral_taxon_221(100);
Otu01644	8	Bacteria(100);Firmicutes(100);Firmicutes_unclassified(100);Firmicutes_unclassified(100);Firmicutes_unclassified(100);Firmicutes_unclassified(100);Firmicutes_unclassified(100);
Otu01645	8	Bacteria(100);Firmicutes(100);Negativicutes(100);Selenomonadales(100);Veillonellaceae(100);Veillonella(100);sp._oral_taxon_780(100);
Otu01646	8	Bacteria(100);Proteobacteria(100);Proteobacteria_unclassified(100);Proteobacteria_unclassified(100);Proteobacteria_unclassified(100);Proteobacteria_unclassified(100);Proteobacteria_unclassified(100);
Otu01647	8	Bacteria(100);Firmicutes(100);Clostridia(100);Clostridiales(100);Peptoniphilaceae(100);Parvimonas(100);micra(100);
Otu01648	8	Bacteria(100);Firmicutes(100);Bacilli(100);Lactobacillales(100);Streptococcaceae(100);Streptococcus(100);Streptococcus_unclassified(100);
Otu01649	8	Bacteria(100);Actinobacteria(100);Coriobacteriia(100);Coriobacteriales(100);Coriobacteriaceae(100);Atopobium(100);parvulum(100);
Otu01650	7	Bacteria(100);Spirochaetes(100);Spirochaetia(100);Spirochaetales(100);Spirochaetaceae(100);Treponema(100);sp._oral_taxon_237(100);
Otu01651	7	Bacteria(100);Spirochaetes(100);Spirochaetia(100);Spirochaetales(100);Spirochaetaceae(100);Treponema(100);pectinovorum(100);
Otu01652	7	Bacteria(100);Proteobacteria(100);Gammaproteobacteria(100);Enterobacteriales(100);Enterobacteriaceae(100);Enterobacteriaceae_unclassified(100);Enterobacteriaceae_unclassified(100);
Otu01653	7	Bacteria(100);Spirochaetes(100);Spirochaetia(100);Spirochaetales(100);Spirochaetaceae(100);Treponema(100);Treponema_unclassified(100);
Otu01654	7	Bacteria(100);Spirochaetes(100);Spirochaetia(100);Spirochaetales(100);Spirochaetaceae(100);Treponema(100);maltophilum(100);
Otu01655	7	Bacteria(100);Bacteria_unclassified(100);Bacteria_unclassified(100);Bacteria_unclassified(100);Bacteria_unclassified(100);Bacteria_unclassified(100);Bacteria_unclassified(100);
Otu01656	7	Bacteria(100);Proteobacteria(100);Alphaproteobacteria(100);Caulobacterales(100);Caulobacteraceae(100);Caulobacteraceae_unclassified(100);Caulobacteraceae_unclassified(100);
Otu01657	7	Bacteria(100);Bacteroidetes(100);Bacteroidia(100);Bacteroidales(100);Porphyromonadaceae(100);Porphyromonas(100);sp._oral_taxon_930(100);
Otu01658	7	Bacteria(100);Proteobacteria(100);Alphaproteobacteria(100);Rhizobiales(100);Bradyrhizobiaceae(100);Afipia(100);Afipia_unclassified(100);
Otu01659	7	Bacteria(100);Bacteroidetes(100);Flavobacteriia(100);Flavobacteriales(100);Flavobacteriaceae(100);Bergeyella(100);Bergeyella_unclassified(100);
Otu01660	7	Bacteria(100);Bacteroidetes(100);Bacteroidetes_unclassified(100);Bacteroidetes_unclassified(100);Bacteroidetes_unclassified(100);Bacteroidetes_unclassified(100);Bacteroidetes_unclassified(100);
Otu01661	7	Bacteria(100);Bacteroidetes(100);Bacteroidia(100);Bacteroidales(100);Porphyromonadaceae(100);Porphyromonas(100);sp._oral_taxon_930(100);
Otu01662	7	Bacteria(100);Proteobacteria(100);Alphaproteobacteria(100);Rhizobiales(100);Bradyrhizobiaceae(100);Bosea(100);vestrisii(100);
Otu01663	7	Bacteria(100);Bacteroidetes(100);Bacteroidia(100);Bacteroidales(100);Porphyromonadaceae(100);Porphyromonas(100);Porphyromonas_unclassified(100);
Otu01664	7	Bacteria(100);Proteobacteria(100);Alphaproteobacteria(100);Rhizobiales(100);Rhizobiales_unclassified(100);Rhizobiales_unclassified(100);Rhizobiales_unclassified(100);
Otu01665	7	Bacteria(100);Proteobacteria(100);Alphaproteobacteria(100);Rhizobiales(100);Rhizobiaceae(100);Rhizobium(100);loti(100);
Otu01666	7	Bacteria(100);Proteobacteria(100);Alphaproteobacteria(100);Rhizobiales(100);Bradyrhizobiaceae(100);Afipia(100);broomeae(100);
Otu01667	7	Bacteria(100);Bacteroidetes(100);Bacteroidia(100);Bacteroidales(100);Prevotellaceae(100);Alloprevotella(100);Alloprevotella_unclassified(100);
Otu01668	7	Bacteria(100);Bacteroidetes(100);Bacteroidia(100);Bacteroidales(100);Prevotellaceae(100);Alloprevotella(100);sp._oral_taxon_473(100);
Otu01669	7	Bacteria(100);Proteobacteria(100);Betaproteobacteria(100);Neisseriales(100);Neisseriaceae(100);Neisseria(100);meningitidis(100);
Otu01670	7	Bacteria(100);Proteobacteria(100);Gammaproteobacteria(100);Pseudomonadales(100);Pseudomonadaceae(100);Pseudomonas(100);stutzeri(100);
Otu01671	7	Bacteria(100);Proteobacteria(100);Gammaproteobacteria(100);Pasteurellales(100);Pasteurellaceae(100);Aggregatibacter(100);sp._oral_taxon_458(100);
Otu01672	7	Bacteria(100);Proteobacteria(100);Betaproteobacteria(100);Neisseriales(100);Neisseriaceae(100);Neisseria(100);elongata(100);
Otu01673	7	Bacteria(100);Proteobacteria(100);Gammaproteobacteria(100);Pasteurellales(100);Pasteurellaceae(100);Haemophilus(100);parainfluenzae(100);
Otu01674	7	Bacteria(100);Proteobacteria(100);Gammaproteobacteria(100);Pseudomonadales(100);Moraxellaceae(100);Acinetobacter(100);baumannii(100);
Otu01675	7	Bacteria(100);Proteobacteria(100);Betaproteobacteria(100);Neisseriales(100);Neisseriaceae(100);Neisseria(100);meningitidis(100);
Otu01676	7	Bacteria(100);Firmicutes(100);Bacilli(100);Lactobacillales(100);Carnobacteriaceae(100);Granulicatella(100);elegans(100);
Otu01677	7	Bacteria(100);Proteobacteria(100);Epsilonproteobacteria(100);Campylobacterales(100);Campylobacteraceae(100);Campylobacter(100);concisus(100);
Otu01678	7	Bacteria(100);Proteobacteria(100);Gammaproteobacteria(100);Pasteurellales(100);Pasteurellaceae(100);Haemophilus(100);Haemophilus_unclassified(100);
Otu01679	7	Bacteria(100);Proteobacteria(100);Epsilonproteobacteria(100);Campylobacterales(100);Campylobacteraceae(100);Campylobacter(100);concisus(100);
Otu01680	7	Bacteria(100);Firmicutes(100);Bacilli(100);Lactobacillales(100);Streptococcaceae(100);Streptococcus(100);Streptococcus_unclassified(100);
Otu01681	7	Bacteria(100);Firmicutes(100);Bacilli(100);Lactobacillales(100);Streptococcaceae(100);Streptococcus(100);Streptococcus_unclassified(100);
Otu01682	7	Bacteria(100);Proteobacteria(100);Gammaproteobacteria(100);Pasteurellales(100);Pasteurellaceae(100);Haemophilus(100);sp._oral_taxon_036(100);
Otu01683	7	Bacteria(100);Firmicutes(100);Bacilli(100);Lactobacillales(100);Lactobacillaceae(100);Lactobacillus(100);jensenii(100);
Otu01684	7	Bacteria(100);Firmicutes(100);Bacilli(100);Lactobacillales(100);Carnobacteriaceae(100);Granulicatella(100);elegans(100);
Otu01685	7	Bacteria(100);Firmicutes(100);Bacilli(100);Lactobacillales(100);Streptococcaceae(100);Streptococcus(100);sp._oral_taxon_431(100);
Otu01686	7	Bacteria(100);Firmicutes(100);Bacilli(100);Lactobacillales(100);Streptococcaceae(100);Streptococcus(100);sanguinis(100);
Otu01687	7	Bacteria(100);Actinobacteria(100);Actinobacteria(100);Corynebacteriales(100);Corynebacteriaceae(100);Corynebacterium(100);matruchotii(100);
Otu01688	7	Bacteria(100);Fusobacteria(100);Fusobacteriia(100);Fusobacteriales(100);Fusobacteriaceae(100);Fusobacterium(100);Fusobacterium_unclassified(100);
Otu01689	7	Bacteria(100);Firmicutes(100);Bacilli(100);Lactobacillales(100);Streptococcaceae(100);Streptococcus(100);Streptococcus_unclassified(100);
Otu01690	7	Bacteria(100);Firmicutes(100);Bacilli(100);Lactobacillales(100);Carnobacteriaceae(100);Granulicatella(100);elegans(100);
Otu01691	7	Bacteria(100);Fusobacteria(100);Fusobacteriia(100);Fusobacteriales(100);Leptotrichiaceae(100);Leptotrichia(100);shahii(100);
Otu01692	7	Bacteria(100);Fusobacteria(100);Fusobacteriia(100);Fusobacteriales(100);Leptotrichiaceae(100);Leptotrichia(100);sp._oral_taxon_212(100);
Otu01693	7	Bacteria(100);Firmicutes(100);Bacilli(100);Lactobacillales(100);Streptococcaceae(100);Streptococcus(100);Streptococcus_unclassified(100);
Otu01694	7	Bacteria(100);Fusobacteria(100);Fusobacteriia(100);Fusobacteriales(100);Fusobacteriaceae(100);Fusobacterium(100);Fusobacterium_unclassified(100);
Otu01695	7	Bacteria(100);Firmicutes(100);Bacilli(100);Lactobacillales(100);Streptococcaceae(100);Streptococcus(100);parasanguinis_II(100);
Otu01696	7	Bacteria(100);Actinobacteria(100);Actinobacteria(100);Corynebacteriales(100);Corynebacteriaceae(100);Corynebacterium(100);Corynebacterium_unclassified(100);
Otu01697	7	Bacteria(100);Firmicutes(100);Bacilli(100);Lactobacillales(100);Streptococcaceae(100);Streptococcus(100);mutans(100);
Otu01698	7	Bacteria(100);Fusobacteria(100);Fusobacteriia(100);Fusobacteriales(100);Leptotrichiaceae(100);Leptotrichia(100);sp._oral_taxon_215(100);
Otu01699	7	Bacteria(100);Firmicutes(100);Bacilli(100);Lactobacillales(100);Streptococcaceae(100);Streptococcus(100);Streptococcus_unclassified(100);
Otu01700	7	Bacteria(100);Firmicutes(100);Bacilli(100);Lactobacillales(100);Streptococcaceae(100);Streptococcus(100);Streptococcus_unclassified(100);
Otu01701	7	Bacteria(100);Firmicutes(100);Bacilli(100);Lactobacillales(100);Streptococcaceae(100);Streptococcus(100);Streptococcus_unclassified(100);
Otu01702	7	Bacteria(100);Actinobacteria(100);Actinobacteria(100);Actinomycetales(100);Micrococcaceae(100);Rothia(100);Rothia_unclassified(100);
Otu01703	7	Bacteria(100);Firmicutes(100);Clostridia(100);Clostridiales(100);Peptostreptococcaceae_[XI](100);Peptostreptococcus(100);anaerobius(100);
Otu01704	7	Bacteria(100);Actinobacteria(100);Actinobacteria(100);Actinobacteria_unclassified(100);Actinobacteria_unclassified(100);Actinobacteria_unclassified(100);Actinobacteria_unclassified(100);
Otu01705	7	Bacteria(100);Firmicutes(100);Bacilli(100);Lactobacillales(100);Streptococcaceae(100);Streptococcus(100);vestibularis(100);
Otu01706	7	Bacteria(100);Firmicutes(100);Bacilli(100);Lactobacillales(100);Streptococcaceae(100);Streptococcus(100);Streptococcus_unclassified(100);
Otu01707	7	Bacteria(100);Fusobacteria(100);Fusobacteriia(100);Fusobacteriales(100);Leptotrichiaceae(100);Leptotrichia(100);Leptotrichia_unclassified(100);
Otu01708	7	Bacteria(100);Firmicutes(100);Bacilli(100);Lactobacillales(100);Streptococcaceae(100);Streptococcus(100);Streptococcus_unclassified(100);
Otu01709	7	Bacteria(100);Firmicutes(100);Clostridia(100);Clostridiales(100);Lachnospiraceae_[XIV](100);Lachnospiraceae_[XIV]_unclassified(100);Lachnospiraceae_[XIV]_unclassified(100);
Otu01710	7	Bacteria(100);Actinobacteria(100);Actinobacteria(100);Actinomycetales(100);Actinomycetaceae(100);Actinomyces(100);Actinomyces_unclassified(100);
Otu01711	7	Bacteria(100);Actinobacteria(100);Actinobacteria(100);Micrococcales(100);Microbacteriaceae(100);Microbacterium(100);ginsengisoli(100);
Otu01712	7	Bacteria(100);Firmicutes(100);Bacilli(100);Lactobacillales(100);Streptococcaceae(100);Streptococcus(100);Streptococcus_unclassified(100);
Otu01713	7	Bacteria(100);Actinobacteria(100);Actinobacteria(100);Actinomycetales(100);Micrococcaceae(100);Micrococcaceae_unclassified(100);Micrococcaceae_unclassified(100);
Otu01714	7	Bacteria(100);Actinobacteria(100);Actinobacteria(100);Actinomycetales(100);Micrococcaceae(100);Rothia(100);mucilaginosa(100);
Otu01715	7	Bacteria(100);Firmicutes(100);Bacilli(100);Lactobacillales(100);Streptococcaceae(100);Streptococcus(100);Streptococcus_unclassified(100);
Otu01716	7	Bacteria(100);Firmicutes(100);Bacilli(100);Lactobacillales(100);Streptococcaceae(100);Streptococcus(100);Streptococcus_unclassified(100);
Otu01717	7	Bacteria(100);Firmicutes(100);Clostridia(100);Clostridiales(100);Peptostreptococcaceae_[XI](100);Peptostreptococcaceae_[XI][G-3](100);sp._oral_taxon_495(100);
Otu01718	7	Bacteria(100);Firmicutes(100);Clostridia(100);Clostridiales(100);Lachnospiraceae_[XIV](100);Oribacterium(100);parvum(100);
Otu01719	7	Bacteria(100);Firmicutes(100);Clostridia(100);Clostridiales(100);Lachnospiraceae_[XIV](100);Lachnospiraceae_[G-3](100);sp._oral_taxon_100(100);
Otu01720	7	Bacteria(100);Fusobacteria(100);Fusobacteriia(100);Fusobacteriales(100);Fusobacteriaceae(100);Fusobacterium(100);Fusobacterium_unclassified(100);
Otu01721	7	Bacteria(100);Fusobacteria(100);Fusobacteriia(100);Fusobacteriales(100);Fusobacteriaceae(100);Fusobacterium(100);Fusobacterium_unclassified(100);
Otu01722	7	Bacteria(100);Actinobacteria(100);Actinobacteria(100);Actinobacteria_unclassified(100);Actinobacteria_unclassified(100);Actinobacteria_unclassified(100);Actinobacteria_unclassified(100);
Otu01723	7	Bacteria(100);Actinobacteria(100);Actinobacteria(100);Actinomycetales(100);Actinomycetaceae(100);Actinomyces(100);Actinomyces_unclassified(100);
Otu01724	7	Bacteria(100);Firmicutes(100);Bacilli(100);Lactobacillales(100);Streptococcaceae(100);Streptococcus(100);Streptococcus_unclassified(100);
Otu01725	7	Bacteria(100);Firmicutes(100);Bacilli(100);Lactobacillales(100);Carnobacteriaceae(100);Granulicatella(100);adiacens(100);
Otu01726	7	Bacteria(100);Firmicutes(100);Bacilli(100);Lactobacillales(100);Streptococcaceae(100);Streptococcus(100);Streptococcus_unclassified(100);
Otu01727	7	Bacteria(100);Firmicutes(100);Bacilli(100);Lactobacillales(100);Streptococcaceae(100);Streptococcus(100);Streptococcus_unclassified(100);
Otu01728	7	Bacteria(100);Fusobacteria(100);Fusobacteriia(100);Fusobacteriales(100);Leptotrichiaceae(100);Leptotrichia(100);sp._oral_taxon_221(100);
Otu01729	7	Bacteria(100);Proteobacteria(100);Alphaproteobacteria(100);Rhodobacterales(100);Rhodobacteraceae(100);Rhodobacter(100);capsulatus(100);
Otu01730	7	Bacteria(100);Firmicutes(100);Bacilli(100);Lactobacillales(100);Streptococcaceae(100);Streptococcus(100);parasanguinis_II(100);
Otu01731	7	Bacteria(100);Firmicutes(100);Bacilli(100);Lactobacillales(100);Carnobacteriaceae(100);Granulicatella(100);adiacens(100);
Otu01732	7	Bacteria(100);Firmicutes(100);Bacilli(100);Lactobacillales(100);Streptococcaceae(100);Streptococcus(100);sp._oral_taxon_070(100);
Otu01733	7	Bacteria(100);Firmicutes(100);Bacilli(100);Lactobacillales(100);Streptococcaceae(100);Streptococcus(100);Streptococcus_unclassified(100);
Otu01734	7	Bacteria(100);Firmicutes(100);Bacilli(100);Lactobacillales(100);Streptococcaceae(100);Streptococcus(100);Streptococcus_unclassified(100);
Otu01735	7	Bacteria(100);Firmicutes(100);Bacilli(100);Lactobacillales(100);Streptococcaceae(100);Streptococcus(100);sp._oral_taxon_431(100);
Otu01736	7	Bacteria(100);Bacteria_unclassified(100);Bacteria_unclassified(100);Bacteria_unclassified(100);Bacteria_unclassified(100);Bacteria_unclassified(100);Bacteria_unclassified(100);
Otu01737	7	Bacteria(100);Bacteroidetes(100);Bacteroidetes_unclassified(100);Bacteroidetes_unclassified(100);Bacteroidetes_unclassified(100);Bacteroidetes_unclassified(100);Bacteroidetes_unclassified(100);
Otu01738	7	Bacteria(100);Bacteroidetes(100);Bacteroidia(100);Bacteroidales(100);Prevotellaceae(100);Alloprevotella(100);sp._oral_taxon_473(100);
Otu01739	7	Bacteria(100);Spirochaetes(100);Spirochaetia(100);Spirochaetales(100);Spirochaetaceae(100);Treponema(100);Treponema_unclassified(100);
Otu01740	7	Bacteria(100);Firmicutes(100);Bacilli(100);Bacillales(100);Bacillaceae(100);Bacillus(100);Bacillus_unclassified(100);
Otu01741	7	Bacteria(100);Firmicutes(100);Bacilli(100);Bacillales(100);Bacillales_unclassified(100);Bacillales_unclassified(100);Bacillales_unclassified(100);
Otu01742	7	Bacteria(100);Firmicutes(100);Negativicutes(100);Selenomonadales(100);Veillonellaceae(100);Dialister(100);invisus(100);
Otu01743	7	Bacteria(100);Firmicutes(100);Bacilli(100);Bacillales(100);Gemellaceae(100);Gemella(100);haemolysans(100);
Otu01744	7	Bacteria(100);Firmicutes(100);Bacilli(100);Bacillales(100);Gemellaceae(100);Gemella(100);morbillorum(100);
Otu01745	7	Bacteria(100);Firmicutes(100);Bacilli(100);Bacillales(100);Gemellaceae(100);Gemella(100);haemolysans(100);
Otu01746	7	Bacteria(100);Firmicutes(100);Negativicutes(100);Selenomonadales(100);Veillonellaceae(100);Selenomonas(100);Selenomonas_unclassified(100);
Otu01747	7	Bacteria(100);Firmicutes(100);Bacilli(100);Bacillales(100);Gemellaceae(100);Gemella(100);sanguinis(100);
Otu01748	7	Bacteria(100);Firmicutes(100);Negativicutes(100);Selenomonadales(100);Veillonellaceae(100);Selenomonas(100);Selenomonas_unclassified(100);
Otu01749	7	Bacteria(100);Firmicutes(100);Negativicutes(100);Selenomonadales(100);Veillonellaceae(100);Veillonella(100);sp._oral_taxon_780(100);
Otu01750	7	Bacteria(100);Firmicutes(100);Negativicutes(100);Selenomonadales(100);Veillonellaceae(100);Dialister(100);invisus(100);
Otu01751	7	Bacteria(100);Bacteroidetes(100);Bacteroidia(100);Bacteroidales(100);Prevotellaceae(100);Prevotella(100);salivae(100);
Otu01752	7	Bacteria(100);Firmicutes(100);Negativicutes(100);Selenomonadales(100);Veillonellaceae(100);Selenomonas(100);Selenomonas_unclassified(100);
Otu01753	7	Bacteria(100);Firmicutes(100);Negativicutes(100);Selenomonadales(100);Veillonellaceae(100);Veillonella(100);parvula(100);
Otu01754	7	Bacteria(100);Firmicutes(100);Negativicutes(100);Selenomonadales(100);Veillonellaceae(100);Veillonella(100);Veillonella_unclassified(100);
Otu01755	7	Bacteria(100);Firmicutes(100);Negativicutes(100);Selenomonadales(100);Veillonellaceae(100);Selenomonas(100);Selenomonas_unclassified(100);
Otu01756	7	Bacteria(100);Bacteroidetes(100);Bacteroidia(100);Bacteroidales(100);Prevotellaceae(100);Prevotella(100);Prevotella_unclassified(100);
Otu01757	7	Bacteria(100);Firmicutes(100);Negativicutes(100);Selenomonadales(100);Veillonellaceae(100);Veillonella(100);Veillonella_unclassified(100);
Otu01758	7	Bacteria(100);Bacteroidetes(100);Bacteroidia(100);Bacteroidales(100);Prevotellaceae(100);Alloprevotella(100);sp._oral_taxon_473(100);
Otu01759	7	Bacteria(100);Bacteroidetes(100);Bacteroidia(100);Bacteroidales(100);Prevotellaceae(100);Prevotella(100);pallens(100);
Otu01760	7	Bacteria(100);Bacteroidetes(100);Bacteroidia(100);Bacteroidales(100);Prevotellaceae(100);Prevotella(100);oulorum(100);
Otu01761	7	Bacteria(100);Bacteroidetes(100);Bacteroidia(100);Bacteroidales(100);Prevotellaceae(100);Prevotella(100);sp._oral_taxon_313(100);
Otu01762	7	Bacteria(100);Firmicutes(100);Negativicutes(100);Selenomonadales(100);Veillonellaceae(100);Selenomonas(100);sputigena(100);
Otu01763	7	Bacteria(100);Bacteroidetes(100);Bacteroidia(100);Bacteroidales(100);Prevotellaceae(100);Prevotella(100);Prevotella_unclassified(100);
Otu01764	7	Bacteria(100);Bacteroidetes(100);Bacteroidia(100);Bacteroidales(100);Porphyromonadaceae(100);Porphyromonas(100);endodontalis(100);
Otu01765	7	Bacteria(100);Bacteroidetes(100);Bacteroidia(100);Bacteroidales(100);Prevotellaceae(100);Prevotella(100);sp._oral_taxon_309(100);
Otu01766	7	Bacteria(100);Bacteroidetes(100);Bacteroidia(100);Bacteroidales(100);Prevotellaceae(100);Prevotella(100);melaninogenica(100);
Otu01767	7	Bacteria(100);Proteobacteria(100);Betaproteobacteria(100);Betaproteobacteria_unclassified(100);Betaproteobacteria_unclassified(100);Betaproteobacteria_unclassified(100);Betaproteobacteria_unclassified(100);
Otu01768	7	Bacteria(100);Bacteroidetes(100);Flavobacteriia(100);Flavobacteriales(100);Flavobacteriaceae(100);Capnocytophaga(100);leadbetteri(100);
Otu01769	7	Bacteria(100);Bacteroidetes(100);Flavobacteriia(100);Flavobacteriales(100);Flavobacteriaceae(100);Capnocytophaga(100);sputigena(100);
Otu01770	7	Bacteria(100);Bacteroidetes(100);Flavobacteriia(100);Flavobacteriales(100);Flavobacteriaceae(100);Bergeyella(100);sp._oral_taxon_931(100);
Otu01771	7	Bacteria(100);Proteobacteria(100);Gammaproteobacteria(100);Gammaproteobacteria_unclassified(100);Gammaproteobacteria_unclassified(100);Gammaproteobacteria_unclassified(100);Gammaproteobacteria_unclassified(100);
Otu01772	7	Bacteria(100);Bacteroidetes(100);Flavobacteriia(100);Flavobacteriales(100);Flavobacteriaceae(100);Capnocytophaga(100);granulosa(100);
Otu01773	7	Bacteria(100);Bacteroidetes(100);Bacteroidetes_unclassified(100);Bacteroidetes_unclassified(100);Bacteroidetes_unclassified(100);Bacteroidetes_unclassified(100);Bacteroidetes_unclassified(100);
Otu01774	6	Bacteria(100);Bacteroidetes(100);Flavobacteriia(100);Flavobacteriales(100);Flavobacteriaceae(100);Bergeyella(100);sp._oral_taxon_422(100);
Otu01775	6	Bacteria(100);Bacteroidetes(100);Flavobacteriia(100);Flavobacteriales(100);Flavobacteriaceae(100);Capnocytophaga(100);leadbetteri(100);
Otu01776	6	Bacteria(100);Bacteroidetes(100);Flavobacteriia(100);Flavobacteriales(100);Flavobacteriaceae(100);Capnocytophaga(100);Capnocytophaga_unclassified(100);
Otu01777	6	Bacteria(100);Bacteroidetes(100);Flavobacteriia(100);Flavobacteriales(100);Flavobacteriaceae(100);Capnocytophaga(100);granulosa(100);
Otu01778	6	Bacteria(100);Bacteroidetes(100);Flavobacteriia(100);Flavobacteriales(100);Flavobacteriaceae(100);Bergeyella(100);Bergeyella_unclassified(100);
Otu01779	6	Bacteria(100);Firmicutes(100);Negativicutes(100);Selenomonadales(100);Veillonellaceae(100);Veillonella(100);atypica(100);
Otu01780	6	Bacteria(100);Bacteroidetes(100);Flavobacteriia(100);Flavobacteriales(100);Flavobacteriaceae(100);Capnocytophaga(100);sp._oral_taxon_326(100);
Otu01781	6	Bacteria(100);Bacteroidetes(100);Flavobacteriia(100);Flavobacteriales(100);Flavobacteriaceae(100);Flavobacteriaceae_unclassified(100);Flavobacteriaceae_unclassified(100);
Otu01782	6	Bacteria(100);Bacteroidetes(100);Flavobacteriia(100);Flavobacteriales(100);Flavobacteriaceae(100);Bergeyella(100);sp._oral_taxon_422(100);
Otu01783	6	Bacteria(100);Firmicutes(100);Negativicutes(100);Selenomonadales(100);Veillonellaceae(100);Selenomonas(100);Selenomonas_unclassified(100);
Otu01784	6	Bacteria(100);Proteobacteria(100);Betaproteobacteria(100);Burkholderiales(100);Comamonadaceae(100);Delftia(100);acidovorans(100);
Otu01785	6	Bacteria(100);Proteobacteria(100);Betaproteobacteria(100);Burkholderiales(100);Burkholderiaceae(100);Burkholderiaceae_unclassified(100);Burkholderiaceae_unclassified(100);
Otu01786	6	Bacteria(100);Proteobacteria(100);Betaproteobacteria(100);Betaproteobacteria_unclassified(100);Betaproteobacteria_unclassified(100);Betaproteobacteria_unclassified(100);Betaproteobacteria_unclassified(100);
Otu01787	6	Bacteria(100);Proteobacteria(100);Gammaproteobacteria(100);Xanthomonadales(100);Xanthomonadaceae(100);Stenotrophomonas(100);maltophilia(100);
Otu01788	6	Bacteria(100);Proteobacteria(100);Gammaproteobacteria(100);Xanthomonadales(100);Xanthomonadaceae(100);Stenotrophomonas(100);maltophilia(100);
Otu01789	6	Bacteria(100);Bacteroidetes(100);Bacteroidia(100);Bacteroidales(100);Prevotellaceae(100);Prevotella(100);Prevotella_unclassified(100);
Otu01790	6	Bacteria(100);Bacteroidetes(100);Bacteroidia(100);Bacteroidales(100);Prevotellaceae(100);Prevotella(100);Prevotella_unclassified(100);
Otu01791	6	Bacteria(100);Bacteroidetes(100);Bacteroidia(100);Bacteroidales(100);Bacteroidaceae(100);Bacteroides(100);heparinolyticus(100);
Otu01792	6	Bacteria(100);Bacteroidetes(100);Bacteroidia(100);Bacteroidales(100);Porphyromonadaceae(100);Porphyromonas(100);sp._oral_taxon_279(100);
Otu01793	6	Bacteria(100);Firmicutes(100);Negativicutes(100);Selenomonadales(100);Veillonellaceae(100);Veillonella(100);Veillonella_unclassified(100);
Otu01794	6	Bacteria(100);Bacteria_unclassified(100);Bacteria_unclassified(100);Bacteria_unclassified(100);Bacteria_unclassified(100);Bacteria_unclassified(100);Bacteria_unclassified(100);
Otu01795	6	Bacteria(100);Bacteroidetes(100);Bacteroidia(100);Bacteroidales(100);Prevotellaceae(100);Prevotella(100);Prevotella_unclassified(100);
Otu01796	6	Bacteria(100);Bacteroidetes(100);Bacteroidia(100);Bacteroidales(100);Porphyromonadaceae(100);Porphyromonas(100);Porphyromonas_unclassified(100);
Otu01797	6	Bacteria(100);Bacteroidetes(100);Bacteroidia(100);Bacteroidales(100);Prevotellaceae(100);Prevotella(100);histicola(100);
Otu01798	6	Bacteria(100);Bacteroidetes(100);Bacteroidia(100);Bacteroidales(100);Prevotellaceae(100);Alloprevotella(100);sp._oral_taxon_473(100);
Otu01799	6	Bacteria(100);Firmicutes(100);Negativicutes(100);Selenomonadales(100);Veillonellaceae(100);Veillonella(100);Veillonella_unclassified(100);
Otu01800	6	Bacteria(100);Spirochaetes(100);Spirochaetia(100);Spirochaetales(100);Spirochaetaceae(100);Treponema(100);Treponema_unclassified(100);
Otu01801	6	Bacteria(100);Firmicutes(100);Negativicutes(100);Selenomonadales(100);Veillonellaceae(100);Veillonella(100);Veillonella_unclassified(100);
Otu01802	6	Bacteria(100);Firmicutes(100);Negativicutes(100);Selenomonadales(100);Veillonellaceae(100);Veillonella(100);parvula(100);
Otu01803	6	Bacteria(100);Bacteroidetes(100);Bacteroidia(100);Bacteroidales(100);Prevotellaceae(100);Alloprevotella(100);sp._oral_taxon_473(100);
Otu01804	6	Bacteria(100);Bacteroidetes(100);Bacteroidia(100);Bacteroidales(100);Prevotellaceae(100);Prevotella(100);intermedia(100);
Otu01805	6	Bacteria(100);Bacteroidetes(100);Bacteroidia(100);Bacteroidales(100);Prevotellaceae(100);Prevotella(100);histicola(100);
Otu01806	6	Bacteria(100);Proteobacteria(100);Proteobacteria_unclassified(100);Proteobacteria_unclassified(100);Proteobacteria_unclassified(100);Proteobacteria_unclassified(100);Proteobacteria_unclassified(100);
Otu01807	6	Bacteria(100);Spirochaetes(100);Spirochaetia(100);Spirochaetales(100);Spirochaetaceae(100);Treponema(100);socranskii(100);
Otu01808	6	Bacteria(100);Firmicutes(100);Negativicutes(100);Selenomonadales(100);Veillonellaceae(100);Dialister(100);pneumosintes(100);
Otu01809	6	Bacteria(100);Bacteroidetes(100);Bacteroidia(100);Bacteroidales(100);Porphyromonadaceae(100);Tannerella(100);forsythia(100);
Otu01810	6	Bacteria(100);Bacteroidetes(100);Bacteroidia(100);Bacteroidales(100);Porphyromonadaceae(100);Porphyromonas(100);Porphyromonas_unclassified(100);
Otu01811	6	Bacteria(100);Bacteroidetes(100);Bacteroidia(100);Bacteroidales(100);Prevotellaceae(100);Prevotella(100);denticola(100);
Otu01812	6	Bacteria(100);Bacteroidetes(100);Bacteroidia(100);Bacteroidales(100);Porphyromonadaceae(100);Porphyromonas(100);Porphyromonas_unclassified(100);
Otu01813	6	Bacteria(100);Bacteria_unclassified(100);Bacteria_unclassified(100);Bacteria_unclassified(100);Bacteria_unclassified(100);Bacteria_unclassified(100);Bacteria_unclassified(100);
Otu01814	6	Bacteria(100);Bacteroidetes(100);Bacteroidia(100);Bacteroidales(100);Prevotellaceae(100);Prevotella(100);histicola(100);
Otu01815	6	Bacteria(100);Bacteroidetes(100);Bacteroidia(100);Bacteroidales(100);Porphyromonadaceae(100);Porphyromonadaceae_unclassified(100);Porphyromonadaceae_unclassified(100);
Otu01816	6	Bacteria(100);Bacteroidetes(100);Bacteroidia(100);Bacteroidales(100);Prevotellaceae(100);Prevotella(100);nanceiensis(100);
Otu01817	6	Bacteria(100);Bacteria_unclassified(100);Bacteria_unclassified(100);Bacteria_unclassified(100);Bacteria_unclassified(100);Bacteria_unclassified(100);Bacteria_unclassified(100);
Otu01818	6	Bacteria(100);Firmicutes(100);Negativicutes(100);Selenomonadales(100);Veillonellaceae(100);Selenomonas(100);dianae(100);
Otu01819	6	Bacteria(100);Bacteria_unclassified(100);Bacteria_unclassified(100);Bacteria_unclassified(100);Bacteria_unclassified(100);Bacteria_unclassified(100);Bacteria_unclassified(100);
Otu01820	6	Bacteria(100);Firmicutes(100);Negativicutes(100);Selenomonadales(100);Veillonellaceae(100);Veillonella(100);atypica(100);
Otu01821	6	Bacteria(100);Bacteroidetes(100);Bacteroidia(100);Bacteroidales(100);Prevotellaceae(100);Prevotella(100);histicola(100);
Otu01822	6	Bacteria(100);Bacteroidetes(100);Bacteroidia(100);Bacteroidales(100);Porphyromonadaceae(100);Porphyromonas(100);sp._oral_taxon_279(100);
Otu01823	6	Bacteria(100);Bacteria_unclassified(100);Bacteria_unclassified(100);Bacteria_unclassified(100);Bacteria_unclassified(100);Bacteria_unclassified(100);Bacteria_unclassified(100);
Otu01824	6	Bacteria(100);Proteobacteria(100);Alphaproteobacteria(100);Sphingomonadales(100);Sphingomonadaceae(100);Sphingomonas(100);echinoides(100);
Otu01825	6	Bacteria(100);Spirochaetes(100);Spirochaetia(100);Spirochaetales(100);Spirochaetaceae(100);Treponema(100);Treponema_unclassified(100);
Otu01826	6	Bacteria(100);Fusobacteria(100);Fusobacteriia(100);Fusobacteriales(100);Leptotrichiaceae(100);Leptotrichia(100);sp._oral_taxon_225(100);
Otu01827	6	Bacteria(100);Proteobacteria(100);Alphaproteobacteria(100);Sphingomonadales(100);Sphingomonadaceae(100);Sphingomonas(100);echinoides(100);
Otu01828	6	Bacteria(100);Firmicutes(100);Bacilli(100);Bacillales(100);Gemellaceae(100);Gemella(100);haemolysans(100);
Otu01829	6	Bacteria(100);Proteobacteria(100);Gammaproteobacteria(100);Enterobacteriales(100);Enterobacteriaceae(100);Enterobacteriaceae_unclassified(100);Enterobacteriaceae_unclassified(100);
Otu01830	6	Bacteria(100);Fusobacteria(100);Fusobacteriia(100);Fusobacteriales(100);Leptotrichiaceae(100);Leptotrichia(100);Leptotrichia_unclassified(100);
Otu01831	6	Bacteria(100);Fusobacteria(100);Fusobacteriia(100);Fusobacteriales(100);Fusobacteriaceae(100);Fusobacterium(100);nucleatum_subsp._vincentii(100);
Otu01832	6	Bacteria(100);Bacteroidetes(100);Bacteroidetes_unclassified(100);Bacteroidetes_unclassified(100);Bacteroidetes_unclassified(100);Bacteroidetes_unclassified(100);Bacteroidetes_unclassified(100);
Otu01833	6	Bacteria(100);Fusobacteria(100);Fusobacteriia(100);Fusobacteriales(100);Fusobacteriaceae(100);Fusobacterium(100);periodonticum(100);
Otu01834	6	Bacteria(100);Firmicutes(100);Negativicutes(100);Selenomonadales(100);Veillonellaceae(100);Selenomonas(100);sp._oral_taxon_481(100);
Otu01835	6	Bacteria(100);Firmicutes(100);Erysipelotrichia(100);Erysipelotrichales(100);Erysipelotrichaceae(100);Erysipelotrichaceae_[G-1](100);Erysipelotrichaceae_[G-1]_unclassified(100);
Otu01836	6	Bacteria(100);Spirochaetes(100);Spirochaetia(100);Spirochaetales(100);Spirochaetaceae(100);Treponema(100);Treponema_unclassified(100);
Otu01837	6	Bacteria(100);Spirochaetes(100);Spirochaetia(100);Spirochaetales(100);Spirochaetaceae(100);Treponema(100);putidum(100);
Otu01838	6	Bacteria(100);Firmicutes(100);Negativicutes(100);Selenomonadales(100);Veillonellaceae(100);Veillonella(100);atypica(100);
Otu01839	6	Bacteria(100);Synergistetes(100);Synergistia(100);Synergistales(100);Synergistaceae(100);Fretibacterium(100);fastidiosum(100);
Otu01840	6	Bacteria(100);Bacteria_unclassified(100);Bacteria_unclassified(100);Bacteria_unclassified(100);Bacteria_unclassified(100);Bacteria_unclassified(100);Bacteria_unclassified(100);
Otu01841	6	Bacteria(100);Bacteroidetes(100);Bacteroidia(100);Bacteroidales(100);Prevotellaceae(100);Alloprevotella(100);sp._oral_taxon_473(100);
Otu01842	6	Bacteria(100);Fusobacteria(100);Fusobacteriia(100);Fusobacteriales(100);Leptotrichiaceae(100);Leptotrichia(100);Leptotrichia_unclassified(100);
Otu01843	6	Bacteria(100);Firmicutes(100);Clostridia(100);Clostridiales(100);Clostridiales_[F-1](100);Clostridiales_[F-1][G-1](100);sp._oral_taxon_093(100);
Otu01844	6	Bacteria(100);Firmicutes(100);Negativicutes(100);Selenomonadales(100);Veillonellaceae(100);Veillonella(100);Veillonella_unclassified(100);
Otu01845	6	Bacteria(100);Firmicutes(100);Bacilli(100);Lactobacillales(100);Streptococcaceae(100);Streptococcus(100);Streptococcus_unclassified(100);
Otu01846	6	Bacteria(100);Firmicutes(100);Bacilli(100);Lactobacillales(100);Streptococcaceae(100);Streptococcus(100);mitis(100);
Otu01847	6	Bacteria(100);Proteobacteria(100);Alphaproteobacteria(100);Rhizobiales(100);Rhizobiales_unclassified(100);Rhizobiales_unclassified(100);Rhizobiales_unclassified(100);
Otu01848	6	Bacteria(100);Firmicutes(100);Bacilli(100);Lactobacillales(100);Streptococcaceae(100);Streptococcus(100);Streptococcus_unclassified(100);
Otu01849	6	Bacteria(100);Firmicutes(100);Bacilli(100);Lactobacillales(100);Streptococcaceae(100);Streptococcus(100);australis(100);
Otu01850	6	Bacteria(100);Fusobacteria(100);Fusobacteriia(100);Fusobacteriales(100);Leptotrichiaceae(100);Leptotrichia(100);sp._oral_taxon_225(100);
Otu01851	6	Bacteria(100);Firmicutes(100);Bacilli(100);Lactobacillales(100);Streptococcaceae(100);Streptococcus(100);Streptococcus_unclassified(100);
Otu01852	6	Bacteria(100);Firmicutes(100);Bacilli(100);Lactobacillales(100);Streptococcaceae(100);Streptococcus(100);sp._oral_taxon_064(100);
Otu01853	6	Bacteria(100);Firmicutes(100);Bacilli(100);Lactobacillales(100);Streptococcaceae(100);Streptococcus(100);sp._oral_taxon_066(100);
Otu01854	6	Bacteria(100);Fusobacteria(100);Fusobacteriia(100);Fusobacteriales(100);Leptotrichiaceae(100);Leptotrichia(100);Leptotrichia_unclassified(100);
Otu01855	6	Bacteria(100);Firmicutes(100);Negativicutes(100);Selenomonadales(100);Veillonellaceae(100);Veillonella(100);Veillonella_unclassified(100);
Otu01856	6	Bacteria(100);Proteobacteria(100);Alphaproteobacteria(100);Rhizobiales(100);Rhizobiaceae(100);Rhizobium(100);loti(100);
Otu01857	6	Bacteria(100);Firmicutes(100);Bacilli(100);Lactobacillales(100);Streptococcaceae(100);Streptococcus(100);vestibularis(100);
Otu01858	6	Bacteria(100);Firmicutes(100);Negativicutes(100);Selenomonadales(100);Veillonellaceae(100);Veillonella(100);parvula(100);
Otu01859	6	Bacteria(100);Saccharibacteria_(TM7)(100);TM7_[C-1](100);TM7_[O-1](100);TM7_[F-1](100);TM7_[G-1](100);TM7_[G-1]_unclassified(100);
Otu01860	6	Bacteria(100);Firmicutes(100);Bacilli(100);Lactobacillales(100);Carnobacteriaceae(100);Granulicatella(100);adiacens(100);
Otu01861	6	Bacteria(100);Firmicutes(100);Negativicutes(100);Selenomonadales(100);Veillonellaceae(100);Veillonellaceae_[G-1](100);Veillonellaceae_[G-1]_unclassified(100);
Otu01862	6	Bacteria(100);Firmicutes(100);Bacilli(100);Lactobacillales(100);Streptococcaceae(100);Streptococcus(100);Streptococcus_unclassified(100);
Otu01863	6	Bacteria(100);Firmicutes(100);Bacilli(100);Lactobacillales(100);Streptococcaceae(100);Streptococcus(100);sp._oral_taxon_074(100);
Otu01864	6	Bacteria(100);Firmicutes(100);Bacilli(100);Lactobacillales(100);Streptococcaceae(100);Streptococcus(100);Streptococcus_unclassified(100);
Otu01865	6	Bacteria(100);Fusobacteria(100);Fusobacteriia(100);Fusobacteriales(100);Leptotrichiaceae(100);Leptotrichia(100);shahii(100);
Otu01866	6	Bacteria(100);Firmicutes(100);Bacilli(100);Lactobacillales(100);Carnobacteriaceae(100);Granulicatella(100);adiacens(100);
Otu01867	6	Bacteria(100);Firmicutes(100);Bacilli(100);Lactobacillales(100);Streptococcaceae(100);Streptococcus(100);sp._oral_taxon_431(100);
Otu01868	6	Bacteria(100);Firmicutes(100);Bacilli(100);Lactobacillales(100);Streptococcaceae(100);Streptococcus(100);Streptococcus_unclassified(100);
Otu01869	6	Bacteria(100);Proteobacteria(100);Alphaproteobacteria(100);Rhodobacterales(100);Rhodobacteraceae(100);Rhodobacter(100);capsulatus(100);
Otu01870	6	Bacteria(100);Firmicutes(100);Bacilli(100);Lactobacillales(100);Streptococcaceae(100);Streptococcus(100);intermedius(100);
Otu01871	6	Bacteria(100);Firmicutes(100);Bacilli(100);Lactobacillales(100);Streptococcaceae(100);Streptococcus(100);sp._oral_taxon_431(100);
Otu01872	6	Bacteria(100);Firmicutes(100);Bacilli(100);Lactobacillales(100);Lactobacillaceae(100);Lactobacillus(100);Lactobacillus_unclassified(100);
Otu01873	6	Bacteria(100);Actinobacteria(100);Actinobacteria(100);Bifidobacteriales(100);Bifidobacteriaceae(100);Alloscardovia(100);omnicolens(100);
Otu01874	6	Bacteria(100);Actinobacteria(100);Actinobacteria(100);Bifidobacteriales(100);Bifidobacteriaceae(100);Alloscardovia(100);omnicolens(100);
Otu01875	6	Bacteria(100);Actinobacteria(100);Actinobacteria(100);Actinomycetales(100);Actinomycetaceae(100);Actinomyces(100);sp._oral_taxon_169(100);
Otu01876	6	Bacteria(100);Bacteroidetes(100);Bacteroidetes_unclassified(100);Bacteroidetes_unclassified(100);Bacteroidetes_unclassified(100);Bacteroidetes_unclassified(100);Bacteroidetes_unclassified(100);
Otu01877	6	Bacteria(100);Fusobacteria(100);Fusobacteriia(100);Fusobacteriales(100);Leptotrichiaceae(100);Leptotrichia(100);sp._oral_taxon_225(100);
Otu01878	6	Bacteria(100);Firmicutes(100);Bacilli(100);Lactobacillales(100);Streptococcaceae(100);Streptococcus(100);dentisani(100);
Otu01879	6	Bacteria(100);Actinobacteria(100);Actinobacteria(100);Actinomycetales(100);Actinomycetaceae(100);Actinomyces(100);sp._oral_taxon_172(100);
Otu01880	6	Bacteria(100);Firmicutes(100);Bacilli(100);Lactobacillales(100);Streptococcaceae(100);Streptococcus(100);sp._oral_taxon_066(100);
Otu01881	6	Bacteria(100);Actinobacteria(100);Actinobacteria(100);Actinomycetales(100);Actinomycetaceae(100);Actinomyces(100);Actinomyces_unclassified(100);
Otu01882	6	Bacteria(100);Bacteroidetes(100);Bacteroidia(100);Bacteroidales(100);Prevotellaceae(100);Prevotella(100);sp._oral_taxon_942(100);
Otu01883	6	Bacteria(100);Fusobacteria(100);Fusobacteriia(100);Fusobacteriales(100);Leptotrichiaceae(100);Leptotrichiaceae_unclassified(100);Leptotrichiaceae_unclassified(100);
Otu01884	6	Bacteria(100);Firmicutes(100);Bacilli(100);Lactobacillales(100);Streptococcaceae(100);Streptococcus(100);gordonii(100);
Otu01885	6	Bacteria(100);Fusobacteria(100);Fusobacteriia(100);Fusobacteriales(100);Leptotrichiaceae(100);Leptotrichiaceae_unclassified(100);Leptotrichiaceae_unclassified(100);
Otu01886	6	Bacteria(100);Firmicutes(100);Clostridia(100);Clostridiales(100);Peptostreptococcaceae_[XI](100);Filifactor(100);alocis(100);
Otu01887	6	Bacteria(100);Bacteroidetes(100);Bacteroidetes_unclassified(100);Bacteroidetes_unclassified(100);Bacteroidetes_unclassified(100);Bacteroidetes_unclassified(100);Bacteroidetes_unclassified(100);
Otu01888	6	Bacteria(100);Actinobacteria(100);Actinobacteria(100);Corynebacteriales(100);Corynebacteriaceae(100);Corynebacterium(100);mucifaciens(100);
Otu01889	6	Bacteria(100);Firmicutes(100);Firmicutes_unclassified(100);Firmicutes_unclassified(100);Firmicutes_unclassified(100);Firmicutes_unclassified(100);Firmicutes_unclassified(100);
Otu01890	6	Bacteria(100);Firmicutes(100);Firmicutes_unclassified(100);Firmicutes_unclassified(100);Firmicutes_unclassified(100);Firmicutes_unclassified(100);Firmicutes_unclassified(100);
Otu01891	6	Bacteria(100);Firmicutes(100);Clostridia(100);Clostridiales(100);Lachnospiraceae_[XIV](100);Stomatobaculum(100);Stomatobaculum_unclassified(100);
Otu01892	6	Bacteria(100);Bacteroidetes(100);Bacteroidia(100);Bacteroidales(100);Porphyromonadaceae(100);Porphyromonas(100);sp._oral_taxon_930(100);
Otu01893	6	Bacteria(100);Firmicutes(100);Bacilli(100);Lactobacillales(100);Streptococcaceae(100);Streptococcus(100);Streptococcus_unclassified(100);
Otu01894	6	Bacteria(100);Firmicutes(100);Clostridia(100);Clostridiales(100);Lachnospiraceae_[XIV](100);Lachnoanaerobaculum(100);orale(100);
Otu01895	6	Bacteria(100);Actinobacteria(100);Actinobacteria(100);Corynebacteriales(100);Corynebacteriaceae(100);Corynebacterium(100);matruchotii(100);
Otu01896	6	Bacteria(100);Actinobacteria(100);Actinobacteria(100);Actinomycetales(100);Actinomycetaceae(100);Actinomyces(100);lingnae_[NVP](100);
Otu01897	6	Bacteria(100);Actinobacteria(100);Actinobacteria(100);Actinomycetales(100);Actinomycetaceae(100);Actinomyces(100);graevenitzii(100);
Otu01898	6	Bacteria(100);Firmicutes(100);Firmicutes_unclassified(100);Firmicutes_unclassified(100);Firmicutes_unclassified(100);Firmicutes_unclassified(100);Firmicutes_unclassified(100);
Otu01899	6	Bacteria(100);Fusobacteria(100);Fusobacteriia(100);Fusobacteriales(100);Fusobacteriaceae(100);Fusobacterium(100);Fusobacterium_unclassified(100);
Otu01900	6	Bacteria(100);Firmicutes(100);Bacilli(100);Lactobacillales(100);Streptococcaceae(100);Streptococcus(100);Streptococcus_unclassified(100);
Otu01901	6	Bacteria(100);Actinobacteria(100);Actinobacteria(100);Actinomycetales(100);Actinomycetaceae(100);Actinomyces(100);Actinomyces_unclassified(100);
Otu01902	6	Bacteria(100);Firmicutes(100);Bacilli(100);Lactobacillales(100);Streptococcaceae(100);Streptococcus(100);Streptococcus_unclassified(100);
Otu01903	6	Bacteria(100);Firmicutes(100);Bacilli(100);Lactobacillales(100);Streptococcaceae(100);Streptococcus(100);Streptococcus_unclassified(100);
Otu01904	6	Bacteria(100);Firmicutes(100);Bacilli(100);Lactobacillales(100);Streptococcaceae(100);Streptococcus(100);Streptococcus_unclassified(100);
Otu01905	6	Bacteria(100);Firmicutes(100);Clostridia(100);Clostridiales(100);Lachnospiraceae_[XIV](100);Oribacterium(100);sinus(100);
Otu01906	6	Bacteria(100);Bacteroidetes(100);Sphingobacteriia(100);Sphingobacteriales(100);Chitinophagaceae(100);Flavitalea(100);sp._oral_taxon_320(100);
Otu01907	6	Bacteria(100);Actinobacteria(100);Actinobacteria(100);Corynebacteriales(100);Corynebacteriaceae(100);Corynebacterium(100);diphtheriae(100);
Otu01908	6	Bacteria(100);Actinobacteria(100);Actinobacteria(100);Actinomycetales(100);Actinomycetaceae(100);Actinomyces(100);Actinomyces_unclassified(100);
Otu01909	6	Bacteria(100);Fusobacteria(100);Fusobacteriia(100);Fusobacteriales(100);Fusobacteriaceae(100);Fusobacterium(100);nucleatum_subsp._vincentii(100);
Otu01910	6	Bacteria(100);Actinobacteria(100);Actinobacteria(100);Actinomycetales(100);Actinomycetaceae(100);Actinobaculum(100);sp._oral_taxon_848(100);
Otu01911	6	Bacteria(100);Firmicutes(100);Bacilli(100);Lactobacillales(100);Streptococcaceae(100);Streptococcus(100);Streptococcus_unclassified(100);
Otu01912	6	Bacteria(100);Bacteria_unclassified(100);Bacteria_unclassified(100);Bacteria_unclassified(100);Bacteria_unclassified(100);Bacteria_unclassified(100);Bacteria_unclassified(100);
Otu01913	6	Bacteria(100);Actinobacteria(100);Actinobacteria(100);Actinobacteria_unclassified(100);Actinobacteria_unclassified(100);Actinobacteria_unclassified(100);Actinobacteria_unclassified(100);
Otu01914	6	Bacteria(100);Proteobacteria(100);Gammaproteobacteria(100);Pasteurellales(100);Pasteurellaceae(100);Haemophilus(100);sputorum(100);
Otu01915	6	Bacteria(100);Proteobacteria(100);Gammaproteobacteria(100);Pasteurellales(100);Pasteurellaceae(100);Haemophilus(100);Haemophilus_unclassified(100);
Otu01916	6	Bacteria(100);Firmicutes(100);Bacilli(100);Lactobacillales(100);Lactobacillaceae(100);Lactobacillus(100);Lactobacillus_unclassified(100);
Otu01917	6	Bacteria(100);Actinobacteria(100);Actinobacteria(100);Actinomycetales(100);Actinomycetaceae(100);Actinomyces(100);graevenitzii(100);
Otu01918	6	Bacteria(100);Firmicutes(100);Bacilli(100);Lactobacillales(100);Carnobacteriaceae(100);Granulicatella(100);elegans(100);
Otu01919	6	Bacteria(100);Firmicutes(100);Clostridia(100);Clostridiales(100);Lachnospiraceae_[XIV](100);Stomatobaculum(100);sp._oral_taxon_097(100);
Otu01920	6	Bacteria(100);Bacteroidetes(100);Bacteroidia(100);Bacteroidales(100);Porphyromonadaceae(100);Porphyromonas(100);sp._oral_taxon_930(100);
Otu01921	6	Bacteria(100);Proteobacteria(100);Gammaproteobacteria(100);Pasteurellales(100);Pasteurellaceae(100);Haemophilus(100);sp._oral_taxon_036(100);
Otu01922	6	Bacteria(100);Firmicutes(100);Bacilli(100);Lactobacillales(100);Streptococcaceae(100);Streptococcus(100);Streptococcus_unclassified(100);
Otu01923	6	Bacteria(100);Fusobacteria(100);Fusobacteriia(100);Fusobacteriales(100);Leptotrichiaceae(100);Leptotrichia(100);Leptotrichia_unclassified(100);
Otu01924	6	Bacteria(100);Firmicutes(100);Clostridia(100);Clostridiales(100);Lachnospiraceae_[XIV](100);Stomatobaculum(100);Stomatobaculum_unclassified(100);
Otu01925	6	Bacteria(100);Bacteroidetes(100);Bacteroidia(100);Bacteroidales(100);Porphyromonadaceae(100);Porphyromonas(100);sp._oral_taxon_930(100);
Otu01926	6	Bacteria(100);Actinobacteria(100);Actinobacteria(100);Corynebacteriales(100);Mycobacteriaceae(100);Mycobacterium(100);neoaurum(100);
Otu01927	6	Bacteria(100);Firmicutes(100);Bacilli(100);Lactobacillales(100);Streptococcaceae(100);Streptococcus(100);mutans(100);
Otu01928	6	Bacteria(100);Firmicutes(100);Bacilli(100);Lactobacillales(100);Streptococcaceae(100);Streptococcus(100);tigurinus(100);
Otu01929	6	Bacteria(100);Firmicutes(100);Bacilli(100);Lactobacillales(100);Streptococcaceae(100);Streptococcus(100);Streptococcus_unclassified(100);
Otu01930	6	Bacteria(100);Fusobacteria(100);Fusobacteriia(100);Fusobacteriales(100);Leptotrichiaceae(100);Leptotrichia(100);sp._oral_taxon_215(100);
Otu01931	6	Bacteria(100);Fusobacteria(100);Fusobacteriia(100);Fusobacteriales(100);Leptotrichiaceae(100);Leptotrichia(100);Leptotrichia_unclassified(100);
Otu01932	6	Bacteria(100);Actinobacteria(100);Actinobacteria(100);Actinomycetales(100);Actinomycetaceae(100);Actinomyces(100);lingnae_[NVP](100);
Otu01933	6	Bacteria(100);Proteobacteria(100);Betaproteobacteria(100);Neisseriales(100);Neisseriaceae(100);Neisseriaceae_unclassified(100);Neisseriaceae_unclassified(100);
Otu01934	6	Bacteria(100);Actinobacteria(100);Actinobacteria(100);Propionibacteriales(100);Propionibacteriaceae(100);Propionibacterium(100);acnes(100);
Otu01935	6	Bacteria(100);Proteobacteria(100);Betaproteobacteria(100);Neisseriales(100);Neisseriaceae(100);Neisseria(100);oralis(100);
Otu01936	6	Bacteria(100);Actinobacteria(100);Actinobacteria(100);Actinomycetales(100);Actinomycetaceae(100);Actinomyces(100);lingnae_[NVP](100);
Otu01937	6	Bacteria(100);Firmicutes(100);Bacilli(100);Lactobacillales(100);Streptococcaceae(100);Streptococcus(100);Streptococcus_unclassified(100);
Otu01938	6	Bacteria(100);Actinobacteria(100);Actinobacteria(100);Actinobacteria_unclassified(100);Actinobacteria_unclassified(100);Actinobacteria_unclassified(100);Actinobacteria_unclassified(100);
Otu01939	6	Bacteria(100);Firmicutes(100);Clostridia(100);Clostridiales(100);Lachnospiraceae_[XIV](100);Oribacterium(100);Oribacterium_unclassified(100);
Otu01940	6	Bacteria(100);Fusobacteria(100);Fusobacteriia(100);Fusobacteriales(100);Leptotrichiaceae(100);Leptotrichia(100);sp._oral_taxon_215(100);
Otu01941	6	Bacteria(100);Proteobacteria(100);Betaproteobacteria(100);Neisseriales(100);Neisseriaceae(100);Neisseria(100);Neisseria_unclassified(100);
Otu01942	6	Bacteria(100);Actinobacteria(100);Actinobacteria(100);Propionibacteriales(100);Propionibacteriaceae(100);Propionibacterium(100);avidum(100);
Otu01943	6	Bacteria(100);Firmicutes(100);Bacilli(100);Lactobacillales(100);Streptococcaceae(100);Streptococcus(100);Streptococcus_unclassified(100);
Otu01944	6	Bacteria(100);Actinobacteria(100);Actinobacteria(100);Actinobacteria_unclassified(100);Actinobacteria_unclassified(100);Actinobacteria_unclassified(100);Actinobacteria_unclassified(100);
Otu01945	6	Bacteria(100);Proteobacteria(100);Betaproteobacteria(100);Neisseriales(100);Neisseriaceae(100);Neisseria(100);Neisseria_unclassified(100);
Otu01946	6	Bacteria(100);Firmicutes(100);Bacilli(100);Lactobacillales(100);Carnobacteriaceae(100);Granulicatella(100);adiacens(100);
Otu01947	6	Bacteria(100);Actinobacteria(100);Actinobacteria(100);Actinomycetales(100);Actinomycetaceae(100);Actinomyces(100);Actinomyces_unclassified(100);
Otu01948	6	Bacteria(100);Proteobacteria(100);Gammaproteobacteria(100);Pasteurellales(100);Pasteurellaceae(100);Aggregatibacter(100);Aggregatibacter_unclassified(100);
Otu01949	6	Bacteria(100);Fusobacteria(100);Fusobacteriia(100);Fusobacteriales(100);Leptotrichiaceae(100);Leptotrichia(100);sp._oral_taxon_215(100);
Otu01950	6	Bacteria(100);Proteobacteria(100);Betaproteobacteria(100);Neisseriales(100);Neisseriaceae(100);Neisseria(100);meningitidis(100);
Otu01951	6	Bacteria(100);Firmicutes(100);Bacilli(100);Lactobacillales(100);Streptococcaceae(100);Streptococcus(100);Streptococcus_unclassified(100);
Otu01952	6	Bacteria(100);Proteobacteria(100);Gammaproteobacteria(100);Pasteurellales(100);Pasteurellaceae(100);Haemophilus(100);sp._oral_taxon_908(100);
Otu01953	6	Bacteria(100);Actinobacteria(100);Actinobacteria(100);Actinobacteria_unclassified(100);Actinobacteria_unclassified(100);Actinobacteria_unclassified(100);Actinobacteria_unclassified(100);
Otu01954	6	Bacteria(100);Firmicutes(100);Bacilli(100);Lactobacillales(100);Streptococcaceae(100);Streptococcus(100);Streptococcus_unclassified(100);
Otu01955	6	Bacteria(100);Proteobacteria(100);Betaproteobacteria(100);Neisseriales(100);Neisseriaceae(100);Kingella(100);sp._oral_taxon_459(100);
Otu01956	6	Bacteria(100);Proteobacteria(100);Gammaproteobacteria(100);Pasteurellales(100);Pasteurellaceae(100);Haemophilus(100);Haemophilus_unclassified(100);
Otu01957	6	Bacteria(100);Proteobacteria(100);Gammaproteobacteria(100);Pasteurellales(100);Pasteurellaceae(100);Haemophilus(100);sputorum(100);
Otu01958	6	Bacteria(100);Firmicutes(100);Bacilli(100);Lactobacillales(100);Streptococcaceae(100);Streptococcus(100);Streptococcus_unclassified(100);
Otu01959	6	Bacteria(100);Proteobacteria(100);Gammaproteobacteria(100);Pseudomonadales(100);Moraxellaceae(100);Moraxella(100);catarrhalis(100);
Otu01960	6	Bacteria(100);Proteobacteria(100);Gammaproteobacteria(100);Pasteurellales(100);Pasteurellaceae(100);Haemophilus(100);Haemophilus_unclassified(100);
Otu01961	6	Bacteria(100);Firmicutes(100);Bacilli(100);Lactobacillales(100);Streptococcaceae(100);Streptococcus(100);Streptococcus_unclassified(100);
Otu01962	6	Bacteria(100);Proteobacteria(100);Gammaproteobacteria(100);Pasteurellales(100);Pasteurellaceae(100);Aggregatibacter(100);sp._oral_taxon_458(100);
Otu01963	6	Bacteria(100);Firmicutes(100);Bacilli(100);Lactobacillales(100);Streptococcaceae(100);Streptococcus(100);Streptococcus_unclassified(100);
Otu01964	6	Bacteria(100);Proteobacteria(100);Gammaproteobacteria(100);Pasteurellales(100);Pasteurellaceae(100);Haemophilus(100);sp._oral_taxon_908(100);
Otu01965	6	Bacteria(100);Firmicutes(100);Bacilli(100);Lactobacillales(100);Streptococcaceae(100);Streptococcus(100);Streptococcus_unclassified(100);
Otu01966	6	Bacteria(100);Proteobacteria(100);Gammaproteobacteria(100);Pseudomonadales(100);Pseudomonadaceae(100);Pseudomonas(100);Pseudomonas_unclassified(100);
Otu01967	6	Bacteria(100);Firmicutes(100);Bacilli(100);Lactobacillales(100);Streptococcaceae(100);Streptococcus(100);Streptococcus_unclassified(100);
Otu01968	6	Bacteria(100);Proteobacteria(100);Epsilonproteobacteria(100);Campylobacterales(100);Campylobacteraceae(100);Campylobacter(100);Campylobacter_unclassified(100);
Otu01969	6	Bacteria(100);Proteobacteria(100);Epsilonproteobacteria(100);Campylobacterales(100);Campylobacteraceae(100);Campylobacter(100);Campylobacter_unclassified(100);
Otu01970	6	Bacteria(100);Proteobacteria(100);Gammaproteobacteria(100);Pseudomonadales(100);Moraxellaceae(100);Acinetobacter(100);sp._oral_taxon_408(100);
Otu01971	6	Bacteria(100);Proteobacteria(100);Gammaproteobacteria(100);Pasteurellales(100);Pasteurellaceae(100);Haemophilus(100);parainfluenzae(100);
Otu01972	6	Bacteria(100);Proteobacteria(100);Epsilonproteobacteria(100);Campylobacterales(100);Helicobacteraceae(100);Helicobacter(100);pylori(100);
Otu01973	6	Bacteria(100);Proteobacteria(100);Gammaproteobacteria(100);Pasteurellales(100);Pasteurellaceae(100);Haemophilus(100);sp._oral_taxon_036(100);
Otu01974	6	Bacteria(100);Firmicutes(100);Bacilli(100);Lactobacillales(100);Streptococcaceae(100);Streptococcus(100);Streptococcus_unclassified(100);
Otu01975	6	Bacteria(100);Proteobacteria(100);Betaproteobacteria(100);Neisseriales(100);Neisseriaceae(100);Neisseria(100);Neisseria_unclassified(100);
Otu01976	6	Bacteria(100);Firmicutes(100);Bacilli(100);Lactobacillales(100);Streptococcaceae(100);Streptococcus(100);Streptococcus_unclassified(100);
Otu01977	6	Bacteria(100);Firmicutes(100);Bacilli(100);Lactobacillales(100);Carnobacteriaceae(100);Granulicatella(100);elegans(100);
Otu01978	6	Bacteria(100);Proteobacteria(100);Gammaproteobacteria(100);Pasteurellales(100);Pasteurellaceae(100);Aggregatibacter(100);sp._oral_taxon_458(100);
Otu01979	6	Bacteria(100);Firmicutes(100);Bacilli(100);Lactobacillales(100);Streptococcaceae(100);Streptococcus(100);Streptococcus_unclassified(100);
Otu01980	6	Bacteria(100);Proteobacteria(100);Betaproteobacteria(100);Neisseriales(100);Neisseriaceae(100);Neisseria(100);Neisseria_unclassified(100);
Otu01981	6	Bacteria(100);Proteobacteria(100);Gammaproteobacteria(100);Pasteurellales(100);Pasteurellaceae(100);Haemophilus(100);Haemophilus_unclassified(100);
Otu01982	6	Bacteria(100);Proteobacteria(100);Gammaproteobacteria(100);Pasteurellales(100);Pasteurellaceae(100);Aggregatibacter(100);sp._oral_taxon_898(100);
Otu01983	6	Bacteria(100);Proteobacteria(100);Gammaproteobacteria(100);Pseudomonadales(100);Moraxellaceae(100);Acinetobacter(100);Acinetobacter_unclassified(100);
Otu01984	5	Bacteria(100);Bacteroidetes(100);Bacteroidia(100);Bacteroidales(100);Porphyromonadaceae(100);Porphyromonas(100);gingivalis(100);
Otu01985	5	Bacteria(100);Firmicutes(100);Bacilli(100);Lactobacillales(100);Streptococcaceae(100);Streptococcus(100);Streptococcus_unclassified(100);
Otu01986	5	Bacteria(100);Firmicutes(100);Bacilli(100);Lactobacillales(100);Carnobacteriaceae(100);Granulicatella(100);adiacens(100);
Otu01987	5	Bacteria(100);Firmicutes(100);Bacilli(100);Lactobacillales(100);Streptococcaceae(100);Streptococcus(100);Streptococcus_unclassified(100);
Otu01988	5	Bacteria(100);Firmicutes(100);Bacilli(100);Lactobacillales(100);Streptococcaceae(100);Streptococcus(100);Streptococcus_unclassified(100);
Otu01989	5	Bacteria(100);Bacteroidetes(100);Bacteroidia(100);Bacteroidales(100);Prevotellaceae(100);Prevotella(100);Prevotella_unclassified(100);
Otu01990	5	Bacteria(100);Bacteria_unclassified(100);Bacteria_unclassified(100);Bacteria_unclassified(100);Bacteria_unclassified(100);Bacteria_unclassified(100);Bacteria_unclassified(100);
Otu01991	5	Bacteria(100);Firmicutes(100);Bacilli(100);Bacillales(100);Gemellaceae(100);Gemella(100);Gemella_unclassified(100);
Otu01992	5	Bacteria(100);Proteobacteria(100);Gammaproteobacteria(100);Pasteurellales(100);Pasteurellaceae(100);Haemophilus(100);Haemophilus_unclassified(100);
Otu01993	5	Bacteria(100);Firmicutes(100);Bacilli(100);Lactobacillales(100);Streptococcaceae(100);Streptococcus(100);mitis(100);
Otu01994	5	Bacteria(100);Bacteroidetes(100);Bacteroidia(100);Bacteroidales(100);Prevotellaceae(100);Prevotella(100);histicola(100);
Otu01995	5	Bacteria(100);Firmicutes(100);Negativicutes(100);Selenomonadales(100);Veillonellaceae(100);Veillonella(100);Veillonella_unclassified(100);
Otu01996	5	Bacteria(100);Firmicutes(100);Bacilli(100);Lactobacillales(100);Streptococcaceae(100);Streptococcus(100);Streptococcus_unclassified(100);
Otu01997	4	Bacteria(100);Fusobacteria(100);Fusobacteriia(100);Fusobacteriales(100);Fusobacteriaceae(100);Fusobacterium(100);nucleatum_subsp._vincentii(100);
Otu01998	4	Bacteria(100);Firmicutes(100);Bacilli(100);Lactobacillales(100);Streptococcaceae(100);Streptococcus(100);vestibularis(100);
[truncated: 32 more rows]
