# Supplementary material for: The Microbiome of Potentially Malignant Oral Leukoplakia Exhibits Enrichment for Fusobacterium, Leptotrichia, Campylobacter, and Rothia Species
Source: Front Microbiol. 2017 Dec 1;8:2391. doi: 10.3389/fmicb.2017.02391 (PMC5717034; doi:10.3389/fmicb.2017.02391)
Supplement: Supplementary file 3 [file Table_3.XLSX]

## Sheet: Table S3
Table S3. Number of OTUs and Inverse Simpson Index values for each sample
group	Sample Type	nseqs	coverage	No OTUs	Inv Simpson
10N	Contralateral Normal	29830	0.999195	184	3.33132
11N	Contralateral Normal	8144	0.997299	111	10.2365
12N	Contralateral Normal	19163	0.998904	107	6.21108
13N	Contralateral Normal	5445	0.994674	116	9.66566
14N	Contralateral Normal	42819	0.999159	246	12.621
15N	Contralateral Normal	573308	0.999946	504	3.54892
16N	Contralateral Normal	27441	0.999308	115	11.1194
17N	Contralateral Normal	62646	0.999569	226	2.73798
18N	Contralateral Normal	179623	0.999916	403	9.45192
1N	Contralateral Normal	397583	0.99994	378	10.2733
20N	Contralateral Normal	146243	0.999822	363	4.9748
21N	Contralateral Normal	133067	0.999842	292	11.11
22N	Contralateral Normal	15689	0.998088	143	11.4689
24N	Contralateral Normal	5098	0.995096	119	8.82907
26N	Contralateral Normal	31897	0.999185	250	10.7939
28N	Contralateral Normal	5869	0.997274	137	11.1431
29N	Contralateral Normal	177201	0.999831	226	5.93052
2N	Contralateral Normal	8235	0.996478	101	6.16608
30N	Contralateral Normal	13705	0.998468	188	17.4878
31N	Contralateral Normal	94199	0.999639	359	16.3621
32N	Contralateral Normal	3709	0.988407	179	10.2698
35N	Contralateral Normal	86968	0.999632	312	3.42849
36N	Contralateral Normal	76302	0.999568	302	22.2321
3N	Contralateral Normal	43120	0.999606	219	8.26561
5N	Contralateral Normal	7134	0.995514	160	18.8573
6N	Contralateral Normal	22725	0.999164	68	1.10549
7N	Contralateral Normal	69883	0.999699	289	14.4989
9N	Contralateral Normal	19466	0.998151	160	4.84564
10C	Healthy Control	75769	0.999578	222	4.59389
11C	Healthy Control	53715	0.999628	187	32.7599
12C	Healthy Control	193225	0.999912	437	11.9552
13C	Healthy Control	70278	0.999459	362	15.9935
14C	Healthy Control	41284	0.999758	195	11.1021
15C	Healthy Control	80016	0.999663	284	19.5553
16C	Healthy Control	69886	0.999771	174	7.89726
17C	Healthy Control	260775	0.999889	362	2.26404
18C	Healthy Control	23000	0.998522	137	7.65807
19C	Healthy Control	45677	0.999518	249	15.1068
1C	Healthy Control	61873	0.999758	242	14.0975
20C	Healthy Control	90169	0.9998	355	11.2257
21C	Healthy Control	18207	0.998572	187	10.8181
22C	Healthy Control	29867	0.99923	229	7.48471
23C	Healthy Control	81664	0.999767	265	4.4996
24C	Healthy Control	65225	0.999586	220	2.32778
25N	Healthy Control	59550	0.999614	172	3.68803
2C	Healthy Control	46561	0.999205	140	2.90407
3C	Healthy Control	81777	0.99956	351	23.6693
5C	Healthy Control	74757	0.999625	191	12.9032
6C	Healthy Control	82879	0.999686	137	3.36351
7C	Healthy Control	69021	0.999754	301	8.9149
8C	Healthy Control	69494	0.999799	259	14.8073
9C	Healthy Control	12414	0.99855	124	12.7575
CT25	Healthy Control	144746	0.999737	285	12.9228
CT26	Healthy Control	253182	0.999885	320	5.28561
CT28	Healthy Control	13686	0.998173	172	14.0979
CT29	Healthy Control	178887	0.999799	279	10.9689
CT30	Healthy Control	303955	0.999931	444	4.51622
CT31	Healthy Control	353232	0.999915	431	7.76086
CT32	Healthy Control	213816	0.999799	366	19.3813
CT33	Healthy Control	911651	0.999982	530	15.0129
CT34	Healthy Control	9903	0.997375	226	32.4029
CT35	Healthy Control	92267	0.999675	238	6.65521
10D	OLK	13084	0.997784	132	5.18339
11D	OLK	73093	0.999795	64	4.82083
12D	OLK	42521	0.999671	207	10.8721
13D	OLK	193271	0.999814	273	7.74604
14D	OLK	123183	0.999756	486	35.0755
15D	OLK	17299	0.998902	104	11.4088
16D	OLK	54217	0.999816	130	9.85846
17D	OLK	38412	0.999375	148	5.46347
18DA	OLK	183994	0.999897	180	9.7704
18DB	OLK	151146	0.999815	202	6.0839
19DA	OLK	240636	0.999904	258	10.3269
19DB	OLK	30509	0.999312	145	12.1442
1D	OLK	401278	0.999973	340	7.36327
20D	OLK	71061	0.999634	265	4.98311
21D	OLK	149652	0.9999	291	14.4063
22D	OLK	49689	0.999376	176	6.84503
23DB	OLK	257578	0.999915	329	5.43731
24D	OLK	50933	0.999548	180	10.7883
25D	OLK	81725	0.999694	139	6.49665
26D	OLK	107345	0.999804	267	17.4245
27DA	OLK	1165378	0.999988	419	9.812
27DB	OLK	750387	0.999977	521	26.6921
28D	OLK	676811	0.999965	326	8.91157
29D	OLK	417463	0.999919	301	10.141
2D	OLK	205542	0.999893	314	7.21141
30D	OLK	68445	0.999532	262	11.977
31D	OLK	93221	0.999753	309	23.7791
32DA	OLK	373968	0.999941	433	9.09236
32DB	OLK	41236	0.999103	167	1.8621
33D	OLK	29516	0.999322	136	2.70818
34D	OLK	159614	0.99985	392	15.2846
35DA	OLK	202540	0.999847	353	13.6124
35DB	OLK	157092	0.999764	303	5.94196
36D	OLK	76495	0.999516	263	9.83912
3D	OLK	55300	0.999349	217	7.18548
4D	OLK	23951	0.998539	238	12.8391
5D	OLK	136335	0.999802	349	17.4058
6D	OLK	195146	0.999933	133	4.98061
7DB	OLK	163712	0.999835	300	9.02815
8DA	OLK	33175	0.998613	241	3.81566
8DB	OLK	23990	0.998624	154	4.15641
9D	OLK	131179	0.999832	131	6.96805
