# Supplementary material for: The Microbiome of Potentially Malignant Oral Leukoplakia Exhibits Enrichment for Fusobacterium, Leptotrichia, Campylobacter, and Rothia Species
Source: Front Microbiol. 2017 Dec 1;8:2391. doi: 10.3389/fmicb.2017.02391 (PMC5717034; doi:10.3389/fmicb.2017.02391)
Supplement: Supplementary file 4 [file Table_4.XLSX]

## Sheet: Table S4
Table S4. Relative abundance of OTUs
Patient	11D	15D	15N	16D	16N	18DA	18DB	19DB	1D	1N	21N	24D	24N	25D	25N	27DA	29D	29N	2D	2N	35DA	7DB	CT25	CT26	CT28	CT29	CT30	CT31	CT32	CT33	CT34	CT35	10D	10N	11N	12D	12N	13D	13N	14D	14N	17D	17N	18N	19DA	20D	20N	21D	22D
Bacteria|Firmicutes|Bacilli|Lactobacillales|Streptococcaceae|Streptococcus|Otu00001	0.011863	0.0137503	0.521165	0.00215692	0.0498787	0.0132111	0.0380156	0.0520356	0.0167161	0.284174	0.0159073	0.0221084	0.09787	0.0194122	0.221353	0.0172553	0.0690213	0.311405	0.0417902	0.0355891	0.15368	0.018873	0.015368	0.385818	0.0865462	0.197358	0.462119	0.255325	0.0396333	0.0164465	0.0798059	0.351038	0.38474	0.549744	0.20976	0.211108	0.113238	0.0221084	0.221353	0.0808843	0.197627	0.358318	0.592073	0.236991	0.00620113	0.430305	0.430035	0.213535	0.0261526
Bacteria|Proteobacteria|Gammaproteobacteria|Pasteurellales|Pasteurellaceae|Haemophilus|Otu00002	0	0.00134807	0.0056619	0.116204	0.117282	0.147749	0.093017	0.180102	0.0528444	0.0075492	0.00323537	0.174171	0.30736	0.197897	0.00620113	0.184416	0.00215692	0.000269614	0.0180642	0.0288487	0.0665948	0.179563	0.120518	0.143974	0.0390941	0.138851	0.100027	0.184686	0.0781882	0.138851	0.0159073	0.0684821	0.138043	0.0161769	0.00781882	0.0102453	0.0018873	0.0428687	0.00943651	0.034241	0.0137503	0.0369372	0.0137503	0.0142896	0.0951739	0.0167161	0.0102453	0.00350499	0
Bacteria|Firmicutes|Negativicutes|Selenomonadales|Veillonellaceae|Veillonella|Otu00003	0.086007	0.0908601	0.0463737	0.128336	0.106228	0.0018873	0.0148288	0.0177946	0.0248045	0.0425991	0.226746	0.0221084	0.0369372	0.00674036	0.00107846	0.147209	0.0312753	0.0264222	0.0773793	0.0897816	0.0452952	0.0544621	0.0727959	0.0878943	0.0369372	0.0938258	0.0250741	0.0409814	0.0765705	0.128606	0.0452952	0.037746	0.01402	0.01402	0.0121327	0.01402	0.00862766	0.0202211	0.051766	0.0612025	0.0638986	0.00862766	0.0142896	0.00997574	0.0479914	0.0248045	0.0167161	0.075492	0.176058
Bacteria|Actinobacteria|Actinobacteria|Actinomycetales|Micrococcaceae|Rothia|Otu00004	0.203829	0.0488002	0.00620113	0.0115934	0.131572	0.193314	0.0814236	0.134538	0.242653	0.0221084	0.089512	0.0288487	0.0644379	0.293341	0.0310057	0.01402	0.146401	0.0558102	0.259908	0.22378	0.0304664	0.101375	0.0490698	0.0916689	0.162578	0.096522	0.0245349	0.0477218	0.0261526	0.074144	0.0372068	0.0609329	0.11162	0.0212995	0.01402	0.01402	0.0164465	0.0555406	0.105419	0.0156376	0.051766	0.177676	0.00700998	0.015368	0.20248	0.0331626	0.0212995	0.0272311	0.0339714
Bacteria|Firmicutes|Bacilli|Lactobacillales|Streptococcaceae|Streptococcus|Otu00005	0.0800755	0.138043	0.0075492	0.0954435	0.104341	0	0.000269614	0.00242653	0.0207603	0.00727959	0.075492	0.116473	0.0310057	0.0075492	0.00215692	0.0946347	0.0256134	0.00835805	0.152063	0.229172	0.00458345	0.0746832	0.0266918	0.0339714	0.121327	0.0622809	0.00107846	0.0148288	0.00700998	0.0512267	0.0196819	0.00674036	0.01402	0.00431383	0.0107846	0.00593152	0.0256134	0.241305	0.150714	0.0134807	0.0752224	0.00296576	0.00620113	0.00431383	0.037746	0.0113238	0.00727959	0.0202211	0.134807
Bacteria|Firmicutes|Bacilli|Lactobacillales|Streptococcaceae|Streptococcus|Otu00006	0.0496091	0.0212995	0.0833109	0.00700998	0.0690213	0	0.000269614	0.00296576	0.0231868	0.0115934	0.0533837	0.00485306	0.011863	0.00134807	0.000539229	0.0212995	0.029388	0.0169857	0.193853	0.207334	0.0102453	0.239687	0.0285791	0.0145592	0.0199515	0.0622809	0.00107846	0.0172553	0.00620113	0.0485306	0.0396333	0.01402	0.0113238	0.00862766	0.00242653	0.0037746	0.011863	0.00269614	0.0431383	0.0337018	0.0579671	0.000269614	0.00296576	0.00269614	0.00458345	0.0142896	0.00431383	0.000808843	0.116473
Bacteria|Firmicutes|Bacilli|Lactobacillales|Streptococcaceae|Streptococcus|Otu00007	0	0.000539229	0.00835805	0.000808843	0.00431383	0.00242653	0.0142896	0.09787	0.2165	0.0018873	0.000269614	0.000269614	0.0210299	0.000539229	0.000808843	0.170127	0.074144	0.0962524	0.000539229	0.00161769	0.00404422	0.000808843	0.000808843	0.0056619	0.00674036	0.0037746	0.000539229	0	0	0.000269614	0.0113238	0	0.00404422	0	0.000539229	0	0	0.000539229	0.000808843	0	0.00593152	0.000539229	0.00161769	0.00242653	0.0388245	0.0075492	0.00485306	0	0.00323537
Bacteria|Firmicutes|Bacilli|Lactobacillales|Streptococcaceae|Streptococcus|Otu00008	0	0	0.00620113	0	0	0.000269614	0.00404422	0	0.0148288	0.0496091	0	0.00161769	0	0.041251	0.458614	0	0.211917	0.228633	0.00161769	0	0	0	0	0	0.00215692	0	0.000269614	0	0.000269614	0	0	0	0.00674036	0.00404422	0	0	0.000269614	0.00134807	0.0248045	0.000539229	0	0.0665948	0.0204907	0.000808843	0	0.0717174	0.0633594	0	0.00215692
Bacteria|Firmicutes|Bacilli|Lactobacillales|Streptococcaceae|Streptococcus|Otu00009	0.361553	0.0798059	0.00647075	0.0458345	0.0234565	0.00916689	0.0159073	0.0318145	0.0846589	0.0137503	0.00269614	0.166352	0.0183338	0.0037746	0.000269614	0	0.103532	0.00862766	0.00161769	0.0207603	0.00323537	0.00350499	0.00835805	0.0215692	0.0175249	0.0318145	0.00620113	0.00512267	0.0164465	0.0075492	0.000808843	0.0183338	0.0393637	0.0164465	0.00269614	0.000808843	0.0350499	0.239687	0.0485306	0.0496091	0.136964	0.00916689	0.00620113	0.0226476	0.048261	0.0037746	0.00107846	0.0366676	0.00107846
Bacteria|Proteobacteria|Betaproteobacteria|Neisseriales|Neisseriaceae|Neisseria|Otu00010	0	0.000808843	0.00296576	0.00674036	0.148018	0.0795363	0.372877	0.0382853	0.0676732	0.0372068	0	0.0304664	0.00512267	0.164465	0.00997574	0	0	0.000269614	0.000269614	0.000808843	0.037746	0.000269614	0.187921	0	0.00781882	0.00107846	0.0353195	0.044756	0.114047	0.100027	0.0113238	0.0976004	0.0283095	0.0121327	0.00727959	0.0056619	0.00269614	0.00161769	0.0159073	0.0134807	0.00134807	0.00269614	0.00727959	0.0250741	0.0196819	0.00323537	0.00323537	0.000269614	0
Bacteria|Bacteroidetes|Bacteroidia|Bacteroidales|Prevotellaceae|Prevotella|Otu00011	0	0.213265	0.00835805	0.229981	0.00674036	0.000808843	0.0037746	0.0932866	0.00943651	0.0523052	0.0401726	0.0582367	0.0234565	0.00134807	0.00269614	0.00862766	0.00350499	0.000539229	0.0115934	0.0018873	0.0137503	0.00161769	0.0366676	0.00674036	0.00350499	0.0250741	0.00593152	0.0110542	0.102723	0.0827716	0.010515	0.00674036	0.00727959	0.00647075	0.0207603	0.0231868	0.00943651	0.0434079	0.0132111	0.0431383	0.0242653	0.00862766	0.0175249	0.0194122	0.175519	0.018873	0.0204907	0.0736047	0.00539229
Bacteria|Firmicutes|Bacilli|Lactobacillales|Carnobacteriaceae|Granulicatella|Otu00012	0.11189	0.0301968	0.0056619	0.00296576	0.0590456	0.0388245	0.0372068	0.0253438	0.0253438	0.0145592	0.0417902	0.0768401	0.0202211	0.037746	0.00269614	0.00215692	0.041251	0.0107846	0.0199515	0.0514964	0.0277703	0.0191426	0.0541925	0.0425991	0.0399029	0.0234565	0.0299272	0.0115934	0.0245349	0.037746	0.01402	0.0218388	0.0186034	0.00835805	0.00296576	0.00215692	0.00943651	0.037746	0.0568886	0.01402	0.0630898	0.015368	0.00647075	0.00647075	0.032893	0.00242653	0.00215692	0.0107846	0.0110542
Bacteria|Firmicutes|Bacilli|Lactobacillales|Streptococcaceae|Streptococcus|Otu00013	0.0110542	0.000808843	0.0037746	0	0.00997574	0.0134807	0.00458345	0.00485306	0.00215692	0.00242653	0.000269614	0.0442168	0.0161769	0	0.00458345	0.000808843	0.000808843	0.0620113	0.00134807	0.00107846	0.0768401	0.00107846	0.0550013	0.000539229	0.0218388	0.00269614	0.0124023	0.151793	0.0509571	0.0159073	0.0452952	0.00512267	0.00350499	0.00781882	0.0212995	0.0269614	0.324616	0.000539229	0.0107846	0.0169857	0.0175249	0.0555406	0.0113238	0.0161769	0	0.00916689	0.00781882	0.00296576	0.000539229
Bacteria|Firmicutes|Bacilli|Bacillales|Gemellaceae|Gemella|Otu00014	0.00674036	0.00350499	0.0231868	0.00107846	0.00835805	0.00943651	0.034241	0.0134807	0.00620113	0.0768401	0.0037746	0.00107846	0.0250741	0.0186034	0.119978	0.00134807	0.00458345	0.00647075	0.000808843	0.00431383	0.0436775	0.00242653	0.0018873	0.0337018	0.0350499	0.0056619	0.00215692	0.0159073	0.00215692	0.0250741	0.0496091	0.00431383	0.0725263	0.0288487	0.0595848	0.0523052	0.177137	0.00593152	0.0156376	0.022378	0.0180642	0.0207603	0.0345106	0.134268	0.00161769	0.0180642	0.025883	0.0525748	0.00161769
Bacteria|Firmicutes|Bacilli|Lactobacillales|Streptococcaceae|Streptococcus|Otu00015	0	0.000539229	0.0018873	0	0	0	0	0.000269614	0.0124023	0.00889728	0.000269614	0.00107846	0.00862766	0.000269614	0.00323537	0.0695605	0.000269614	0	0.000539229	0.00215692	0.00647075	0.00620113	0.00862766	0.0056619	0.103532	0.0215692	0.00674036	0.00296576	0.00997574	0.00539229	0.0781882	0.0374764	0.00512267	0.0018873	0.00134807	0.000539229	0	0.000539229	0.000269614	0.00296576	0.00107846	0.000269614	0	0.00107846	0.000539229	0.00539229	0.00620113	0.0018873	0.000269614
Bacteria|Fusobacteria|Fusobacteriia|Fusobacteriales|Fusobacteriaceae|Fusobacterium|Otu00016	0	0.0374764	0.00296576	0.0404422	0.0115934	0.0455648	0.0571583	0.034241	0.0150984	0.0261526	0.00485306	0.0323537	0.0110542	0.0142896	0.00269614	0.00323537	0.000269614	0.000539229	0.000269614	0	0.0504179	0.000269614	0.0423295	0.0113238	0.00862766	0.00431383	0.015368	0.00997574	0.0603936	0.0323537	0.00916689	0.0210299	0.0037746	0.0148288	0.00727959	0.00458345	0.000539229	0.0180642	0.00997574	0.0250741	0.00458345	0.0124023	0.00323537	0.00647075	0.00862766	0.00323537	0.00431383	0.0167161	0
Bacteria|Fusobacteria|Fusobacteriia|Fusobacteriales|Fusobacteriaceae|Fusobacterium|Otu00017	0	0.000269614	0.0142896	0.000269614	0	0	0	0	0.00107846	0.00700998	0.00215692	0.000808843	0.000808843	0	0	0.0113238	0	0	0.011863	0.00539229	0.000269614	0.032893	0.00134807	0.0056619	0.00242653	0.000808843	0.0148288	0.00350499	0.00458345	0.00404422	0.0318145	0.000269614	0	0.00161769	0	0	0	0	0	0.00862766	0.00107846	0	0	0	0	0.000269614	0.00835805	0.0018873	0.00269614
Bacteria|Fusobacteria|Fusobacteriia|Fusobacteriales|Leptotrichiaceae|Leptotrichia|Otu00018	0	0.0555406	0.00269614	0.0358587	0.00107846	0.00107846	0.00215692	0.00134807	0.00215692	0.00404422	0.0191426	0.00107846	0.0037746	0.000808843	0.000269614	0.0245349	0.00431383	0.00269614	0.00269614	0.00134807	0.00647075	0.00485306	0.00242653	0.00242653	0.00835805	0.00835805	0.000539229	0.00539229	0.0266918	0.00107846	0.00808843	0.00134807	0.00215692	0.0145592	0.00296576	0.000808843	0.000539229	0.000269614	0.000808843	0.00458345	0.00161769	0	0.00161769	0.00161769	0.0523052	0.00107846	0.00242653	0.0399029	0.000269614
Bacteria|Firmicutes|Bacilli|Lactobacillales|Streptococcaceae|Streptococcus|Otu00019	0	0	0.00350499	0	0	0	0	0.000539229	0.000539229	0	0	0	0.00161769	0	0.000269614	0.0337018	0.0018873	0	0.00215692	0	0	0.000808843	0.000269614	0	0	0	0	0	0	0	0.000269614	0	0	0.00620113	0	0	0	0.000539229	0.000808843	0	0.00269614	0	0.000269614	0	0	0	0.000269614	0	0.0142896
Bacteria|Bacteroidetes|Bacteroidia|Bacteroidales|Prevotellaceae|Prevotella|Otu00020	0	0.00485306	0.00134807	0.000269614	0.000269614	0	0.000269614	0.00296576	0.000539229	0.00242653	0.123214	0.0018873	0.00620113	0	0.000269614	0.00674036	0.0107846	0.00215692	0.000808843	0	0	0.00350499	0.00323537	0.000539229	0	0.00161769	0	0.00269614	0.00296576	0	0.00134807	0	0	0.000808843	0.0134807	0.01402	0.0037746	0	0.00242653	0.0207603	0.0121327	0.00269614	0.00593152	0.00808843	0.00781882	0.00539229	0.00539229	0.00134807	0.283904
Bacteria|Firmicutes|Bacilli|Lactobacillales|Streptococcaceae|Streptococcus|Otu00021	0	0.000539229	0.00323537	0.00161769	0.00242653	0.010515	0.0172553	0	0.00593152	0.00512267	0.00161769	0.0102453	0.00781882	0.0544621	0.00107846	0	0.00215692	0.000269614	0.00107846	0.00161769	0.0018873	0.00134807	0.0927474	0.0161769	0.00431383	0.0434079	0.015368	0.00296576	0.0218388	0.0172553	0.00647075	0.00269614	0.010515	0.00242653	0	0.0018873	0	0.0299272	0.0744136	0.000269614	0	0.0191426	0.00107846	0.000539229	0	0.00107846	0.00107846	0	0
Bacteria|Proteobacteria|Betaproteobacteria|Neisseriales|Neisseriaceae|Neisseria|Otu00022	0	0.000269614	0.00350499	0.000269614	0	0.00242653	0.0018873	0.00485306	0.000539229	0.00593152	0	0.000269614	0.00242653	0	0.0018873	0	0	0	0	0	0.150984	0	0.00835805	0.000269614	0.0202211	0	0	0.0056619	0.00323537	0.00323537	0.000539229	0.0593152	0.00485306	0.000539229	0.00161769	0.00431383	0.00107846	0	0	0.00242653	0.000539229	0.00134807	0.00215692	0.00539229	0.00889728	0.00242653	0.00215692	0	0
Bacteria|Firmicutes|Bacilli|Bacillales|Gemellaceae|Gemella|Otu00023	0	0.011863	0.000269614	0.00134807	0.0353195	0.00889728	0.0102453	0.0194122	0.0121327	0.00404422	0.0159073	0.00647075	0.00647075	0.0145592	0.00107846	0.00134807	0.0110542	0.00242653	0	0.000269614	0.00512267	0.00323537	0.0137503	0.00916689	0.0334322	0.0150984	0.00539229	0.0107846	0.0075492	0.00889728	0.00620113	0.0115934	0.00296576	0.000539229	0	0.000269614	0	0.0444864	0.0115934	0.0129415	0.00943651	0.00647075	0.00350499	0.00161769	0.0687517	0.000808843	0.00161769	0.00512267	0
Bacteria|Bacteroidetes|Bacteroidia|Bacteroidales|Porphyromonadaceae|Porphyromonas|Otu00024	0	0.00107846	0.0037746	0.0172553	0.00431383	0.00916689	0.0477218	0.0334322	0.01402	0.0275007	0.000808843	0	0.00161769	0.00997574	0.00323537	0.00107846	0	0.000269614	0	0	0.0253438	0	0.0148288	0.00161769	0.00242653	0.000539229	0.0199515	0.00134807	0.0221084	0.00943651	0.000539229	0.0102453	0.00808843	0.00269614	0.00781882	0.00539229	0.00296576	0.0137503	0.00512267	0.0177946	0.00242653	0.0056619	0.00593152	0.00431383	0.0283095	0.00134807	0.00215692	0.0018873	0
Bacteria|Firmicutes|Bacilli|Lactobacillales|Streptococcaceae|Streptococcus|Otu00025	0	0	0.00161769	0	0	0	0	0	0	0	0	0.0275007	0.00539229	0	0.000269614	0.000808843	0.0585063	0.0110542	0	0.000539229	0	0	0	0	0	0.0288487	0	0	0	0.00323537	0	0.00808843	0.00107846	0.00107846	0.00107846	0.00323537	0.00107846	0	0.00485306	0.00242653	0.0142896	0.000808843	0.00215692	0.00458345	0	0.00107846	0.00161769	0	0
Bacteria|Proteobacteria|Gammaproteobacteria|Pasteurellales|Pasteurellaceae|Haemophilus|Otu00026	0	0.00215692	0.0037746	0	0.00296576	0.00323537	0.0137503	0.0126719	0.000539229	0.00997574	0	0.000269614	0.0229172	0	0.00431383	0.00242653	0	0.00215692	0.000269614	0.00215692	0.000808843	0.0018873	0	0.00215692	0.00512267	0.00862766	0.00350499	0.000808843	0.00323537	0.000269614	0.00431383	0.0018873	0.00350499	0.00808843	0.0644379	0.070639	0.029388	0.00161769	0.00404422	0.0256134	0.00862766	0.0164465	0.0283095	0.0498787	0.00242653	0.0444864	0.0541925	0.000808843	0.000539229
Bacteria|Firmicutes|Bacilli|Lactobacillales|Streptococcaceae|Streptococcus|Otu00027	0	0.00134807	0	0	0	0	0	0	0	0	0.0018873	0.000269614	0	0	0.0159073	0.000269614	0.0488002	0.0644379	0	0	0.000269614	0	0.000539229	0.000269614	0.00485306	0.00404422	0	0.000269614	0	0	0.00296576	0.000539229	0	0	0	0	0	0.000269614	0.00161769	0.00404422	0.00323537	0	0	0	0	0.000539229	0.000269614	0.00134807	0.00458345
Bacteria|Firmicutes|Bacilli|Lactobacillales|Streptococcaceae|Streptococcus|Otu00028	0	0	0.000269614	0	0	0	0.000269614	0	0.000269614	0.00161769	0.000539229	0	0.0037746	0	0.00485306	0.00161769	0.00539229	0.00674036	0.0361283	0.0134807	0.000808843	0.0018873	0.0018873	0.00431383	0.00674036	0.00350499	0	0.00161769	0.000808843	0.000269614	0.00269614	0.00107846	0.00242653	0.00107846	0.000269614	0.000269614	0	0.000808843	0.00161769	0.00107846	0.00593152	0.000539229	0.00134807	0	0.000539229	0.0075492	0.00323537	0.00134807	0.00242653
Bacteria|Bacteroidetes|Bacteroidia|Bacteroidales|Prevotellaceae|Alloprevotella|Otu00029	0	0	0.00674036	0	0.0056619	0.00134807	0.00269614	0.0345106	0	0	0.00107846	0.00107846	0	0.000269614	0.0113238	0	0	0.00539229	0	0.010515	0	0	0	0	0.00161769	0	0	0	0	0	0	0	0.00970612	0.00539229	0.166083	0.165813	0.0679428	0	0	0.0525748	0.0253438	0.0355891	0.0525748	0.123214	0.00431383	0.0733351	0.0638986	0.000539229	0
Bacteria|Fusobacteria|Fusobacteriia|Fusobacteriales|Leptotrichiaceae|Leptotrichia|Otu00030	0	0.0207603	0.000269614	0.0239957	0.00134807	0	0.000269614	0	0.000269614	0.00781882	0.01402	0.0221084	0.00943651	0.00215692	0	0.0393637	0	0	0	0	0.000539229	0	0.00350499	0	0.000539229	0	0	0.000808843	0.000269614	0	0	0	0	0	0.000539229	0	0	0.00242653	0.000808843	0.00215692	0.000539229	0	0.000269614	0.000269614	0	0.000269614	0	0.0355891	0
Bacteria|Bacteroidetes|Bacteroidia|Bacteroidales|Prevotellaceae|Prevotella|Otu00031	0	0	0.0385549	0	0	0	0	0	0	0.000269614	0.000808843	0.00134807	0.000808843	0	0.000269614	0.00323537	0.00431383	0.00512267	0.011863	0.000808843	0.00161769	0.00134807	0.000269614	0.000269614	0	0.0018873	0.000808843	0.00107846	0	0.000539229	0.0115934	0.000539229	0.000269614	0.0037746	0	0.000269614	0	0	0	0.00808843	0	0	0.000269614	0	0	0	0.00107846	0.00323537	0.00161769
Bacteria|Firmicutes|Bacilli|Lactobacillales|Streptococcaceae|Streptococcus|Otu00032	0	0	0	0	0.00134807	0.114856	0.0199515	0	0.0291184	0.00431383	0	0.000269614	0	0.0239957	0.000808843	0	0	0	0	0	0.0037746	0	0.0142896	0	0.000269614	0	0.0037746	0.000808843	0.0037746	0.00485306	0.0121327	0.01402	0.00215692	0.00134807	0	0	0	0.000269614	0.000539229	0.0075492	0.000269614	0.00458345	0	0.00323537	0	0.000269614	0.000808843	0	0
Bacteria|Fusobacteria|Fusobacteriia|Fusobacteriales|Leptotrichiaceae|Leptotrichia|Otu00033	0	0	0	0	0	0	0	0.000808843	0	0	0	0.00431383	0	0	0	0.00107846	0	0	0	0.000269614	0	0	0.000269614	0	0	0	0	0.00215692	0	0	0	0	0.000269614	0	0	0.00161769	0.00107846	0	0	0.000808843	0.000269614	0.000269614	0.000269614	0.00242653	0.000269614	0.00134807	0.000539229	0	0
Bacteria|Firmicutes|Bacilli|Lactobacillales|Carnobacteriaceae|Granulicatella|Otu00034	0	0.00161769	0.0037746	0	0.00296576	0.00458345	0.00593152	0.0161769	0.000808843	0.00269614	0.000808843	0	0.0221084	0	0.0037746	0.000269614	0	0.00242653	0	0.00350499	0.00647075	0	0	0.000808843	0.0018873	0.000808843	0.000539229	0.000808843	0	0.000269614	0.00404422	0.000269614	0.00970612	0.0145592	0.0800755	0.0771097	0.0250741	0.00242653	0.00431383	0.0250741	0.00970612	0.0126719	0.0221084	0.051766	0.000808843	0.0226476	0.0280399	0.0159073	0.00134807
Bacteria|Proteobacteria|Betaproteobacteria|Burkholderiales|Burkholderiaceae|Lautropia|Otu00035	0	0.000269614	0.00134807	0	0	0.000269614	0.000269614	0	0.00242653	0.0115934	0	0.000269614	0.000269614	0	0.00161769	0.00862766	0	0	0.000269614	0	0.00458345	0.000269614	0.00134807	0.000269614	0.00539229	0.00215692	0.00161769	0.00134807	0.0102453	0.0037746	0.00889728	0.0056619	0	0.000539229	0	0.000539229	0.000269614	0	0	0	0	0.000269614	0.000539229	0.000539229	0	0.000539229	0	0	0
Bacteria|Actinobacteria|Actinobacteria|Actinomycetales|Actinomycetaceae|Actinomyces|Otu00036	0	0.00997574	0.000808843	0.000808843	0.00593152	0.00215692	0.00134807	0.000808843	0.00593152	0.0075492	0.0310057	0.00458345	0.00107846	0.00296576	0.000269614	0.0056619	0.00431383	0.000808843	0.0134807	0.00485306	0.00161769	0.00835805	0.00134807	0.0018873	0.0056619	0.0075492	0.00242653	0.00593152	0.0075492	0.0121327	0	0.0037746	0.00458345	0.000808843	0.00134807	0.00107846	0.000808843	0.010515	0.00323537	0.00647075	0.0156376	0.00215692	0.00404422	0.000269614	0.00458345	0.00242653	0.00161769	0.000539229	0.010515
Bacteria|Bacteroidetes|Bacteroidia|Bacteroidales|Porphyromonadaceae|Porphyromonas|Otu00037	0	0	0.00781882	0	0	0	0	0	0.000539229	0.00215692	0.00296576	0	0	0	0	0.00296576	0.0056619	0.00161769	0.00350499	0.000808843	0	0.00512267	0	0.00134807	0	0	0.00323537	0	0.00161769	0.000808843	0.0137503	0	0	0	0	0	0	0	0	0.0107846	0.000539229	0.000539229	0.000539229	0	0	0.00107846	0.00727959	0.00107846	0.0056619
Bacteria|Firmicutes|Bacilli|Lactobacillales|Streptococcaceae|Streptococcus|Otu00038	0	0	0.00107846	0	0	0	0	0.000269614	0.00512267	0	0.00215692	0	0	0.00700998	0.00107846	0.00269614	0.000269614	0	0.00431383	0.000808843	0.00350499	0.00134807	0.00215692	0.00215692	0.0248045	0.000269614	0.00242653	0.000808843	0.000808843	0	0.0337018	0.00512267	0.00134807	0.000269614	0	0.000539229	0	0.000269614	0.000539229	0	0.00242653	0.000539229	0	0	0.000539229	0	0.000539229	0.0124023	0
Bacteria|Bacteroidetes|Bacteroidia|Bacteroidales|Prevotellaceae|Alloprevotella|Otu00039	0	0	0.00242653	0	0	0	0	0	0	0.00161769	0.00107846	0.00431383	0	0	0	0.00485306	0.00107846	0.000808843	0.000269614	0	0	0.000269614	0.00107846	0.000269614	0.00107846	0	0.000808843	0.000269614	0.000808843	0.000269614	0.00727959	0	0	0	0	0	0	0.000269614	0	0.00134807	0.000539229	0.000269614	0.000808843	0.00134807	0	0.00107846	0.000539229	0.000808843	0.00916689
Bacteria|Firmicutes|Clostridia|Clostridiales|Lachnospiraceae|Lachnoanaerobaculum|Otu00040	0	0.00323537	0.000808843	0.0142896	0.00107846	0.0018873	0.00350499	0.00431383	0.00404422	0.00593152	0.0132111	0.0169857	0.0056619	0.000539229	0.000808843	0.00781882	0	0	0.000269614	0	0.00215692	0	0.00727959	0	0.000808843	0.0018873	0.00215692	0.00107846	0.0132111	0.00727959	0.000269614	0.00242653	0.000539229	0.000808843	0	0.000808843	0	0.00862766	0.00269614	0.00350499	0.000269614	0.00242653	0.00107846	0.000539229	0.0126719	0.00107846	0.000539229	0.00862766	0.0150984
Bacteria|Bacteroidetes|Bacteroidia|Bacteroidales|Prevotellaceae|Prevotella|Otu00041	0	0	0.0129415	0	0	0	0	0	0.000539229	0.00134807	0.000539229	0.00215692	0	0	0	0.00215692	0.00404422	0.00404422	0.00593152	0.00242653	0.000808843	0.00323537	0.000539229	0.000269614	0.000269614	0.000269614	0.00242653	0.0018873	0	0.00323537	0.00296576	0.000269614	0	0.00727959	0	0	0	0	0	0.00269614	0.000269614	0	0.000269614	0	0	0.000808843	0.000269614	0.000808843	0.0075492
Bacteria|Actinobacteria|Actinobacteria|Actinomycetales|Actinomycetaceae|Actinomyces|Otu00042	0	0.00296576	0.000539229	0.000269614	0.00350499	0	0	0.000808843	0.00296576	0.00431383	0.0226476	0	0.000269614	0	0.000269614	0	0.0056619	0	0	0	0.000539229	0	0.00431383	0.000539229	0.00134807	0.0018873	0	0.00485306	0.0280399	0.0164465	0.00134807	0.000808843	0.000269614	0	0.00161769	0.000269614	0	0.000269614	0	0.00862766	0.0018873	0.000539229	0.000539229	0.000269614	0.00404422	0.000269614	0.000269614	0.00269614	0
Bacteria|Actinobacteria|Actinobacteria|Actinomycetales|Actinomycetaceae|Actinomyces|Otu00043	0	0	0	0	0	0	0.000269614	0.000539229	0.00134807	0.000269614	0	0	0	0	0.00485306	0.00404422	0.00431383	0.00215692	0.00269614	0.00161769	0	0.00323537	0	0.000539229	0.0156376	0.000269614	0	0	0.00242653	0	0.0113238	0.000269614	0.00215692	0	0	0	0	0	0	0.000269614	0	0	0	0.000808843	0.000808843	0.000269614	0.000808843	0.00107846	0.00107846
Bacteria|Fusobacteria|Fusobacteriia|Fusobacteriales|Leptotrichiaceae|Leptotrichia|Otu00044	0	0.015368	0.000269614	0.00620113	0.011863	0.011863	0.0075492	0.0221084	0.0037746	0.0183338	0.00431383	0.018873	0.00134807	0.000808843	0	0	0	0	0	0	0.011863	0	0.0075492	0.000539229	0.00161769	0.000808843	0.00242653	0.00215692	0.018873	0.0056619	0.000539229	0.0037746	0.000539229	0.000269614	0	0	0	0.00134807	0.000269614	0.00161769	0.000539229	0.0018873	0.000269614	0.000269614	0.00404422	0.000539229	0.000269614	0.0180642	0
Bacteria|Bacteroidetes|Bacteroidia|Bacteroidales|Porphyromonadaceae|Porphyromonas|Otu00045	0	0	0.00674036	0	0	0	0	0	0.0113238	0.00215692	0.00161769	0	0.00134807	0	0.000269614	0	0	0	0.0115934	0.00161769	0	0.0326233	0	0	0	0	0.010515	0.000539229	0	0	0.0202211	0	0	0	0.000269614	0.000269614	0	0	0.000269614	0.0204907	0	0	0	0	0.000269614	0.000269614	0.000269614	0.000539229	0
Bacteria|Firmicutes|Bacilli|Lactobacillales|Streptococcaceae|Streptococcus|Otu00046	0	0	0.00134807	0	0	0	0	0.000808843	0.00107846	0.00269614	0.000269614	0.00161769	0.0037746	0	0.000269614	0.00700998	0.000539229	0.00134807	0.00107846	0.000539229	0	0.00700998	0.000808843	0.000269614	0.00404422	0	0.000808843	0	0	0.000539229	0.00431383	0.000269614	0	0	0	0.000539229	0	0	0.000269614	0	0.000539229	0.000808843	0.000539229	0.000539229	0	0.00161769	0.00458345	0	0.0018873
Bacteria|Firmicutes|Bacilli|Lactobacillales|Streptococcaceae|Streptococcus|Otu00047	0	0	0.00161769	0	0	0	0.000808843	0.000808843	0	0.00458345	0.00134807	0.00242653	0.00107846	0	0.00647075	0	0.000539229	0.00161769	0.00485306	0.00107846	0.00323537	0.01402	0.0037746	0.00296576	0.0266918	0.00647075	0.000269614	0.00215692	0.000269614	0.00269614	0.0075492	0.000269614	0.00107846	0.00269614	0	0	0	0.000269614	0.000269614	0.00134807	0.00242653	0.00134807	0	0	0.00215692	0.000808843	0.000539229	0.00700998	0
Bacteria|Actinobacteria|Actinobacteria|Actinomycetales|Actinomycetaceae|Actinomyces|Otu00048	0.032893	0.000539229	0	0.00161769	0.00350499	0	0.000269614	0.000539229	0.000539229	0.000269614	0.0272311	0.000808843	0.00107846	0.000269614	0	0.000539229	0.00916689	0.00215692	0.00404422	0.00296576	0.00134807	0.011863	0.000269614	0.00269614	0.00323537	0.0018873	0.00161769	0	0.0018873	0.00700998	0.000539229	0.00242653	0.000269614	0	0.000808843	0.00242653	0	0.000269614	0.00134807	0.00107846	0.00215692	0.000269614	0.000539229	0.00269614	0.00242653	0.00296576	0.00107846	0.000269614	0.0199515
Bacteria|Actinobacteria|Coriobacteriia|Coriobacteriales|Coriobacteriaceae|Atopobium|Otu00049	0	0.00215692	0.0018873	0.00107846	0.000269614	0	0	0.00134807	0.000539229	0.0018873	0.0229172	0.000269614	0	0	0.000269614	0.00269614	0.00161769	0.000539229	0.000808843	0.000269614	0.00107846	0.000808843	0.000269614	0	0	0.00215692	0	0.000269614	0.000269614	0.00242653	0.00161769	0.000269614	0.000269614	0	0.00404422	0.0018873	0	0.000539229	0.000808843	0.00269614	0.00296576	0.000269614	0.000808843	0.00242653	0.000269614	0.0018873	0.000539229	0.00296576	0.0056619
Bacteria|Proteobacteria|Betaproteobacteria|Neisseriales|Neisseriaceae|Neisseria|Otu00050	0.000539229	0.000808843	0.00269614	0	0.00269614	0.000539229	0.000269614	0.0115934	0	0	0	0	0.0226476	0	0.0075492	0	0	0.000808843	0	0.00674036	0.000539229	0	0	0	0	0	0	0	0	0	0.000269614	0	0.00242653	0.0037746	0.075492	0.0703694	0.0312753	0.0018873	0.00323537	0.0239957	0.0110542	0.0137503	0.0256134	0.0471825	0.000808843	0.030736	0.029388	0.00107846	0.000808843
Bacteria|Fusobacteria|Fusobacteriia|Fusobacteriales|Fusobacteriaceae|Fusobacterium|Otu00051	0	0	0.00134807	0	0	0	0	0	0	0.000269614	0.00107846	0.000539229	0	0	0	0.0018873	0	0	0	0.000269614	0.00107846	0	0.000269614	0.000539229	0.00107846	0	0.0056619	0	0	0.00215692	0.00781882	0.000269614	0	0	0	0	0	0	0	0.00134807	0.000269614	0	0	0	0	0	0	0	0
Bacteria|Proteobacteria|Gammaproteobacteria|Pasteurellales|Pasteurellaceae|Haemophilus|Otu00052	0	0	0.000539229	0	0	0	0	0.000539229	0.000269614	0.00107846	0	0	0	0	0.000269614	0	0	0	0	0	0	0	0.0145592	0	0.000539229	0	0.0544621	0.00323537	0.0107846	0.00323537	0.00161769	0	0	0.000269614	0.00242653	0.000269614	0.00107846	0.00269614	0.000269614	0.00215692	0	0	0.000539229	0.00134807	0	0.00107846	0.000539229	0	0
Bacteria|Proteobacteria|Epsilonproteobacteria|Campylobacterales|Campylobacteraceae|Campylobacter|Otu00053	0	0.0134807	0.000539229	0.0169857	0.00242653	0	0.000808843	0.00269614	0.000539229	0.00700998	0.00215692	0.0056619	0.000808843	0.000539229	0	0.0075492	0	0.000808843	0.00107846	0.000269614	0.00269614	0.00134807	0.00161769	0.00107846	0.000808843	0	0	0.000808843	0.00431383	0.00458345	0.000808843	0	0.000808843	0.00215692	0.000539229	0	0	0.00781882	0.00215692	0.00296576	0.00107846	0	0.000539229	0	0.00296576	0.00134807	0.000539229	0.00512267	0
Bacteria|Firmicutes|Bacilli|Lactobacillales|Streptococcaceae|Streptococcus|Otu00054	0	0	0.000269614	0	0.0018873	0.000269614	0.00808843	0	0	0.000269614	0	0	0	0.0320841	0.000539229	0	0	0	0.00593152	0.00512267	0.0037746	0.0323537	0.0075492	0	0	0	0.00458345	0.0164465	0.00647075	0.00296576	0	0.0159073	0.00296576	0.000269614	0	0	0	0.000539229	0.000808843	0.0075492	0	0.000269614	0	0.000269614	0	0.000269614	0	0	0
Bacteria|Bacteroidetes|Bacteroidia|Bacteroidales|Prevotellaceae|Prevotella|Otu00055	0	0.0129415	0.00485306	0.0129415	0.000539229	0	0	0.00107846	0.00107846	0.00781882	0.00889728	0.000539229	0.000539229	0	0	0.000539229	0.00485306	0.00781882	0	0.000269614	0.00269614	0	0	0	0.000269614	0.0037746	0.000269614	0.00134807	0.00727959	0.00485306	0	0.000269614	0.000269614	0.000808843	0.00107846	0.000808843	0.000539229	0.000539229	0.0018873	0.00323537	0.00512267	0.00107846	0.00107846	0.00107846	0.00107846	0.00134807	0.00134807	0.0237261	0.00647075
Bacteria|Firmicutes|Clostridia|Clostridiales|Peptoniphilaceae|Parvimonas|Otu00056	0	0	0.000539229	0	0	0	0	0	0.00134807	0.00323537	0.00134807	0.00134807	0.000269614	0	0.000269614	0.00107846	0.00161769	0.000808843	0.00107846	0.0018873	0.0018873	0.015368	0.000269614	0.000269614	0.000808843	0	0.00134807	0.00215692	0.000539229	0.00161769	0.0210299	0	0	0	0	0	0	0.000269614	0	0.000808843	0.00134807	0.000269614	0	0.00107846	0	0.000808843	0.00593152	0.00134807	0
Bacteria|Actinobacteria|Actinobacteria|Actinomycetales|Actinomycetaceae|Actinomyces|Otu00057	0.000269614	0.00593152	0.000539229	0	0.00134807	0	0	0.000808843	0	0.000539229	0.0183338	0.000808843	0.00107846	0	0.000539229	0.000269614	0.00835805	0.000539229	0.00269614	0	0.000808843	0.0056619	0.000539229	0.00134807	0.000808843	0.00215692	0.000539229	0.00107846	0.00674036	0.00107846	0.00134807	0.00161769	0.00107846	0.000269614	0.00323537	0.00404422	0.000539229	0.000269614	0	0.00593152	0.0056619	0.00134807	0.0037746	0.0037746	0.000269614	0.00350499	0.00215692	0.000808843	0.0137503
Bacteria|Firmicutes|Clostridia|Clostridiales|Lachnospiraceae|Stomatobaculum|Otu00058	0	0.0196819	0.00431383	0.00269614	0.00134807	0	0.00107846	0.0018873	0.00620113	0.0124023	0.0075492	0	0.000269614	0	0	0.00107846	0.000269614	0	0.000269614	0.000269614	0.00107846	0.00404422	0.0018873	0.000539229	0	0.0037746	0	0.000539229	0.00431383	0.00647075	0	0.00161769	0.000808843	0.000269614	0	0.00161769	0.000539229	0.000269614	0.000269614	0.00485306	0.000269614	0.000269614	0.00134807	0.000539229	0.00808843	0.000269614	0.000808843	0.00835805	0.00269614
Bacteria|Bacteroidetes|Bacteroidia|Bacteroidales|Prevotellaceae|Prevotella|Otu00059	0	0.0161769	0	0.0585063	0.000539229	0	0.000539229	0.000808843	0.00350499	0.0186034	0.00296576	0.000539229	0	0.000269614	0.000269614	0	0.00107846	0	0	0	0.00647075	0	0.00134807	0	0.000269614	0.00107846	0	0.00161769	0.01402	0.00242653	0	0	0.00215692	0.00161769	0.00161769	0.00107846	0.000269614	0	0.00296576	0.0102453	0.00269614	0.000808843	0.00161769	0.000269614	0.00943651	0.00107846	0.00134807	0.00107846	0.000269614
Bacteria|Fusobacteria|Fusobacteriia|Fusobacteriales|Fusobacteriaceae|Fusobacterium|Otu00060	0	0.000269614	0.00350499	0	0	0.000269614	0	0	0.000539229	0.00161769	0.00134807	0.00161769	0.00134807	0.000269614	0	0.00323537	0.00485306	0.00458345	0.00161769	0.000808843	0.00107846	0.00215692	0.000539229	0.000539229	0	0.000539229	0.00269614	0	0	0.00161769	0.00269614	0	0	0.00269614	0	0	0	0	0.000269614	0.000269614	0	0	0.000808843	0	0	0	0	0.0018873	0.0037746
Bacteria|Proteobacteria|Betaproteobacteria|Neisseriales|Neisseriaceae|Neisseria|Otu00061	0	0	0	0	0	0.114047	0.0018873	0.000269614	0.00107846	0.00161769	0	0	0	0	0.00620113	0	0	0	0.000808843	0.000539229	0.000808843	0	0	0	0.00215692	0	0	0	0	0	0	0	0.000269614	0	0.000269614	0.000269614	0	0.00620113	0	0	0	0	0.000539229	0.00134807	0	0.000269614	0.000269614	0	0
Bacteria|Bacteroidetes|Bacteroidia|Bacteroidales|Prevotellaceae|Alloprevotella|Otu00062	0.000808843	0.0037746	0.00107846	0	0	0	0	0.000269614	0	0	0.000269614	0	0.0574279	0	0	0	0	0	0	0	0.00134807	0	0	0	0	0.00215692	0.000539229	0	0	0	0.00107846	0	0	0.00107846	0.0037746	0.0102453	0.000808843	0.0250741	0.0142896	0.000539229	0	0.00161769	0.00431383	0.00647075	0.000269614	0.00431383	0.00458345	0.00323537	0.000539229
Bacteria|Proteobacteria|Gammaproteobacteria|Pasteurellales|Pasteurellaceae|Aggregatibacter|Otu00063	0	0	0.000539229	0	0	0	0.000539229	0.000269614	0.000808843	0.00269614	0.00134807	0	0	0	0.00593152	0.000269614	0.000269614	0	0.000808843	0	0.00781882	0.00431383	0.000539229	0.00107846	0.0037746	0	0.00727959	0.00161769	0.000808843	0.000269614	0.00458345	0.00269614	0.00647075	0.00485306	0	0	0	0	0	0.000269614	0	0	0	0.000269614	0	0.00107846	0	0.000808843	0
Bacteria|Bacteroidetes|Bacteroidia|Bacteroidales|Prevotellaceae|Prevotella|Otu00064	0	0	0.000539229	0.00215692	0.00107846	0.000539229	0.00323537	0.00242653	0.000808843	0.000539229	0.000269614	0.000269614	0.00242653	0	0	0	0	0.000539229	0	0.000269614	0.00269614	0	0.00781882	0.000269614	0.00134807	0	0.00134807	0.000269614	0.0056619	0.00404422	0.000808843	0.000808843	0.000269614	0.000269614	0.00593152	0.00512267	0.00215692	0.0156376	0.00943651	0.00727959	0.000808843	0.00296576	0.00350499	0.00404422	0.00107846	0.00350499	0.00242653	0.00296576	0.000539229
Bacteria|Actinobacteria|Actinobacteria|Actinomycetales|Actinomycetaceae|Actinomyces|Otu00065	0	0	0.00269614	0	0	0	0	0	0	0.000539229	0.000539229	0	0	0	0	0.00862766	0	0	0	0	0	0	0	0	0.000269614	0	0	0	0	0	0	0	0	0	0	0	0	0	0	0	0	0	0	0	0.000269614	0	0	0.00215692	0
Bacteria|Proteobacteria|Gammaproteobacteria|Pasteurellales|Pasteurellaceae|Haemophilus|Otu00066	0	0	0	0.000269614	0.0037746	0.00215692	0.00647075	0	0	0	0	0.000269614	0	0.0018873	0.0180642	0	0	0	0	0.000269614	0.00296576	0	0.000269614	0.00161769	0	0	0	0.00404422	0.000269614	0.00242653	0	0.000269614	0.00107846	0.000269614	0	0	0	0	0	0	0	0	0.00242653	0.00161769	0	0	0	0	0
Bacteria|Proteobacteria|Epsilonproteobacteria|Campylobacterales|Campylobacteraceae|Campylobacter|Otu00067	0	0	0.000808843	0	0	0	0	0	0.000269614	0.00134807	0.00107846	0	0.000539229	0	0	0.00296576	0.000269614	0.000808843	0.000539229	0	0.000808843	0.00215692	0	0.000539229	0.00107846	0.00161769	0	0.00134807	0	0.00107846	0.00242653	0	0	0.0102453	0	0	0	0	0.000269614	0.000808843	0.000539229	0	0.000269614	0.000539229	0	0	0.00269614	0.00242653	0
Bacteria|Firmicutes|Negativicutes|Selenomonadales|Veillonellaceae|Megasphaera|Otu00068	0	0.0191426	0.000539229	0.00781882	0.000808843	0	0	0.000808843	0	0.00593152	0.0129415	0.000539229	0	0	0	0.00458345	0.000539229	0.000269614	0.000539229	0	0.000269614	0.00107846	0.000269614	0	0	0.00161769	0	0.000539229	0.0018873	0.000269614	0.000539229	0	0.000269614	0	0.00161769	0.00296576	0.000808843	0	0.0018873	0.00674036	0.00242653	0.000539229	0.00242653	0.00134807	0.00107846	0.00161769	0.00215692	0.0180642	0.01402
Bacteria|Fusobacteria|Fusobacteriia|Fusobacteriales|Leptotrichiaceae|Leptotrichia|Otu00069	0	0	0	0	0	0.000269614	0.00134807	0.000269614	0.000539229	0.000269614	0.00134807	0.000808843	0.00134807	0.0018873	0.000269614	0.00107846	0	0	0.0018873	0.000269614	0.000269614	0.00215692	0.000808843	0.0018873	0.00835805	0.00350499	0.000539229	0.000539229	0.000539229	0.000539229	0.00647075	0.000539229	0.000269614	0.00161769	0	0	0	0	0.000269614	0	0	0	0.000269614	0	0	0	0	0.00781882	0
Bacteria|Fusobacteria|Fusobacteriia|Fusobacteriales|Leptotrichiaceae|Leptotrichia|Otu00070	0	0	0.000808843	0	0	0	0	0	0.000269614	0.000808843	0.00107846	0.000269614	0.00862766	0	0	0	0	0	0	0	0.00215692	0	0.000269614	0.000539229	0	0	0.000808843	0.00242653	0.000539229	0.000539229	0.000808843	0	0	0.0156376	0	0	0	0.000539229	0	0.000539229	0.000808843	0	0	0	0.00215692	0.000269614	0.000539229	0.0177946	0
Bacteria|Bacteroidetes|Bacteroidia|Bacteroidales|Prevotellaceae|Prevotella|Otu00071	0	0.00350499	0.0056619	0	0	0	0	0	0	0	0.00215692	0.000808843	0.000808843	0	0	0.00242653	0	0	0	0	0.000539229	0.000269614	0	0	0.000269614	0.00161769	0	0.000269614	0	0	0.000269614	0	0.000269614	0.00539229	0	0	0	0	0	0.000269614	0	0	0	0	0.00134807	0.000269614	0	0.0264222	0.000808843
Bacteria|Bacteroidetes|Bacteroidia|Bacteroidales|Porphyromonadaceae|Porphyromonas|Otu00072	0	0	0.000808843	0.00323537	0.00107846	0.0390941	0.032893	0.00727959	0	0	0.00269614	0	0.000808843	0	0	0	0	0	0	0	0	0	0.00134807	0	0.000808843	0	0.0018873	0	0	0.00269614	0	0.00404422	0	0	0	0.000539229	0	0	0	0	0	0	0.00107846	0	0.0056619	0.000808843	0	0.00485306	0
Bacteria|Bacteroidetes|Flavobacteriia|Flavobacteriales|Flavobacteriaceae|Bergeyella|Otu00073	0.0169857	0.000808843	0.000539229	0	0.00134807	0.00916689	0.00593152	0.00647075	0.00134807	0.000808843	0	0.00647075	0.000539229	0.00485306	0.00242653	0.000808843	0	0	0.000269614	0.000539229	0.00323537	0	0.00539229	0.000808843	0.000269614	0.00134807	0.00323537	0.000539229	0.00296576	0.0018873	0.000539229	0.00242653	0.00539229	0.000269614	0	0.000269614	0.000539229	0.0132111	0.000539229	0.000269614	0.000539229	0.00916689	0.000539229	0.00107846	0.000539229	0.000269614	0	0.000269614	0
Bacteria|Bacteroidetes|Bacteroidia|Bacteroidales|Prevotellaceae|Prevotella|Otu00074	0	0	0.00970612	0	0	0	0	0	0	0	0	0	0.000539229	0	0	0	0	0	0	0	0	0.00431383	0	0.000269614	0.000269614	0	0.0037746	0.000269614	0	0	0.00107846	0	0	0	0	0	0	0.000539229	0.000269614	0.00134807	0.00161769	0	0	0	0	0.00107846	0.00134807	0	0
Bacteria|Firmicutes|Clostridia|Clostridiales|Lachnospiraceae|Oribacterium|Otu00075	0	0.000808843	0.000269614	0.000269614	0.00161769	0	0	0	0.00161769	0.00943651	0.00242653	0.000269614	0	0	0	0	0	0	0.000539229	0.000539229	0.0018873	0.00404422	0.0018873	0.000539229	0.000269614	0.0018873	0.00107846	0.00107846	0.0037746	0.00835805	0	0.000539229	0	0.000539229	0	0.000269614	0	0	0	0.00296576	0.00107846	0.000269614	0.000539229	0	0.000269614	0	0.000539229	0.000269614	0
Bacteria|Firmicutes|Bacilli|Lactobacillales|Streptococcaceae|Streptococcus|Otu00076	0	0.0239957	0.000539229	0	0	0	0	0	0	0.00458345	0	0.00161769	0	0	0.000269614	0.000539229	0	0	0	0.000539229	0	0	0	0	0	0	0	0.00485306	0.00700998	0.010515	0	0	0.000269614	0	0.00215692	0.00134807	0.000539229	0	0.00350499	0.00107846	0	0	0	0.000539229	0	0.000539229	0.000808843	0	0.00620113
Bacteria|Proteobacteria|Betaproteobacteria|Neisseriales|Neisseriaceae|Neisseria|Otu00077	0	0.000269614	0	0	0.000269614	0	0	0	0	0	0	0	0	0	0	0.0018873	0	0	0	0	0.00107846	0	0	0	0.00107846	0	0.0037746	0	0.0037746	0.00350499	0.0215692	0.00512267	0.000269614	0	0	0	0	0	0	0	0	0	0	0.000539229	0	0	0.000269614	0	0
Bacteria|Firmicutes|Clostridia|Clostridiales|Peptostreptococcaceae|Peptostreptococcaceae|Otu00078	0	0	0.00215692	0	0	0	0	0	0.000539229	0.0018873	0.000539229	0.00161769	0	0	0	0.00161769	0	0	0.000808843	0	0.00242653	0.00889728	0	0	0.000808843	0	0.000808843	0	0	0.000539229	0.00296576	0	0	0	0	0	0	0	0	0.000539229	0.000539229	0	0	0	0	0.000539229	0.00323537	0.000539229	0.00107846
Bacteria|Actinobacteria|Actinobacteria|Corynebacteriales|Corynebacteriaceae|Corynebacterium|Otu00079	0	0	0	0	0	0	0	0.000269614	0.00134807	0.000269614	0.000808843	0.00107846	0.00134807	0	0.000539229	0.00134807	0.00404422	0.000808843	0.00404422	0.000539229	0.00134807	0.000269614	0	0.000808843	0.00647075	0.000539229	0.000808843	0.00134807	0.000808843	0.000269614	0.00727959	0.000539229	0	0.00350499	0	0	0	0	0	0.000269614	0	0	0	0	0.00404422	0	0	0.00727959	0
Bacteria|Actinobacteria|Actinobacteria|Actinomycetales|Actinomycetaceae|Actinomyces|Otu00080	0	0.011863	0	0	0	0.00134807	0.00134807	0.00107846	0.000539229	0.000539229	0.00161769	0	0.00215692	0.0113238	0.000539229	0	0.0037746	0.000539229	0	0.00134807	0	0	0	0	0	0	0	0.00161769	0	0	0.000539229	0.00134807	0.00350499	0.00215692	0.0110542	0.00727959	0.00269614	0.000269614	0.00215692	0.00674036	0.00781882	0.00458345	0.00269614	0.00512267	0.000269614	0.00431383	0.00296576	0.000539229	0
Bacteria|Fusobacteria|Fusobacteriia|Fusobacteriales|Leptotrichiaceae|Leptotrichiaceae_unclassified|Otu00081	0	0.00161769	0.000539229	0	0.00107846	0	0.000539229	0.00727959	0	0	0.000269614	0.000269614	0.00916689	0.000269614	0.00215692	0	0	0.00134807	0	0.00242653	0	0	0	0	0	0.000269614	0	0	0	0	0	0	0.00323537	0.00323537	0.0431383	0.0399029	0.0210299	0.000808843	0.00242653	0.0129415	0.00539229	0.00943651	0.0107846	0.0296576	0.000808843	0.0156376	0.0169857	0.000269614	0.000539229
Bacteria|Firmicutes|Negativicutes|Selenomonadales|Veillonellaceae|Veillonella|Otu00082	0	0.000269614	0.00431383	0	0	0	0	0.00161769	0	0	0	0	0.00161769	0	0.000269614	0	0	0	0	0	0.00700998	0	0.000269614	0	0.000808843	0	0	0.000269614	0	0	0.000269614	0.000269614	0.000269614	0	0.00727959	0.0110542	0.0056619	0.00161769	0.00431383	0.00296576	0.000808843	0.0018873	0.00350499	0.00539229	0	0.00458345	0.00458345	0	0
Bacteria|Bacteroidetes|Flavobacteriia|Flavobacteriales|Flavobacteriaceae|Capnocytophaga|Otu00083	0	0	0.000269614	0.000539229	0	0.000539229	0.000539229	0.000539229	0.000269614	0.00296576	0.00134807	0.00107846	0	0.000539229	0.000269614	0.000269614	0	0	0.00161769	0	0.0056619	0.000269614	0.000269614	0.00134807	0	0.000808843	0.000539229	0.000808843	0	0.000269614	0	0.00269614	0	0.00350499	0.000808843	0.000539229	0	0.0102453	0.000808843	0.000539229	0.00350499	0.00107846	0	0.000539229	0	0.000808843	0.00107846	0.00242653	0
Bacteria|Bacteroidetes|Flavobacteriia|Flavobacteriales|Flavobacteriaceae|Capnocytophaga|Otu00084	0	0.00161769	0	0	0	0.0609329	0.0075492	0.00161769	0.000269614	0.00134807	0	0	0	0.00161769	0	0	0	0	0	0.000269614	0.00107846	0	0	0	0.00134807	0	0.000269614	0	0	0	0.00107846	0.0018873	0	0	0.000539229	0.000539229	0	0.00727959	0	0	0	0	0	0.000808843	0	0	0	0	0
Bacteria|Firmicutes|Negativicutes|Selenomonadales|Veillonellaceae|Veillonella|Otu00085	0	0	0	0	0	0	0	0.00107846	0	0	0.000269614	0	0	0.000269614	0	0.00674036	0	0	0	0	0	0	0	0	0	0.000269614	0	0	0	0	0	0	0	0	0	0	0	0	0	0.000808843	0.000269614	0	0	0.000269614	0.00485306	0	0	0	0.000539229
Bacteria|Firmicutes|Clostridia|Clostridiales|Peptostreptococcaceae|Filifactor|Otu00086	0	0	0.00161769	0	0	0	0	0	0.000269614	0.000539229	0.000539229	0	0	0	0	0	0.00161769	0	0.00269614	0	0.00107846	0.00674036	0	0.000539229	0	0	0.0037746	0	0.000539229	0.000269614	0.00835805	0	0	0	0	0	0	0.000269614	0	0.00889728	0.000269614	0	0.000269614	0.000269614	0	0.000269614	0.000539229	0.000539229	0.00269614
Bacteria|Proteobacteria|Epsilonproteobacteria|Campylobacterales|Campylobacteraceae|Campylobacter|Otu00087	0	0.000269614	0	0.000269614	0	0	0	0.000539229	0.000269614	0.00161769	0.00161769	0.000269614	0.00107846	0	0.000539229	0	0	0	0	0	0.000269614	0	0.000269614	0.000269614	0	0	0.000539229	0.000269614	0.000808843	0	0	0.00107846	0	0.00242653	0	0	0	0.000539229	0	0	0.000539229	0.000539229	0.000539229	0.000269614	0	0	0.000269614	0.00539229	0
Bacteria|Actinobacteria|Actinobacteria|Corynebacteriales|Corynebacteriaceae|Corynebacterium|Otu00088	0	0.000269614	0.00107846	0	0	0	0	0	0	0.000269614	0.00296576	0	0.000808843	0	0.000808843	0.000808843	0	0.000539229	0	0	0.00404422	0.00161769	0	0.000539229	0.00269614	0.000269614	0	0.000808843	0	0	0	0.000269614	0.000539229	0.00269614	0	0	0	0	0	0.000269614	0.000808843	0	0	0	0	0	0	0.00593152	0
Bacteria|Bacteroidetes|Bacteroidia|Bacteroidales|Bacteroidales|Bacteroidales|Otu00089	0	0	0.00242653	0	0	0	0	0	0.000269614	0.000539229	0	0.000269614	0	0	0	0.000269614	0.00269614	0.000269614	0	0.000269614	0	0	0.000269614	0.000269614	0.000269614	0	0.00296576	0.000808843	0.000269614	0.000269614	0	0	0	0	0	0	0	0	0	0.000539229	0	0	0	0.000269614	0	0	0	0.000269614	0.00161769
Bacteria|Bacteroidetes|Bacteroidia|Bacteroidales|Prevotellaceae|Prevotella|Otu00090	0	0	0.000539229	0	0	0.000269614	0	0	0	0	0.000539229	0.00215692	0	0	0	0.000539229	0.00242653	0.000539229	0.0018873	0.000269614	0.000808843	0	0	0.000539229	0	0.000269614	0	0	0.000269614	0	0.00889728	0	0	0	0	0	0	0	0	0	0.000539229	0	0	0	0	0.00107846	0.00593152	0.000269614	0.00161769
Bacteria|Firmicutes|Clostridia|Clostridiales|Lachnospiraceae|Lachnoanaerobaculum|Otu00091	0	0	0	0.000539229	0	0	0	0	0	0.000539229	0.00161769	0.000269614	0	0	0	0.000539229	0.000808843	0.000808843	0	0	0.00269614	0.000808843	0	0	0.00350499	0.000269614	0.000269614	0.00296576	0.000269614	0.00107846	0.00161769	0	0	0.01402	0	0	0	0	0	0.000539229	0	0	0.000539229	0	0	0	0.000269614	0.00970612	0
Bacteria|Fusobacteria|Fusobacteriia|Fusobacteriales|Leptotrichiaceae|Leptotrichia|Otu00092	0	0	0.000269614	0	0	0	0.000269614	0.00161769	0.00134807	0.00458345	0	0.00134807	0.00296576	0	0.000539229	0	0	0	0.00107846	0	0.00161769	0	0	0.000808843	0.0018873	0	0.000269614	0.00593152	0.000269614	0	0	0.000269614	0	0	0	0	0	0	0.000808843	0.000269614	0	0	0	0	0.00431383	0.000269614	0.000269614	0	0
Bacteria|Bacteroidetes|Bacteroidia|Bacteroidales|Prevotellaceae|Alloprevotella|Otu00093	0	0.00727959	0.000808843	0	0	0.000269614	0.000269614	0.0142896	0.000539229	0.00593152	0.000269614	0.0431383	0	0.00107846	0	0	0	0.000269614	0	0.000269614	0	0	0.000539229	0	0	0.000269614	0.000269614	0.000269614	0.0102453	0	0.000269614	0	0.000539229	0.000539229	0.00242653	0.000539229	0.000539229	0.000269614	0	0.00107846	0.00107846	0.000539229	0.00107846	0.0018873	0.00593152	0.00134807	0.00242653	0	0
Bacteria|Bacteroidetes|Bacteroidia|Bacteroidales|Porphyromonadaceae|Porphyromonas|Otu00094	0	0	0.00134807	0	0.000808843	0	0	0.00350499	0.000269614	0	0	0.000539229	0.00404422	0	0	0	0	0.000539229	0	0.00134807	0	0.000539229	0.000539229	0	0.000269614	0	0	0	0	0	0.00161769	0	0.00215692	0.00107846	0.011863	0.0126719	0.00512267	0.000808843	0	0.00458345	0.00269614	0.00269614	0.00350499	0.00781882	0.000539229	0.00647075	0.00700998	0	0
Bacteria|Firmicutes|Bacilli|Bacillales|Gemellaceae|Gemella|Otu00095	0	0	0	0	0	0	0	0	0	0	0	0	0	0	0	0	0	0	0	0	0.0261526	0	0	0	0.0018873	0.00107846	0	0	0.000269614	0	0.00215692	0.000539229	0	0	0.00161769	0.000808843	0	0.000539229	0.00242653	0	0	0	0.000269614	0.000269614	0	0.000269614	0.00107846	0	0
Bacteria|Bacteroidetes|Bacteroidia|Bacteroidales|Porphyromonadaceae|Porphyromonas|Otu00096	0	0	0.000269614	0	0	0	0.000269614	0	0.00458345	0.00593152	0	0	0	0	0.000269614	0	0	0	0	0	0.00674036	0	0	0	0.000808843	0.000269614	0.0018873	0	0	0	0.00161769	0.000539229	0.00808843	0.00350499	0	0	0	0	0.000539229	0.00970612	0	0.000269614	0.000269614	0.000808843	0	0	0	0	0
Bacteria|Actinobacteria|Actinobacteria|Actinomycetales|Micrococcaceae|Rothia|Otu00097	0	0	0	0	0	0.00161769	0	0	0.00107846	0.00296576	0	0.000808843	0	0.000269614	0.00215692	0	0	0	0	0	0.000539229	0	0.00107846	0.000269614	0.00107846	0	0.00134807	0	0.00242653	0.000269614	0.00539229	0.00539229	0.00134807	0	0.000269614	0.000539229	0	0	0	0.000269614	0.000269614	0	0.000269614	0.00134807	0	0.00107846	0.00107846	0	0
Bacteria|Firmicutes|Bacilli|Lactobacillales|Streptococcaceae|Streptococcus|Otu00098	0	0	0	0.00269614	0.0334322	0	0	0	0.000539229	0	0	0	0.0113238	0	0	0	0	0	0	0	0	0	0.00512267	0.00862766	0	0	0	0	0	0	0	0	0	0	0	0	0	0.000539229	0.00161769	0	0.0129415	0	0	0	0	0	0	0	0
Bacteria|Proteobacteria|Betaproteobacteria|Neisseriales|Neisseriaceae|Kingella|Otu00099	0	0	0.000269614	0	0	0	0	0	0.00107846	0.00242653	0.000808843	0.000269614	0	0	0	0.000808843	0.000269614	0	0.000539229	0	0	0	0	0.00161769	0.00404422	0.00134807	0	0	0.000808843	0.000269614	0.00296576	0	0	0.00107846	0	0	0	0	0	0.000269614	0.000539229	0	0	0	0	0	0.000269614	0.00161769	0
Bacteria|Firmicutes|Bacilli|Lactobacillales|Aerococcaceae|Abiotrophia|Otu00100	0.000269614	0	0	0	0	0	0.000539229	0.000539229	0.000808843	0.000808843	0	0	0.00161769	0	0	0	0	0	0.000269614	0	0.00161769	0	0.00161769	0	0.00404422	0	0.00512267	0.00107846	0.00161769	0	0.00323537	0.0124023	0	0.000269614	0.00242653	0.00161769	0.000269614	0	0	0.000269614	0	0.000539229	0.00161769	0.00134807	0.00215692	0.000808843	0.00107846	0	0
Bacteria|Actinobacteria|Actinobacteria|Actinomycetales|Actinomycetaceae|Actinomyces|Otu00101	0	0	0.00215692	0	0	0	0	0	0	0	0	0	0	0	0	0.00350499	0	0.000269614	0.000808843	0	0	0	0	0	0	0.000269614	0	0	0	0	0	0	0	0.00431383	0	0	0	0	0	0	0	0	0	0	0	0	0	0	0.000269614
Bacteria|Bacteroidetes|Bacteroidia|Bacteroidales|Porphyromonadaceae|Tannerella|Otu00102	0	0.00485306	0	0	0	0	0.000269614	0	0.000808843	0.0018873	0.00134807	0	0	0.000269614	0	0	0	0	0	0	0.000539229	0	0.000269614	0	0	0	0	0.0018873	0.000269614	0	0.000539229	0.000269614	0	0.0134807	0	0	0	0.000269614	0	0	0	0.000539229	0.000269614	0	0	0	0.000269614	0.00647075	0
Bacteria|Bacteroidetes|Bacteroidia|Bacteroidales|Porphyromonadaceae|Tannerella|Otu00103	0	0	0.000539229	0	0	0	0	0	0	0	0	0	0	0	0.000269614	0.000269614	0.00134807	0.000269614	0.0018873	0	0	0.00161769	0	0	0	0	0.00269614	0.000808843	0	0	0.00512267	0	0	0	0	0	0	0.000269614	0.000269614	0.000269614	0	0	0	0	0	0	0	0	0.00134807
Bacteria|Firmicutes|Bacilli|Lactobacillales|Streptococcaceae|Streptococcus|Otu00104	0	0	0.0018873	0	0	0	0	0	0	0	0.000269614	0	0	0	0	0.000269614	0.000539229	0.000539229	0.00485306	0.000539229	0	0.00107846	0	0.000269614	0	0.000539229	0	0	0	0	0.0018873	0	0.000269614	0.00539229	0	0	0	0	0	0	0.00134807	0.000269614	0	0	0	0	0.000539229	0	0.00512267
Bacteria|Fusobacteria|Fusobacteriia|Fusobacteriales|Leptotrichiaceae|Leptotrichia|Otu00105	0	0	0.000269614	0.0056619	0.000269614	0	0.000539229	0.00134807	0.000269614	0.00269614	0.000808843	0	0.00700998	0	0	0	0	0	0.000269614	0	0.000269614	0	0.000539229	0.000269614	0.00161769	0	0.00107846	0.00134807	0	0	0.00161769	0.000539229	0	0.000269614	0.000539229	0.000269614	0	0.00134807	0.000269614	0	0	0.00107846	0	0	0.00107846	0	0.000539229	0.00808843	0
Bacteria|Actinobacteria|Actinobacteria|Actinomycetales|Actinomycetaceae|Actinomyces|Otu00106	0	0	0	0	0	0	0	0	0	0	0	0	0.000269614	0	0	0.00161769	0.000808843	0	0.00458345	0.00215692	0	0.000269614	0	0.00350499	0	0.000539229	0	0	0.000269614	0.000269614	0	0.000539229	0	0	0	0	0	0	0	0	0.000269614	0	0	0	0	0	0	0	0
Bacteria|Firmicutes|Bacilli|Lactobacillales|Streptococcaceae|Streptococcus|Otu00107	0	0.000808843	0	0	0	0	0	0	0.000269614	0.00134807	0	0	0	0.000808843	0	0	0	0	0	0	0.00107846	0	0.0142896	0	0	0.00107846	0.00862766	0.00107846	0.00107846	0	0	0.0115934	0.00242653	0.000269614	0.00215692	0.00107846	0.000539229	0	0	0.00404422	0.000539229	0.000539229	0.000808843	0.00107846	0	0.00134807	0.00161769	0	0
Bacteria|Firmicutes|Bacilli|Lactobacillales|Streptococcaceae|Streptococcus|Otu00108	0.022378	0.00107846	0.000269614	0	0	0	0	0	0	0	0	0	0	0	0	0	0	0	0	0.000269614	0	0.00215692	0	0	0	0	0	0	0	0	0	0	0	0	0	0	0.0134807	0	0	0	0	0	0	0	0	0	0.000539229	0	0
Bacteria|Actinobacteria|Actinobacteria|Actinomycetales|Actinomycetaceae|Actinomyces|Otu00109	0	0	0	0	0	0	0	0	0	0	0.000539229	0	0	0	0	0	0.0113238	0.00323537	0	0	0	0	0	0.000269614	0.000539229	0.000539229	0	0	0	0	0	0	0	0	0	0	0	0	0	0	0	0	0	0	0	0.000539229	0.000269614	0.00107846	0
Bacteria|Bacteroidetes|Bacteroidia|Bacteroidales|Porphyromonadaceae|Porphyromonas|Otu00110	0	0	0.000269614	0	0	0	0	0.00269614	0	0	0	0	0.00404422	0	0.00215692	0	0	0	0	0.000539229	0	0	0.000269614	0	0.000269614	0	0	0	0	0	0.00107846	0	0	0	0.0256134	0.0169857	0.00539229	0.00485306	0.00161769	0.00539229	0.00134807	0.0056619	0.00593152	0.0113238	0.000539229	0.00781882	0.00593152	0.000539229	0.000269614
Bacteria|Firmicutes|Bacilli|Bacillales|Staphylococcaceae|Staphylococcus|Otu00111	0	0	0.000269614	0	0	0	0	0.000269614	0.000269614	0.000269614	0	0	0	0	0.000269614	0	0	0	0.000269614	0	0	0.00134807	0	0	0.000269614	0.0145592	0	0	0	0	0.000269614	0	0	0	0	0	0.0037746	0	0	0.000269614	0	0.00107846	0	0.000269614	0	0.000539229	0	0	0
Bacteria|Spirochaetes|Spirochaetia|Spirochaetales|Spirochaetaceae|Treponema|Otu00112	0	0.000269614	0	0	0	0	0	0	0	0	0	0	0	0	0	0.00134807	0	0	0	0.000269614	0	0.00107846	0	0	0	0.000269614	0.000539229	0.000269614	0.000539229	0.000539229	0.00215692	0	0	0	0	0	0	0	0	0.00269614	0	0	0	0	0	0.000269614	0.000269614	0	0.000808843
Bacteria|Firmicutes|Negativicutes|Selenomonadales|Veillonellaceae|Veillonella|Otu00113	0	0.000539229	0	0.00323537	0	0	0	0	0	0	0.00323537	0	0.000269614	0	0	0.00215692	0	0	0	0	0	0	0.000269614	0	0	0.00593152	0	0.000808843	0	0	0	0	0	0	0	0	0	0	0.00107846	0	0.00485306	0	0	0	0	0	0.000269614	0.000539229	0
Bacteria|Firmicutes|Negativicutes|Selenomonadales|Veillonellaceae|Selenomonas|Otu00114	0	0	0.00539229	0	0	0	0	0	0	0	0.000808843	0	0	0	0	0	0	0	0	0	0	0	0	0	0.000269614	0	0	0.000269614	0	0	0.000269614	0	0	0	0	0.000269614	0	0	0	0.000269614	0	0	0	0	0	0	0	0.00404422	0.000269614
Bacteria|Firmicutes|Bacilli|Lactobacillales|Streptococcaceae|Streptococcus|Otu00115	0	0	0.000269614	0	0	0	0	0.000269614	0	0	0	0.000539229	0	0	0	0	0	0	0	0	0.000539229	0	0	0	0.00134807	0	0	0.000269614	0	0.00674036	0.0018873	0	0	0	0.000539229	0.000539229	0	0	0	0	0	0	0	0	0	0	0	0	0
Bacteria|Bacteroidetes|Bacteroidia|Bacteroidales|Prevotellaceae|Prevotella|Otu00116	0	0.000539229	0.000269614	0	0.000539229	0	0.000269614	0.00404422	0	0	0	0	0.00674036	0	0.00161769	0	0	0.00107846	0	0.00107846	0	0	0	0	0	0	0	0	0	0	0	0	0	0.00107846	0.0180642	0.0150984	0.00647075	0	0.00161769	0.00889728	0.0018873	0.00296576	0.00404422	0.0126719	0.000269614	0.00620113	0.00916689	0.000539229	0.000269614
Bacteria|Bacteroidetes|Flavobacteriia|Flavobacteriales|Flavobacteriaceae|Bergeyella|Otu00117	0	0	0.000269614	0	0.000269614	0.0194122	0.000808843	0.00134807	0	0	0	0	0.00350499	0	0.00107846	0	0	0.000269614	0	0	0	0	0	0	0	0	0	0	0.0037746	0	0	0	0.000269614	0.000269614	0.00539229	0.00593152	0.00269614	0.000269614	0	0.00107846	0.00107846	0.00215692	0.00269614	0.00404422	0.000269614	0.00242653	0.00350499	0.000269614	0
Bacteria|Actinobacteria|Actinobacteria|Actinomycetales|Actinomycetaceae|Actinomyces|Otu00118	0	0	0	0	0	0	0	0	0.00107846	0.000269614	0	0	0.00107846	0	0	0.000269614	0.000269614	0.000539229	0.00296576	0.00161769	0	0	0	0.00215692	0.00296576	0	0	0	0.000808843	0	0.0037746	0	0	0.000269614	0	0	0	0	0	0.000539229	0.000269614	0	0	0	0	0.000539229	0.00134807	0.00107846	0
Bacteria|Bacteroidetes|Bacteroidia|Bacteroidales|Prevotellaceae|Prevotella|Otu00119	0	0	0.00107846	0	0	0	0	0	0.000269614	0.000808843	0.000539229	0	0	0	0	0	0	0	0	0	0	0.00107846	0	0.000539229	0	0.000269614	0.00134807	0.00215692	0	0	0.00107846	0.000539229	0.000808843	0	0	0.000539229	0	0	0	0.00107846	0.000269614	0	0.00134807	0.000269614	0	0	0	0.000539229	0.000269614
Bacteria|Firmicutes|Negativicutes|Selenomonadales|Veillonellaceae|Dialister|Otu00120	0	0.000269614	0.00269614	0	0	0	0	0	0	0.000539229	0.000269614	0.000808843	0	0	0	0.000539229	0.0018873	0.00134807	0.00134807	0	0	0.000269614	0	0	0	0	0.000808843	0.000539229	0.000269614	0.000269614	0.000539229	0	0	0.000269614	0	0	0	0	0	0.0018873	0.000269614	0.000539229	0.000269614	0	0	0	0	0.00161769	0
Bacteria|Firmicutes|Erysipelotrichia|Erysipelotrichales|Erysipelotrichaceae|Solobacterium|Otu00121	0	0.0018873	0.000539229	0.00107846	0.000269614	0.000539229	0.000269614	0	0	0.00350499	0.000269614	0.000269614	0	0	0	0	0	0	0	0	0.00161769	0	0.000269614	0	0.000269614	0	0	0.000539229	0.00296576	0.00134807	0.000808843	0	0.000269614	0	0	0.000539229	0	0.000539229	0.00107846	0.00296576	0.00161769	0	0.000269614	0.000269614	0.000269614	0.00107846	0	0.000269614	0.000539229
Bacteria|Fusobacteria|Fusobacteriia|Fusobacteriales|Fusobacteriaceae|Fusobacterium|Otu00122	0	0	0	0	0.000269614	0	0	0.00350499	0	0	0	0	0.00404422	0	0.00134807	0	0	0.000269614	0	0.00242653	0	0	0	0	0	0	0	0	0	0	0.000269614	0	0.000808843	0.000539229	0.0142896	0.015368	0.00674036	0	0.0018873	0.00620113	0.00215692	0.00323537	0.00700998	0.0102453	0.000269614	0.00700998	0.00431383	0.000269614	0.000269614
Bacteria|Firmicutes|Bacilli|Bacillales|Gemellaceae|Gemella|Otu00123	0	0	0	0.00215692	0.000539229	0	0.000269614	0	0.000269614	0.000808843	0.00161769	0	0	0	0.000269614	0.000269614	0	0	0.000269614	0	0.00107846	0.000539229	0	0	0.00134807	0	0.000808843	0.000539229	0	0	0.0037746	0.00107846	0.000808843	0.000808843	0	0.000539229	0	0.00161769	0.000808843	0.000269614	0.000539229	0.000539229	0	0	0	0.000539229	0.000269614	0.00161769	0.000539229
Bacteria|Fusobacteria|Fusobacteriia|Fusobacteriales|Leptotrichiaceae|Leptotrichia|Otu00124	0	0	0	0.000539229	0	0	0	0.00647075	0	0.00107846	0	0	0.00107846	0	0	0	0	0	0	0	0	0.000269614	0	0	0.00269614	0	0	0.000539229	0.000808843	0	0.0037746	0.000539229	0.000269614	0.000269614	0.000269614	0.000539229	0	0.000539229	0	0	0.000269614	0.000539229	0	0	0.00107846	0.000269614	0.000269614	0	0
Bacteria|Fusobacteria|Fusobacteriia|Fusobacteriales|Leptotrichiaceae|Leptotrichia|Otu00125	0	0	0	0.00808843	0.000269614	0	0	0	0.000269614	0.00107846	0.00107846	0	0.000539229	0	0	0	0	0	0	0	0	0	0.000539229	0	0	0	0	0.00242653	0	0	0	0	0	0.00727959	0	0	0	0	0	0.00107846	0.000269614	0	0.000269614	0	0	0	0	0.000808843	0
Bacteria|Fusobacteria|Fusobacteriia|Fusobacteriales|Leptotrichiaceae|Leptotrichia|Otu00126	0	0	0	0	0	0	0	0	0	0	0.00107846	0.000539229	0.000539229	0	0	0	0	0	0.000539229	0.000269614	0.000808843	0	0.000539229	0.000269614	0.000808843	0	0	0.00350499	0	0	0.000808843	0	0	0	0	0	0	0	0	0.00458345	0.000269614	0	0	0	0	0	0	0.0150984	0
Bacteria|Actinobacteria|Coriobacteriia|Coriobacteriales|Coriobacteriaceae|Atopobium|Otu00127	0	0	0.00458345	0	0	0	0	0	0	0	0.000269614	0.000808843	0	0	0	0	0	0.00134807	0.00107846	0	0	0.000269614	0	0	0	0.000269614	0	0	0	0.000269614	0.0018873	0	0	0.00161769	0	0	0	0	0	0.000539229	0	0	0	0	0	0	0	0	0.000539229
Bacteria|Firmicutes|Negativicutes|Selenomonadales|Veillonellaceae|Veillonella|Otu00128	0	0	0.000269614	0	0	0	0	0	0	0	0	0	0	0	0	0	0	0	0	0	0	0	0	0	0	0	0	0	0.0285791	0	0	0	0	0	0	0	0	0	0	0	0.000539229	0	0	0	0	0	0	0	0
Bacteria|Saccharibacteria|TM7|TM7|TM7|TM7|Otu00129	0	0	0.000269614	0	0	0	0	0.000539229	0.000269614	0.000269614	0.00107846	0	0	0	0	0	0	0	0	0	0.000808843	0	0	0	0.000269614	0	0	0.000808843	0	0	0.000269614	0	0.000269614	0.00862766	0.000269614	0	0	0	0	0.00134807	0.00134807	0	0	0	0	0.000269614	0	0.00727959	0
Bacteria|Fusobacteria|Fusobacteriia|Fusobacteriales|Fusobacteriaceae|Fusobacterium|Otu00130	0	0	0.00161769	0	0	0	0	0	0	0.000269614	0.000539229	0	0	0	0.000269614	0.000269614	0	0	0.000539229	0	0	0.000539229	0	0	0	0	0.00107846	0	0	0	0.000539229	0	0	0.00134807	0	0	0	0	0.000269614	0.000269614	0	0	0	0.000269614	0	0.000269614	0.000539229	0.000269614	0.00404422
Bacteria|Bacteroidetes|Bacteroidia|Bacteroidales|Prevotellaceae|Prevotella|Otu00131	0	0	0.00269614	0	0	0	0	0	0	0	0.000269614	0.000269614	0	0	0	0	0.000269614	0.000269614	0.000808843	0	0.000539229	0.000269614	0	0	0	0	0	0	0	0.000269614	0.0018873	0	0.000269614	0.000269614	0	0	0	0	0	0.000269614	0	0	0	0	0	0	0	0.00107846	0.000808843
Bacteria|Bacteroidetes|Flavobacteriia|Flavobacteriales|Flavobacteriaceae|Bergeyella|Otu00132	0	0	0	0	0	0	0	0	0	0.000269614	0	0	0.00107846	0	0	0	0	0	0	0	0	0	0	0	0	0	0.000269614	0.000269614	0	0	0	0	0.000808843	0.00107846	0	0	0	0	0	0	0	0	0	0	0	0	0	0	0
Bacteria|Fusobacteria|Fusobacteriia|Fusobacteriales|Leptotrichiaceae|Sneathia|Otu00133	0	0	0	0	0	0	0	0	0	0	0	0	0	0	0	0	0	0	0	0	0	0	0	0	0	0	0	0	0	0	0.034241	0	0	0	0	0	0	0	0	0.0126719	0.000269614	0	0	0	0	0	0	0	0
Bacteria|Bacteroidetes|Flavobacteriia|Flavobacteriales|Flavobacteriaceae|Capnocytophaga|Otu00134	0	0	0	0	0	0	0	0	0	0	0	0	0	0	0	0	0	0	0.00107846	0	0	0.000269614	0	0.000808843	0.000539229	0	0	0.000269614	0	0	0.00134807	0.000269614	0.000269614	0.00512267	0	0	0	0	0	0.000808843	0	0	0	0	0	0	0	0	0
Bacteria|Bacteroidetes|Bacteroidia|Bacteroidales|Prevotellaceae|Alloprevotella|Otu00135	0	0	0	0.00943651	0.00107846	0.00242653	0.00107846	0	0	0	0	0	0.000269614	0	0	0	0	0	0	0	0.0115934	0	0	0	0	0	0.00107846	0	0	0.000269614	0	0	0	0	0	0	0	0.0121327	0.00431383	0	0	0	0	0	0	0	0	0	0
Bacteria|Firmicutes|Bacilli|Lactobacillales|Streptococcaceae|Streptococcus|Otu00136	0	0	0	0	0	0	0	0.000539229	0	0	0	0	0	0	0.000539229	0.00161769	0	0	0.00323537	0.000808843	0	0	0	0	0	0	0	0	0	0.000269614	0	0.000269614	0	0	0	0	0	0	0	0	0	0	0	0	0	0	0	0	0
Bacteria|Firmicutes|Clostridia|Clostridiales|Peptostreptococcaceae|Peptostreptococcaceae|Otu00137	0	0	0.000269614	0	0	0	0	0	0	0	0	0.000269614	0	0	0	0.000269614	0	0	0	0	0	0	0	0	0	0	0.00107846	0	0.000269614	0	0.00727959	0	0	0	0	0	0	0	0.000269614	0.0018873	0.000539229	0	0	0	0	0.000539229	0.00134807	0	0
Bacteria|Proteobacteria|Gammaproteobacteria|Pasteurellales|Pasteurellaceae|Haemophilus|Otu00138	0	0	0	0	0	0.00107846	0.000808843	0	0	0	0	0	0	0	0	0.0018873	0	0	0	0	0.000269614	0	0	0.000269614	0	0	0.000269614	0.00512267	0	0	0	0	0.000269614	0	0	0	0	0	0	0	0	0	0.000539229	0.00134807	0	0	0	0	0
Bacteria|Bacteroidetes|Bacteroidia|Bacteroidales|Prevotellaceae|Prevotella|Otu00139	0	0.00269614	0.00161769	0	0	0	0	0	0.00107846	0.00134807	0	0.000539229	0.000539229	0	0	0	0	0	0	0	0	0	0.000269614	0	0	0	0	0.00107846	0.000808843	0	0.0018873	0	0	0	0	0	0	0	0.00431383	0.00835805	0.00404422	0	0	0.000539229	0	0.000539229	0	0	0
Bacteria|Bacteroidetes|Bacteroidia|Bacteroidales|Prevotellaceae|Alloprevotella|Otu00140	0	0	0.000269614	0.00593152	0	0.00539229	0.00107846	0.000539229	0	0	0	0	0	0	0	0	0	0	0	0	0.00404422	0	0	0	0	0	0	0	0.0056619	0.000808843	0	0	0	0	0	0.000539229	0	0.00781882	0	0	0	0	0	0	0	0	0	0	0
Bacteria|Bacteria_unclassified|Bacteria_unclassified|Bacteria_unclassified|Bacteria_unclassified|Bacteria_unclassified|Otu00141	0	0	0	0	0	0	0.000539229	0.0018873	0	0.000539229	0.000808843	0.000269614	0.000539229	0	0	0.000539229	0	0	0.00350499	0.00161769	0.000269614	0.000269614	0	0	0.00107846	0.000539229	0.000808843	0.00107846	0	0.000269614	0.00242653	0	0	0.000539229	0	0	0	0	0	0	0	0	0.000539229	0	0.00107846	0	0	0.00404422	0
Bacteria|Proteobacteria|Gammaproteobacteria|Pasteurellales|Pasteurellaceae|Haemophilus|Otu00142	0	0	0	0	0	0.000269614	0	0	0	0	0	0	0	0	0	0	0	0	0	0	0.00296576	0	0	0.00161769	0	0	0.0018873	0.000539229	0	0	0	0	0.00512267	0.00404422	0	0	0	0	0	0.000269614	0	0	0.000539229	0.0018873	0	0	0	0	0
Bacteria|Actinobacteria|Actinobacteria|Actinomycetales|Actinomycetaceae|Actinomyces|Otu00143	0	0.00404422	0	0	0.000539229	0	0	0	0.000808843	0.000269614	0.000269614	0	0.000539229	0	0	0.00134807	0	0	0	0	0.000539229	0.00134807	0	0	0	0	0	0.000269614	0	0.000808843	0	0.00161769	0	0	0	0	0	0	0	0.000269614	0.00134807	0	0	0	0	0.00107846	0.00107846	0	0
Bacteria|Firmicutes|Clostridia|Clostridiales|Ruminococcaceae|Ruminococcaceae|Otu00144	0	0.0018873	0.000539229	0	0	0	0	0	0	0.00458345	0.000269614	0	0	0	0	0	0	0	0	0	0.000808843	0	0	0.000269614	0	0	0	0	0.00161769	0.00107846	0.000269614	0	0	0	0	0	0	0.000269614	0	0.00134807	0	0	0.000269614	0.000808843	0	0.000269614	0	0.0056619	0
Bacteria|Firmicutes|Clostridia|Clostridiales|Ruminococcaceae|Ruminococcaceae|Otu00145	0	0	0	0	0.000269614	0	0	0	0	0.00242653	0.00134807	0	0	0	0	0	0	0	0	0	0.00161769	0	0	0.000539229	0	0	0.000269614	0.00107846	0	0	0	0	0.000808843	0.000269614	0	0	0	0	0.00134807	0.00134807	0.00350499	0	0.000269614	0.000269614	0	0	0	0.0102453	0
Bacteria|Firmicutes|Negativicutes|Selenomonadales|Veillonellaceae|Anaeroglobus|Otu00146	0	0.000269614	0	0	0	0	0	0	0	0	0.000539229	0	0	0	0	0	0.000539229	0.00134807	0.000808843	0	0	0.000269614	0	0.000269614	0	0.000269614	0	0	0	0	0.000808843	0	0	0	0	0	0	0	0	0.000269614	0.000269614	0	0	0.000269614	0	0	0	0.000808843	0
Bacteria|Firmicutes|Negativicutes|Selenomonadales|Veillonellaceae|Veillonella|Otu00147	0	0	0	0	0	0	0	0	0	0	0.000269614	0.000539229	0	0	0	0	0.00431383	0.00215692	0	0	0	0	0	0	0	0	0	0	0	0	0	0	0	0	0	0	0	0	0	0	0	0	0	0	0	0	0	0.00727959	0
Bacteria|Fusobacteria|Fusobacteriia|Fusobacteriales|Leptotrichiaceae|Leptotrichia|Otu00148	0	0	0	0	0	0.000539229	0.00107846	0.000269614	0.000269614	0.000539229	0	0	0.000539229	0	0.000269614	0	0	0	0	0	0.000269614	0	0	0.000539229	0.00107846	0	0.00269614	0.00161769	0.00107846	0.000269614	0.000269614	0.00485306	0	0	0.000269614	0.00161769	0.000539229	0	0	0.000269614	0	0.000269614	0.000539229	0.00215692	0.000269614	0.000539229	0.00134807	0	0
Bacteria|Bacteroidetes|Flavobacteriia|Flavobacteriales|Flavobacteriaceae|Capnocytophaga|Otu00149	0	0	0	0	0	0	0	0.000808843	0	0.00134807	0.00269614	0	0	0.000269614	0.000808843	0	0	0.000269614	0.000269614	0	0.000269614	0.00134807	0	0	0	0.000808843	0	0	0	0	0	0	0	0	0	0	0	0.000269614	0	0	0.000539229	0	0	0	0.000269614	0	0	0.00781882	0
Bacteria|Bacteroidetes|Flavobacteriia|Flavobacteriales|Flavobacteriaceae|Capnocytophaga|Otu00150	0	0	0	0	0	0	0	0.00107846	0.000269614	0.00215692	0	0	0.000269614	0	0.000269614	0	0	0.000269614	0	0	0.00620113	0	0.000269614	0	0.000539229	0	0.00134807	0.000269614	0	0.000269614	0.00107846	0	0.000269614	0.000539229	0.000269614	0	0.000269614	0	0	0.00107846	0	0.000808843	0	0	0	0.000269614	0.000539229	0	0
Bacteria|Firmicutes|Bacilli|Lactobacillales|Streptococcaceae|Streptococcus|Otu00151	0	0	0	0	0	0	0	0	0	0	0	0	0.000539229	0	0	0	0	0	0.00215692	0.000808843	0	0	0	0.000269614	0	0	0	0	0	0	0	0	0	0	0	0	0	0	0	0	0	0	0	0	0	0	0	0	0
Bacteria|Actinobacteria|Actinobacteria|Actinomycetales|Actinomycetaceae|Actinobaculum|Otu00152	0	0	0	0	0	0	0	0	0	0	0	0	0	0	0	0	0	0	0	0	0.000269614	0	0	0	0	0	0	0	0	0	0	0	0	0.00727959	0	0	0	0	0	0.000269614	0.000269614	0	0	0	0	0	0	0.00161769	0
Bacteria|Synergistetes|Synergistia|Synergistales|Synergistaceae|Fretibacterium|Otu00153	0	0	0	0	0	0	0	0	0	0	0.000269614	0	0	0	0	0.000539229	0	0.000269614	0	0	0.000269614	0.000539229	0	0	0	0	0.000539229	0	0	0	0	0	0	0	0	0	0	0	0	0	0	0	0	0	0	0	0.000269614	0	0.00134807
Bacteria|Firmicutes|Mollicutes|Mycoplasmatales|Mycoplasmataceae|Mycoplasma|Otu00154	0	0	0.000539229	0	0	0	0	0	0	0	0	0	0	0	0	0.000269614	0	0	0	0	0	0	0.000269614	0	0	0	0.00107846	0	0	0.000539229	0.00862766	0	0	0	0	0	0	0	0	0.00134807	0	0	0	0	0	0	0.00107846	0	0
Bacteria|Actinobacteria|Actinobacteria|Propionibacteriales|Propionibacteriaceae|Propionibacterium|Otu00155	0.000539229	0	0.000539229	0	0.000269614	0	0	0	0.000269614	0	0	0	0	0	0	0.000539229	0	0	0.000269614	0.000539229	0	0.00161769	0	0	0.000808843	0.00161769	0	0	0.000539229	0	0.00161769	0.000539229	0.000269614	0	0.000808843	0.000808843	0	0	0	0.000269614	0	0.000269614	0.000269614	0.000269614	0	0.000269614	0.000269614	0	0
Bacteria|Actinobacteria|Actinobacteria|Propionibacteriales|Propionibacteriaceae|Propionibacterium|Otu00156	0	0	0.00485306	0	0	0	0	0	0	0	0	0	0	0	0	0	0.000269614	0	0.000269614	0	0	0	0	0	0	0	0	0	0	0	0	0	0	0	0	0	0	0	0	0.000269614	0	0	0	0	0	0	0	0	0
Bacteria|Bacteroidetes|Bacteroidia|Bacteroidales|Prevotellaceae|Alloprevotella|Otu00157	0	0	0.0018873	0.00269614	0	0	0	0	0	0.00107846	0.000269614	0	0	0	0	0	0	0	0.000269614	0	0.000539229	0.000808843	0	0.000269614	0	0	0.000269614	0	0.000269614	0	0.00161769	0	0	0	0	0	0	0	0.00107846	0.00431383	0	0.000269614	0.000269614	0	0	0	0	0	0.00107846
Bacteria|Spirochaetes|Spirochaetia|Spirochaetales|Spirochaetaceae|Treponema|Otu00158	0	0	0.000269614	0	0	0	0	0	0	0	0	0.000269614	0	0	0	0.000539229	0.000269614	0.000269614	0.000539229	0	0	0	0	0	0	0	0	0	0	0	0	0	0	0.000269614	0	0	0	0	0	0	0	0	0	0	0	0	0	0	0.000539229
Bacteria|Firmicutes|Negativicutes|Selenomonadales|Veillonellaceae|Selenomonas|Otu00159	0	0	0.0018873	0	0	0	0	0	0	0	0	0	0	0	0	0.000808843	0	0	0	0	0	0	0	0	0.00107846	0	0	0	0	0	0.000808843	0	0	0.000539229	0	0	0	0	0	0	0	0	0	0	0	0	0	0	0
Bacteria|Firmicutes|Negativicutes|Selenomonadales|Veillonellaceae|Dialister|Otu00160	0	0	0.000269614	0.000539229	0	0	0	0	0	0	0	0.000269614	0	0	0	0.000269614	0.000539229	0	0.0018873	0	0.000269614	0	0	0	0.000269614	0	0.000808843	0	0	0.000269614	0.00107846	0	0	0	0	0	0	0	0	0	0	0	0	0	0	0	0	0	0.00215692
Bacteria|Proteobacteria|Gammaproteobacteria|Pasteurellales|Pasteurellaceae|Haemophilus|Otu00161	0	0	0.000269614	0.00107846	0	0.000808843	0.00134807	0.000808843	0.000539229	0	0	0.000539229	0.000269614	0.000808843	0	0.000269614	0	0	0	0.000269614	0.000269614	0.000808843	0.000269614	0.000539229	0	0.000269614	0.000539229	0.000808843	0.00107846	0.00134807	0	0	0.000269614	0	0	0	0	0	0	0	0	0	0	0	0	0	0	0	0
Bacteria|Proteobacteria|Gammaproteobacteria|Pasteurellales|Pasteurellaceae|Haemophilus|Otu00162	0	0	0	0	0	0	0	0	0	0	0	0	0	0	0	0	0	0	0	0	0	0	0.000269614	0	0	0	0	0.00161769	0.00215692	0.00350499	0	0	0	0	0	0	0	0	0	0	0	0	0	0	0	0	0	0	0
Bacteria|Fusobacteria|Fusobacteriia|Fusobacteriales|Fusobacteriaceae|Fusobacterium|Otu00163	0	0	0.00134807	0	0	0	0	0	0	0	0	0	0	0	0	0	0	0	0	0	0	0	0	0	0	0	0	0	0	0.000808843	0	0	0	0	0	0	0	0	0	0	0	0	0	0	0	0	0	0	0
Bacteria|Actinobacteria|Actinobacteria|Actinomycetales|Actinomycetaceae|Actinomyces|Otu00164	0	0	0	0	0	0	0	0.000269614	0	0.000269614	0	0	0.000269614	0	0.000269614	0	0	0	0.00107846	0	0	0	0.000269614	0	0.000269614	0	0	0.000539229	0.000808843	0	0	0.00404422	0	0	0	0.000539229	0	0	0	0	0.000808843	0	0	0	0	0.00296576	0.00323537	0.000539229	0
Bacteria|Firmicutes|Negativicutes|Selenomonadales|Veillonellaceae|Selenomonas|Otu00165	0	0	0	0	0	0	0	0	0	0	0	0	0	0	0	0	0	0	0	0	0	0	0	0	0	0	0	0	0	0	0	0.000269614	0	0	0	0	0	0	0	0	0	0	0	0	0	0	0	0	0
Bacteria|Firmicutes|Clostridia|Clostridiales|Peptostreptococcaceae|Peptostreptococcaceae|Otu00166	0	0	0	0	0	0	0	0	0	0	0	0.000269614	0	0	0	0.000808843	0.000269614	0	0	0	0.000269614	0.00242653	0	0	0	0	0	0.000539229	0	0.000269614	0.00242653	0	0	0	0	0	0	0	0	0.000269614	0	0	0	0	0	0.000269614	0.000269614	0	0
Bacteria|Bacteroidetes|Bacteroidia|Bacteroidales|Prevotellaceae|Prevotella|Otu00167	0	0	0	0	0	0	0	0	0	0	0	0	0	0	0	0	0	0	0	0	0	0	0	0	0	0	0	0	0	0	0	0	0	0	0	0	0	0	0	0.0102453	0	0	0	0	0	0	0	0	0
Bacteria|Bacteroidetes|Flavobacteriia|Flavobacteriales|Flavobacteriaceae|Bergeyella|Otu00168	0	0	0.000539229	0	0.000269614	0.000269614	0	0.00134807	0	0	0	0	0.00242653	0	0	0.000269614	0	0	0	0.000539229	0	0	0	0	0	0	0	0	0	0	0	0	0.000539229	0.000269614	0.00647075	0.00647075	0.00323537	0.000539229	0	0.0037746	0.000539229	0.00269614	0.0018873	0.00727959	0	0.0037746	0.00350499	0.000808843	0.000269614
Bacteria|Firmicutes|Clostridia|Clostridiales|Lachnospiraceae|Catonella|Otu00169	0	0	0.000539229	0.000269614	0	0	0	0	0.000269614	0.00404422	0	0.000269614	0	0	0	0.000269614	0	0	0	0.000539229	0	0.000539229	0	0	0.000269614	0	0.000539229	0	0	0.00242653	0	0	0	0	0	0	0	0	0	0.000539229	0	0	0	0	0	0.000539229	0.000808843	0	0
Bacteria|Firmicutes|Clostridia|Clostridiales|Peptostreptococcaceae|Peptostreptococcaceae|Otu00170	0	0	0	0.000808843	0	0	0	0	0.000539229	0.00269614	0.000269614	0	0	0	0	0	0	0	0	0	0.00134807	0	0.000269614	0	0	0	0	0	0.00215692	0.00134807	0	0	0.000269614	0	0	0	0	0	0.000269614	0.00134807	0	0	0	0	0	0	0	0	0.000269614
Bacteria|Saccharibacteria|TM7|TM7|TM7|TM7|Otu00171	0	0	0.000269614	0	0	0	0	0	0	0.000269614	0.00215692	0	0	0	0	0	0.000269614	0.000808843	0.00107846	0	0.000269614	0.000808843	0	0	0	0.000269614	0.000269614	0.000269614	0	0	0	0	0	0	0	0	0	0	0	0.00134807	0	0	0.000269614	0	0	0	0	0.00296576	0
Bacteria|Actinobacteria|Actinobacteria|Actinomycetales|Actinomycetaceae|Actinomyces|Otu00172	0	0	0	0	0	0	0	0	0	0	0.000269614	0	0.0018873	0	0	0	0	0	0.000269614	0	0	0	0	0	0.00242653	0.000269614	0	0	0	0	0.00296576	0	0	0	0	0	0	0.000269614	0	0	0.000808843	0	0	0	0.000269614	0	0.000539229	0	0.000539229
Bacteria|Saccharibacteria|TM7|TM7|TM7|TM7|Otu00173	0	0	0	0	0	0	0	0	0	0.000539229	0.000808843	0	0	0	0	0	0	0	0	0	0.000808843	0	0	0	0.00134807	0	0.000539229	0	0	0	0.00269614	0.000269614	0.000269614	0.00161769	0.000539229	0	0	0	0.000808843	0	0.000539229	0	0	0.000269614	0	0	0	0.00134807	0
Bacteria|Fusobacteria|Fusobacteriia|Fusobacteriales|Leptotrichiaceae|Leptotrichia|Otu00174	0	0	0	0	0	0	0	0	0.000269614	0	0	0	0	0	0	0	0	0	0	0	0	0	0	0	0	0	0	0.000269614	0.0132111	0	0.000269614	0	0	0	0	0	0	0	0	0	0	0	0.000269614	0	0	0	0	0	0
Bacteria|Firmicutes|Clostridia|Clostridiales|Peptostreptococcaceae|Peptostreptococcaceae|Otu00175	0	0	0.000539229	0	0	0	0	0	0	0	0.000269614	0	0	0	0	0.000808843	0.000269614	0	0	0	0	0.00107846	0	0.000269614	0	0	0	0	0	0	0.00161769	0	0	0	0	0	0	0	0	0	0	0	0	0	0	0.000539229	0.000269614	0	0
Bacteria|Firmicutes|Clostridia|Clostridiales|Peptoniphilaceae|Parvimonas|Otu00176	0	0	0	0.00727959	0.000539229	0	0.000539229	0	0	0	0	0	0	0	0	0	0	0	0	0	0.000539229	0	0	0	0	0	0.000808843	0	0.000808843	0.000269614	0	0	0	0	0	0	0	0.00134807	0.000269614	0.00404422	0	0	0	0	0.0037746	0	0	0	0
Bacteria|Bacteroidetes|Flavobacteriia|Flavobacteriales|Flavobacteriaceae|Capnocytophaga|Otu00177	0	0	0	0	0	0.000269614	0	0	0.000269614	0.00242653	0.000539229	0.000539229	0	0	0	0.000269614	0	0	0.00107846	0	0.000808843	0	0	0.000269614	0	0	0	0.000539229	0	0.000539229	0	0.000539229	0	0.00215692	0	0	0	0	0	0	0	0	0	0	0	0	0	0	0.000269614
Bacteria|Firmicutes|Clostridia|Clostridiales|Lachnospiraceae|Lachnospiraceae|Otu00178	0	0	0	0.0161769	0.000539229	0	0	0	0	0.00458345	0	0	0	0	0	0	0	0	0	0	0	0	0	0.000269614	0	0	0	0	0.00269614	0	0	0	0.000539229	0	0	0	0	0	0	0.00242653	0	0	0.000539229	0	0	0	0	0	0
Bacteria|Proteobacteria|Gammaproteobacteria|Pasteurellales|Pasteurellaceae|Haemophilus|Otu00179	0	0	0.000269614	0	0	0.00161769	0	0	0	0	0	0.000269614	0	0.00242653	0	0	0	0	0	0	0.000269614	0	0.000808843	0.000269614	0	0.000269614	0.000539229	0	0.000539229	0.00107846	0	0.000269614	0	0	0	0	0	0	0	0	0	0	0	0	0.000269614	0	0	0	0
Bacteria|Firmicutes|Clostridia|Clostridiales|Peptoniphilaceae|Parvimonas|Otu00180	0	0	0.000269614	0	0	0	0	0	0	0	0	0.000269614	0	0	0	0	0	0	0	0	0	0	0	0	0	0	0	0	0	0	0	0	0	0	0	0	0	0	0	0	0	0	0	0	0	0	0	0	0.00134807
Bacteria|Firmicutes|Bacilli|Lactobacillales|Streptococcaceae|Streptococcus|Otu00181	0	0	0	0	0	0	0	0	0	0	0.000808843	0	0	0	0	0	0	0	0	0	0	0	0	0	0	0	0	0	0	0.000269614	0	0	0	0	0	0	0	0.000269614	0	0	0.00215692	0.000539229	0	0	0	0	0	0.00161769	0
Bacteria|Bacteroidetes|Bacteroidia|Bacteroidales|Prevotellaceae|Prevotella|Otu00182	0	0	0.000269614	0	0	0	0	0	0	0	0	0	0	0	0	0	0.000808843	0.00107846	0.0037746	0	0	0	0	0	0	0	0	0	0	0	0.00134807	0	0	0.00674036	0	0	0	0	0	0.000269614	0	0	0	0	0	0	0	0	0
Bacteria|Saccharibacteria|TM7|TM7|TM7|TM7|Otu00183	0	0	0	0	0	0	0	0	0	0.000269614	0.000808843	0	0	0	0	0	0	0	0.0018873	0	0	0	0	0	0.000269614	0	0	0.000539229	0	0	0.000269614	0	0	0.00242653	0	0	0	0	0.000808843	0.000269614	0	0	0	0	0	0	0	0.000269614	0.000539229
Bacteria|Firmicutes|Clostridia|Clostridiales|Lachnospiraceae|Oribacterium|Otu00184	0	0	0.000808843	0	0	0	0	0	0	0	0	0	0	0	0	0	0	0	0	0	0	0	0	0	0	0	0	0	0	0	0.000269614	0	0	0.000269614	0	0	0	0	0	0	0	0	0	0	0	0	0	0	0.000269614
Bacteria|Firmicutes|Bacilli|Lactobacillales|Streptococcaceae|Streptococcus|Otu00185	0	0	0.000269614	0	0	0	0	0	0.000808843	0	0	0	0	0	0	0	0.000269614	0	0.00161769	0	0	0.000269614	0	0	0.000269614	0.00296576	0	0.000539229	0.00296576	0	0	0	0	0	0	0.000539229	0	0	0	0.00269614	0.0018873	0.000808843	0.00107846	0.000269614	0	0	0.000269614	0	0.000269614
Bacteria|Proteobacteria|Gammaproteobacteria|Pasteurellales|Pasteurellaceae|Aggregatibacter|Otu00186	0	0	0	0	0	0	0	0.000269614	0	0.00296576	0.000269614	0	0.00134807	0	0	0	0	0	0.000269614	0	0	0	0	0	0	0	0	0.00134807	0	0	0	0.000269614	0	0	0	0	0	0	0	0	0	0	0	0.000269614	0.000269614	0	0	0.000269614	0
Bacteria|Actinobacteria|Actinobacteria|Corynebacteriales|Corynebacteriaceae|Corynebacterium|Otu00187	0	0	0.000269614	0	0.000269614	0	0	0	0	0	0	0	0	0	0.000269614	0	0	0	0	0	0.00269614	0	0	0	0	0.000539229	0.00107846	0	0.000269614	0	0.000539229	0.00107846	0.00107846	0	0	0	0.000269614	0	0.000269614	0.000269614	0	0	0	0	0	0.000269614	0	0	0
Bacteria|Firmicutes|Clostridia|Clostridiales|Lachnospiraceae|Catonella|Otu00188	0	0.000269614	0	0.00107846	0.000269614	0	0	0	0.000539229	0.00134807	0.000269614	0	0.000269614	0	0	0	0	0	0	0	0.000269614	0	0.00107846	0.000269614	0	0	0	0.000269614	0.000539229	0.00107846	0.000539229	0.000269614	0	0	0	0	0	0	0.000539229	0.000539229	0	0	0.000269614	0	0	0	0.000269614	0	0
Bacteria|Synergistetes|Synergistia|Synergistales|Synergistaceae|Fretibacterium|Otu00189	0	0	0.000539229	0	0	0	0	0	0.000269614	0	0	0	0	0	0	0.000539229	0	0	0	0	0.000269614	0.000539229	0	0	0	0	0	0	0	0	0.00134807	0	0	0	0	0	0	0	0	0.000539229	0	0	0	0	0	0	0.000539229	0	0.000269614
Bacteria|Actinobacteria|Actinobacteria|Actinomycetales|Actinomycetaceae|Actinomyces|Otu00190	0	0	0	0	0	0	0	0	0.000539229	0.000269614	0	0	0	0	0.000269614	0.000539229	0	0	0	0	0	0	0	0	0.000269614	0	0.000539229	0	0.000269614	0	0	0.000269614	0.000269614	0	0	0	0	0	0	0	0.000269614	0	0	0	0	0	0	0	0
Bacteria|Proteobacteria|Gammaproteobacteria|Pasteurellales|Pasteurellaceae|Aggregatibacter|Otu00191	0	0	0.000269614	0	0	0	0	0.000539229	0	0	0	0.000808843	0	0	0	0	0	0	0.000269614	0	0.000269614	0.00161769	0	0	0	0	0.00107846	0	0.000539229	0	0.000269614	0.000269614	0	0	0.000539229	0.0018873	0.00134807	0	0	0.000539229	0	0	0	0.000269614	0	0.000808843	0.000539229	0	0
Bacteria|Proteobacteria|Betaproteobacteria|Neisseriales|Neisseriaceae|Eikenella|Otu00192	0	0	0	0	0	0	0	0.000539229	0	0.000808843	0	0	0	0	0.00269614	0	0	0	0.000269614	0	0.000269614	0	0	0.000808843	0.000269614	0	0	0.000539229	0	0	0	0.000269614	0.000269614	0.00134807	0	0	0	0	0	0	0	0	0	0	0	0.000269614	0	0.000269614	0
Bacteria|Proteobacteria|Betaproteobacteria|Neisseriales|Neisseriaceae|Neisseria|Otu00193	0	0	0	0	0	0	0	0	0	0	0	0	0	0	0	0.000539229	0	0.000269614	0.000269614	0.000269614	0	0.000808843	0	0.000269614	0	0.000539229	0	0	0	0	0	0	0	0	0	0	0	0.000269614	0	0	0.0018873	0	0	0	0	0	0	0	0
Bacteria|Firmicutes|Bacilli|Lactobacillales|Streptococcaceae|Streptococcus|Otu00194	0	0	0	0	0	0	0	0	0	0	0	0	0	0	0	0	0	0	0	0	0	0	0	0	0	0	0	0	0	0.00350499	0	0	0	0	0	0	0	0	0	0	0	0	0	0	0	0	0	0	0
Bacteria|Actinobacteria|Coriobacteriia|Eggerthellales|Eggerthellaceae|Cryptobacterium|Otu00195	0	0	0.0037746	0	0	0	0	0	0	0	0.000539229	0	0	0	0	0	0	0	0	0	0	0	0	0	0	0	0	0	0	0	0	0	0	0	0	0	0	0	0	0.000539229	0	0	0	0	0	0	0	0.000269614	0.0018873
Bacteria|Firmicutes|Negativicutes|Selenomonadales|Veillonellaceae|Veillonellaceae|Otu00196	0	0	0.000539229	0	0	0	0	0	0	0	0	0	0	0	0	0	0.000269614	0.000269614	0	0	0	0	0	0	0	0	0	0.000269614	0	0	0	0.000269614	0	0.00215692	0	0	0	0	0	0.000539229	0	0	0	0	0	0	0	0	0
Bacteria|Firmicutes|Bacilli|Lactobacillales|Streptococcaceae|Streptococcus|Otu00197	0	0	0	0	0	0	0	0	0	0	0	0	0	0	0	0	0	0	0	0	0	0	0.00485306	0	0	0	0	0	0	0	0	0	0	0	0	0	0	0	0.00269614	0	0	0.0180642	0.00107846	0	0	0.000539229	0	0	0
Bacteria|Bacteroidetes|Bacteroidia|Bacteroidales|Prevotellaceae|Prevotella|Otu00198	0	0	0	0	0	0	0	0	0	0	0	0	0	0	0	0	0	0	0.00107846	0	0	0.00107846	0	0	0	0	0	0	0	0	0	0	0	0	0	0	0	0	0	0.00485306	0	0	0	0	0	0	0.000269614	0	0
Bacteria|Bacteroidetes|Bacteroidia|Bacteroidales|Prevotellaceae|Prevotella|Otu00199	0	0	0.000539229	0	0	0	0	0	0	0	0	0	0	0	0	0	0	0.000539229	0	0	0	0.00539229	0	0.000269614	0	0	0.000539229	0	0	0.000269614	0.00323537	0	0	0	0	0	0	0	0	0	0.000539229	0	0	0	0	0	0	0	0.000269614
Bacteria|Firmicutes|Clostridia|Clostridiales|Lachnospiraceae|Oribacterium|Otu00200	0	0	0	0.000539229	0	0	0	0	0	0.00134807	0	0	0	0	0	0	0	0	0	0	0	0	0	0	0	0	0	0	0.00242653	0.00107846	0.000269614	0	0	0	0	0	0	0	0.000539229	0.000808843	0.000269614	0	0	0	0	0	0	0	0
Bacteria|Actinobacteria|Actinobacteria|Actinomycetales|Actinomycetaceae|Actinomyces|Otu00201	0	0	0	0	0	0	0	0	0.000539229	0.000269614	0	0	0.000539229	0	0	0	0	0	0	0	0.000269614	0	0	0	0	0	0	0.0018873	0.000808843	0	0	0	0	0.000539229	0	0	0	0	0.00350499	0.00161769	0.00458345	0.000269614	0.000808843	0.000269614	0	0	0	0	0
Bacteria|Actinobacteria|Actinobacteria|Actinomycetales|Actinomycetaceae|Actinomyces|Otu00202	0	0.00242653	0.000269614	0	0	0	0	0	0	0	0	0	0	0	0	0	0	0	0	0	0	0	0	0	0	0	0	0	0	0	0	0	0	0	0	0	0	0	0	0	0	0	0	0	0	0	0	0	0
Bacteria|Firmicutes|Negativicutes|Selenomonadales|Veillonellaceae|Selenomonas|Otu00203	0	0.000539229	0	0	0	0	0	0	0	0	0	0	0	0	0	0	0	0	0	0	0	0	0	0	0	0	0	0	0	0	0.00107846	0	0	0.00296576	0.000269614	0	0	0	0	0	0	0	0	0.000808843	0	0	0	0	0
Bacteria|Actinobacteria|Actinobacteria|Bifidobacteriales|Bifidobacteriaceae|Scardovia|Otu00204	0	0	0.00161769	0	0	0	0	0	0	0	0	0	0	0	0	0	0.00107846	0	0.000539229	0	0	0	0	0	0	0	0	0	0	0	0	0	0	0	0	0	0	0	0	0	0	0	0	0	0	0	0	0	0
Bacteria|Spirochaetes|Spirochaetia|Spirochaetales|Spirochaetaceae|Treponema|Otu00205	0	0	0	0	0	0	0	0	0	0	0	0	0	0	0	0.000269614	0	0	0	0	0	0.000269614	0	0	0	0	0	0	0	0	0	0	0	0	0	0	0	0	0	0	0	0	0	0	0	0	0	0	0
Bacteria|Bacteroidetes|Bacteroidia|Bacteroidales|Porphyromonadaceae|Porphyromonas|Otu00206	0	0	0	0	0.000808843	0	0	0.00161769	0.000269614	0	0	0	0	0	0	0	0	0	0	0.000808843	0	0	0	0	0	0	0	0	0	0	0	0	0	0	0	0	0.00296576	0.000269614	0	0.00134807	0.000539229	0	0	0.00269614	0	0.00107846	0.00323537	0	0
Bacteria|Bacteroidetes|Bacteroidia|Bacteroidales|Porphyromonadaceae|Porphyromonas|Otu00207	0	0	0	0	0	0	0.000269614	0	0	0	0	0	0	0	0	0	0.000269614	0	0	0	0.00647075	0	0	0	0	0	0	0.000269614	0	0	0	0	0	0	0	0	0	0	0	0	0	0	0	0	0	0	0	0	0
Bacteria|Firmicutes|Negativicutes|Selenomonadales|Veillonellaceae|Selenomonas|Otu00208	0	0	0	0	0	0	0	0	0.000269614	0.000539229	0.000269614	0	0	0	0	0	0	0	0	0	0	0.000539229	0	0	0	0.000269614	0	0	0	0	0.000269614	0	0	0.00700998	0	0	0	0	0	0	0	0	0	0	0	0	0	0.000539229	0
Bacteria|Bacteroidetes|Bacteroidia|Bacteroidales|Prevotellaceae|Prevotella|Otu00209	0	0	0	0	0	0	0	0	0	0	0	0	0.000539229	0	0	0	0	0	0	0	0	0	0	0	0	0.000269614	0	0	0	0	0	0	0	0	0	0	0	0	0	0	0	0	0	0	0	0	0	0	0
Bacteria|Spirochaetes|Spirochaetia|Spirochaetales|Spirochaetaceae|Treponema|Otu00210	0	0	0	0	0	0	0	0	0	0	0	0	0	0	0	0	0	0	0	0	0.000269614	0	0	0	0	0	0.000269614	0	0.000539229	0	0.000269614	0	0	0	0	0	0	0	0	0	0	0	0	0	0	0.000269614	0.000269614	0	0.000539229
Bacteria|Firmicutes|Clostridia|Clostridiales|Peptoniphilaceae|Parvimonas|Otu00211	0	0	0.000539229	0	0	0	0	0	0	0	0	0	0	0	0	0	0	0	0.000539229	0	0	0	0	0	0	0	0	0	0	0.000808843	0	0	0	0	0	0	0	0	0	0	0	0	0	0	0	0	0.000269614	0.000269614	0
Bacteria|Bacteroidetes|Flavobacteriia|Flavobacteriales|Flavobacteriaceae|Capnocytophaga|Otu00212	0	0	0	0	0	0	0	0	0	0	0.000808843	0	0	0	0.000269614	0	0	0	0	0	0	0.00134807	0	0	0	0	0.000539229	0	0	0.000269614	0	0	0	0	0	0	0	0	0	0	0	0	0	0	0	0	0	0.00269614	0
Bacteria|Bacteroidetes|Bacteroidia|Bacteroidales|Prevotellaceae|Prevotella|Otu00213	0	0	0	0	0	0	0	0	0	0	0	0	0	0	0	0	0	0	0	0	0	0.000808843	0	0.000269614	0	0	0.000269614	0	0	0	0.00835805	0	0	0	0	0	0	0.000269614	0	0.00350499	0	0	0	0	0	0	0	0	0
Bacteria|Bacteroidetes|Flavobacteriia|Flavobacteriales|Flavobacteriaceae|Capnocytophaga|Otu00214	0	0	0.000269614	0.000808843	0	0	0	0	0	0	0	0	0	0.00350499	0	0	0	0	0.000269614	0.000269614	0.00107846	0	0.00161769	0.000808843	0	0	0	0.000269614	0	0.000269614	0	0	0	0.00296576	0	0	0	0	0.000269614	0	0	0	0	0	0	0	0	0.000269614	0
Bacteria|Actinobacteria|Actinobacteria|Actinomycetales|Actinomycetaceae|Actinomyces|Otu00215	0	0	0	0	0	0	0	0	0	0	0	0	0	0	0	0	0	0	0	0	0	0	0	0	0.000539229	0	0	0	0	0	0	0	0	0	0	0	0	0	0	0	0	0	0	0	0	0	0	0	0
Bacteria|Firmicutes|Negativicutes|Selenomonadales|Veillonellaceae|Selenomonas|Otu00216	0	0	0.00107846	0	0	0	0	0	0	0.000269614	0.000808843	0	0	0	0	0	0	0	0	0	0.000539229	0	0	0	0	0.000269614	0	0	0	0	0	0.000269614	0	0.000539229	0	0	0	0	0	0	0	0	0	0	0	0	0	0.00512267	0
Bacteria|Actinobacteria|Actinobacteria|Actinomycetales|Actinomycetaceae|Actinobaculum|Otu00217	0	0	0	0	0	0	0	0	0.000808843	0.000808843	0	0	0	0	0	0	0	0	0	0	0	0	0	0	0	0	0	0.000539229	0	0	0.000269614	0	0	0.000539229	0	0	0	0	0	0.000269614	0	0	0	0	0	0	0	0	0
Bacteria|Actinobacteria|Coriobacteriia|Coriobacteriales|Atopobiaceae|Olsenella|Otu00218	0	0	0.000539229	0	0	0	0	0	0	0	0	0	0	0	0	0	0.000269614	0.000269614	0.000539229	0	0	0	0	0	0	0	0	0	0	0.000269614	0	0	0	0	0	0	0	0	0	0.000269614	0	0	0	0	0	0	0	0.000269614	0
Bacteria|Firmicutes|Negativicutes|Selenomonadales|Veillonellaceae|Veillonella|Otu00219	0	0	0	0	0	0	0	0	0	0	0	0	0	0	0	0	0	0	0	0	0.000539229	0	0.000269614	0	0	0	0.00161769	0	0	0.00161769	0	0	0	0	0	0	0	0	0	0	0	0	0	0	0	0	0	0	0
Bacteria|Bacteroidetes|Bacteroidia|Bacteroidales|Prevotellaceae|Prevotella|Otu00220	0	0	0	0	0	0	0	0	0	0	0	0	0	0	0	0.000539229	0	0	0.000269614	0	0	0	0	0	0	0	0	0	0	0	0	0	0	0	0	0	0	0	0	0	0	0	0	0	0	0	0	0	0.000539229
Bacteria|Bacteroidetes|Bacteroidia|Bacteroidales|Prevotellaceae|Prevotella|Otu00221	0	0	0	0	0	0	0	0	0	0.000808843	0	0	0	0	0	0	0.000269614	0.00107846	0	0	0.00134807	0	0	0	0	0	0.00296576	0	0	0	0	0	0	0	0	0.000539229	0	0	0	0.000269614	0	0	0	0	0	0	0	0	0
Bacteria|Firmicutes|Bacilli|Lactobacillales|Streptococcaceae|Streptococcus|Otu00222	0	0	0	0	0	0	0	0	0	0	0	0	0	0	0	0.00107846	0	0	0	0	0	0	0	0	0	0	0	0	0	0	0	0	0	0	0	0	0	0	0	0	0	0	0	0	0	0	0	0	0
Bacteria|Actinobacteria|Actinobacteria|Actinomycetales|Actinomycetaceae|Actinomyces|Otu00223	0	0	0	0	0	0	0	0	0	0	0	0	0	0	0	0	0	0	0	0	0	0	0	0	0	0	0	0	0	0	0	0	0	0	0	0	0	0	0	0	0	0	0.000269614	0	0	0	0	0	0
Bacteria|Firmicutes|Negativicutes|Selenomonadales|Veillonellaceae|Veillonella|Otu00224	0	0	0	0.000269614	0	0	0	0	0	0	0.00107846	0	0	0	0	0.000269614	0	0	0.000269614	0	0.000269614	0.000269614	0.000808843	0.000808843	0	0.000539229	0	0.000269614	0.000269614	0	0	0.000269614	0	0	0	0	0	0	0	0	0.000539229	0	0	0.000269614	0	0	0	0	0.000269614
Bacteria|Firmicutes|Negativicutes|Selenomonadales|Veillonellaceae|Selenomonas|Otu00225	0	0	0.000539229	0	0	0	0	0	0	0	0	0	0	0	0	0	0	0	0	0	0	0.000539229	0	0	0	0	0	0	0	0	0	0	0	0	0	0	0	0	0	0	0	0	0	0	0	0	0	0.000808843	0
Bacteria|Firmicutes|Negativicutes|Selenomonadales|Veillonellaceae|Selenomonas|Otu00226	0	0	0.000539229	0	0	0	0	0	0	0.000539229	0	0	0	0	0	0.000269614	0	0	0.000269614	0	0	0	0	0.000269614	0	0	0	0	0	0	0	0	0	0.00323537	0	0	0.000269614	0	0	0	0	0	0	0	0	0	0	0.000269614	0
Bacteria|Bacteroidetes|Flavobacteriia|Flavobacteriales|Flavobacteriaceae|Capnocytophaga|Otu00227	0	0	0	0	0	0	0	0	0	0.000269614	0.000539229	0	0	0	0	0	0	0	0	0	0	0.00107846	0	0	0	0	0	0.000539229	0	0	0	0	0	0	0	0	0	0	0.000269614	0	0.000539229	0	0	0	0	0	0	0.000808843	0
Bacteria|Bacteroidetes|Bacteroidia|Bacteroidales|Porphyromonadaceae|Tannerella|Otu00228	0	0	0	0	0	0	0	0	0.000539229	0.000269614	0	0	0	0	0	0.000269614	0	0	0	0	0	0	0	0	0	0	0	0	0	0	0	0	0	0	0	0	0	0	0	0.000539229	0	0	0	0	0	0	0	0	0
Bacteria|Proteobacteria|Gammaproteobacteria|Cardiobacteriales|Cardiobacteriaceae|Cardiobacterium|Otu00229	0	0	0	0	0	0	0	0	0	0.00107846	0	0	0.000808843	0	0	0	0	0	0.000539229	0	0.000269614	0.000808843	0	0	0.0018873	0	0	0	0	0	0.00107846	0.00107846	0.000269614	0.00161769	0	0	0	0	0.000269614	0	0	0	0	0	0	0	0	0	0
Bacteria|Firmicutes|Negativicutes|Selenomonadales|Veillonellaceae|Veillonellaceae|Otu00230	0	0	0	0	0	0	0	0	0	0	0.000269614	0	0	0	0	0.000539229	0	0	0	0	0	0	0	0	0	0	0	0	0	0	0	0	0	0	0	0	0	0	0	0	0	0	0	0	0	0	0	0	0
Bacteria|Spirochaetes|Spirochaetia|Spirochaetales|Spirochaetaceae|Treponema|Otu00231	0	0	0	0	0	0	0	0	0	0	0	0	0	0	0	0	0	0	0	0	0	0	0.000269614	0.000269614	0	0	0.000269614	0.000269614	0	0	0.000539229	0	0	0	0	0	0	0	0	0.000539229	0	0	0	0	0	0	0	0	0.000808843
Bacteria|Firmicutes|Erysipelotrichia|Erysipelotrichales|Erysipelotrichaceae|Bulleidia|Otu00232	0	0	0.000269614	0	0	0	0	0	0	0	0	0	0	0	0	0	0	0	0	0	0.000269614	0.000269614	0	0	0	0	0	0	0	0.000269614	0.000539229	0	0	0	0	0	0	0	0	0	0	0	0	0	0	0	0	0	0
Bacteria|Proteobacteria|Betaproteobacteria|Neisseriales|Neisseriaceae|Kingella|Otu00233	0	0	0.000269614	0	0	0	0	0	0	0.00161769	0	0	0	0	0	0	0	0	0	0	0.00134807	0	0	0	0	0	0.000269614	0.000539229	0	0	0.000539229	0	0	0	0	0	0.000269614	0	0	0	0	0	0	0	0	0	0	0	0
Bacteria|SR1|SR1|SR1|SR1|SR1|Otu00234	0	0	0	0	0	0.00404422	0.00161769	0	0	0	0	0	0	0	0	0	0	0	0	0	0.000269614	0	0	0	0	0	0.00107846	0	0	0	0	0	0	0	0	0	0	0.000269614	0.00215692	0.000808843	0	0	0	0.000539229	0	0	0.000269614	0	0
Bacteria|Firmicutes|Clostridia|Clostridiales|Lachnospiraceae|Lachnospiraceae|Otu00235	0	0	0	0	0	0	0	0	0.000808843	0	0	0	0	0	0.000269614	0	0	0	0	0	0	0	0	0	0	0	0	0.00134807	0	0	0	0	0	0	0	0	0	0	0	0	0.000269614	0	0	0	0	0	0	0	0
Bacteria|Actinobacteria|Actinobacteria|Actinomycetales|Actinomycetaceae|Actinomyces|Otu00236	0	0	0	0	0	0	0	0	0	0.000539229	0	0	0.000269614	0	0	0	0	0	0	0	0	0	0	0.000269614	0.000269614	0	0	0	0	0	0.00404422	0.000269614	0	0	0	0	0	0	0	0.000539229	0	0	0	0	0	0	0	0	0
Bacteria|Firmicutes|Negativicutes|Selenomonadales|Veillonellaceae|Mitsuokella|Otu00237	0	0	0	0	0	0	0	0	0	0	0	0	0	0	0	0.000808843	0	0	0	0	0	0	0	0	0	0	0	0.000269614	0	0	0	0	0	0	0	0	0	0	0	0.000269614	0	0	0	0	0	0	0.000269614	0	0
Bacteria|Firmicutes|Negativicutes|Selenomonadales|Veillonellaceae|Dialister|Otu00238	0	0	0	0	0	0	0	0	0	0	0	0	0	0	0	0	0	0	0	0	0	0.000269614	0	0	0	0	0	0	0	0	0	0	0	0	0	0	0	0	0	0	0	0	0	0	0	0	0	0	0
Bacteria|Actinobacteria|Actinobacteria|Actinomycetales|Actinomycetaceae|Actinomyces|Otu00239	0	0	0	0	0	0	0	0	0	0	0	0	0	0	0	0	0	0	0.00350499	0.000539229	0	0.000539229	0	0	0.00107846	0.000808843	0	0	0	0	0	0	0.000269614	0	0	0	0	0	0	0	0	0	0	0.000269614	0	0	0	0	0
Bacteria|Firmicutes|Bacilli|Lactobacillales|Streptococcaceae|Streptococcus|Otu00240	0	0	0	0	0	0	0.000269614	0	0.00161769	0	0	0	0	0	0	0.000269614	0	0	0	0	0	0	0	0	0	0	0.000269614	0	0	0.000808843	0	0	0	0	0	0	0	0	0	0	0	0	0	0.000269614	0	0	0	0	0
Bacteria|Synergistetes|Synergistia|Synergistales|Synergistaceae|Fretibacterium|Otu00241	0	0	0	0	0	0	0	0	0	0	0	0	0	0	0	0	0	0	0	0	0	0.000269614	0	0.000269614	0	0	0	0	0	0.000269614	0.0018873	0	0	0	0	0	0	0	0	0	0	0	0	0	0	0.000269614	0.000269614	0	0
Bacteria|Fusobacteria|Fusobacteriia|Fusobacteriales|Leptotrichiaceae|Leptotrichia|Otu00242	0	0	0	0	0	0	0	0	0	0	0	0.000269614	0	0	0	0.000269614	0	0	0	0	0	0	0	0	0	0	0	0.000269614	0	0	0	0	0	0	0	0	0	0	0	0	0	0	0	0	0	0	0	0	0
Bacteria|Proteobacteria|Gammaproteobacteria|Enterobacteriales|Enterobacteriaceae|Enterobacteriaceae_unclassified|Otu00243	0	0	0.000269614	0	0	0	0	0.0018873	0	0	0	0	0	0	0.000539229	0	0	0	0	0	0	0	0	0	0	0	0	0	0	0	0	0	0	0	0.00350499	0.00215692	0.000808843	0	0	0.000539229	0.000269614	0.00215692	0.00107846	0.0037746	0	0.00242653	0.0018873	0	0
Bacteria|Saccharibacteria|TM7|TM7|TM7|TM7|Otu00244	0	0	0.000808843	0	0	0	0	0	0	0	0.000269614	0	0.000539229	0	0	0	0	0	0	0	0.000269614	0	0.000269614	0	0	0	0.000269614	0	0	0	0	0	0	0	0.000539229	0.000539229	0.000269614	0	0	0	0.0018873	0	0	0.000269614	0	0	0.000269614	0.00323537	0
Bacteria|Firmicutes|Negativicutes|Selenomonadales|Veillonellaceae|Selenomonas|Otu00245	0	0	0.000808843	0	0	0	0	0	0.000269614	0	0	0	0	0	0	0	0	0	0	0	0.000269614	0.000808843	0	0	0	0	0	0	0	0	0	0	0.000539229	0.00134807	0	0	0	0	0	0	0	0	0	0	0	0	0	0	0
Bacteria|Bacteroidetes|Bacteroidia|Bacteroidales|Prevotellaceae|Prevotella|Otu00246	0	0	0	0	0	0	0	0	0.000269614	0.00134807	0	0	0	0	0	0	0.000269614	0	0	0	0	0.000269614	0	0	0	0	0.000539229	0	0	0	0	0	0	0	0	0	0	0	0.000539229	0.000269614	0.00107846	0	0.000269614	0	0	0	0	0	0
Bacteria|Firmicutes|Bacilli|Lactobacillales|Streptococcaceae|Streptococcus|Otu00247	0	0	0	0	0	0	0	0	0	0	0	0	0	0	0	0	0	0	0	0	0	0	0	0	0	0	0	0.00323537	0	0	0	0	0	0	0	0	0	0	0	0.000539229	0	0	0	0	0	0	0	0	0
Bacteria|Actinobacteria|Actinobacteria|Propionibacteriales|Propionibacteriaceae|Propionibacterium|Otu00248	0	0	0	0	0	0.000539229	0.000269614	0.00107846	0	0.000269614	0	0	0.000539229	0	0	0.000269614	0	0	0	0	0.000808843	0	0	0	0.000269614	0	0	0	0	0.000269614	0.000808843	0.000539229	0	0	0	0.000269614	0.000808843	0	0	0.000269614	0.000808843	0	0	0	0	0	0	0	0
Bacteria|Spirochaetes|Spirochaetia|Spirochaetales|Spirochaetaceae|Treponema|Otu00249	0	0	0	0	0	0	0	0	0	0	0	0	0	0	0	0	0	0	0	0	0	0	0	0.000269614	0	0	0	0	0	0	0	0	0	0	0	0	0	0	0	0	0	0	0	0	0	0	0	0	0
Bacteria|Firmicutes|Bacilli|Lactobacillales|Streptococcaceae|Streptococcus|Otu00250	0	0	0.000269614	0	0	0	0	0	0	0.000539229	0	0	0	0	0	0	0.000269614	0	0	0	0	0	0	0.000269614	0	0	0.000539229	0	0	0	0.000269614	0	0	0	0	0	0	0	0	0	0	0.000269614	0.000539229	0.000269614	0	0	0.000269614	0.000269614	0
Bacteria|Spirochaetes|Spirochaetia|Spirochaetales|Spirochaetaceae|Treponema|Otu00251	0	0	0.000269614	0	0	0	0	0	0	0.000269614	0	0	0	0	0	0	0	0	0.000269614	0	0.000269614	0.00107846	0	0	0	0	0.000269614	0.000269614	0	0	0.00134807	0	0	0	0	0	0	0	0	0.00107846	0	0	0	0	0	0	0	0	0.000269614
Bacteria|Firmicutes|Bacilli|Bacilli|Bacilli|Bacilli_unclassified|Otu00252	0	0	0	0	0	0	0	0	0	0	0	0	0	0	0	0	0	0	0	0	0	0	0	0	0	0	0	0	0	0	0	0	0	0	0	0	0	0	0	0	0	0	0	0	0	0	0	0	0
Bacteria|Firmicutes|Bacilli|Lactobacillales|Streptococcaceae|Streptococcus|Otu00253	0	0	0	0	0	0	0	0	0	0	0	0	0	0.000269614	0	0	0	0	0	0	0	0	0.00269614	0	0	0	0	0	0	0	0	0.00512267	0	0	0	0	0	0.000269614	0.000539229	0	0	0	0	0	0	0	0	0	0
Bacteria|Firmicutes|Negativicutes|Selenomonadales|Veillonellaceae|Veillonella|Otu00254	0	0	0	0	0	0	0	0	0.000808843	0.00242653	0	0	0	0	0	0	0	0	0.000539229	0	0	0	0	0	0	0	0	0	0	0	0	0	0	0	0	0	0	0	0	0	0	0	0	0	0	0	0	0	0
Bacteria|Fusobacteria|Fusobacteriia|Fusobacteriales|Leptotrichiaceae|Leptotrichia|Otu00255	0	0	0	0	0	0	0	0	0	0	0	0	0	0	0	0	0	0	0	0	0	0	0	0	0	0	0	0.00404422	0	0	0	0	0	0	0	0	0	0	0	0	0	0	0	0	0	0	0	0	0
Bacteria|Firmicutes|Negativicutes|Selenomonadales|Veillonellaceae|Megasphaera|Otu00256	0	0	0.000808843	0	0	0	0	0	0	0	0.000269614	0	0	0	0	0	0	0	0.000808843	0	0	0	0	0	0.000269614	0	0	0	0	0	0	0	0	0.00269614	0	0	0	0	0	0	0	0	0	0	0	0	0	0.000269614	0.000808843
Bacteria|Firmicutes|Mollicutes|Mycoplasmatales|Mycoplasmataceae|Mycoplasma|Otu00257	0	0	0	0	0	0	0	0	0	0.000269614	0	0	0	0	0	0	0	0	0.000269614	0	0	0	0	0	0	0	0	0	0	0	0	0	0	0	0	0	0	0	0	0	0.000269614	0	0	0	0	0	0	0	0
Bacteria|Bacteroidetes|Bacteroidia|Bacteroidales|Prevotellaceae|Prevotella|Otu00258	0	0.0018873	0.000269614	0.00431383	0	0	0	0	0.000269614	0.000269614	0	0	0	0	0	0	0	0	0	0	0.000539229	0	0	0	0	0	0	0	0.00161769	0	0	0	0	0	0	0	0	0	0.00107846	0.00107846	0	0.000269614	0.000269614	0	0.000269614	0	0	0	0
Bacteria|Firmicutes|Bacilli|Lactobacillales|Streptococcaceae|Streptococcus|Otu00259	0	0	0	0	0	0	0	0	0	0	0	0	0	0	0	0	0	0	0	0	0	0	0.00647075	0	0	0	0	0	0	0	0.000269614	0	0	0	0	0	0	0	0	0	0	0	0	0	0	0	0	0	0
Bacteria|Firmicutes|Negativicutes|Selenomonadales|Veillonellaceae|Selenomonas|Otu00260	0	0	0	0.00134807	0	0	0	0	0	0.000269614	0	0	0	0	0	0	0.000539229	0	0	0	0.000269614	0	0	0	0	0	0	0.000269614	0.00107846	0	0	0	0	0	0	0	0	0	0	0	0.000269614	0	0	0	0	0	0	0	0
Bacteria|Bacteroidetes|Bacteroidia|Bacteroidales|Prevotellaceae|Prevotella|Otu00261	0	0	0.000269614	0	0	0	0	0	0	0	0.000269614	0	0	0	0	0	0	0	0.000539229	0	0	0	0	0	0	0	0.000269614	0.000269614	0	0	0	0	0	0	0	0.000269614	0	0	0	0	0	0	0	0	0	0	0	0.00134807	0
Bacteria|Bacteroidetes|Flavobacteriia|Flavobacteriales|Flavobacteriaceae|Capnocytophaga|Otu00262	0	0	0	0	0	0	0	0	0	0.000808843	0	0	0	0	0	0	0	0.000539229	0	0	0.000269614	0	0	0.000269614	0.00323537	0	0	0	0	0	0.000269614	0.000269614	0	0	0	0	0	0	0	0.000539229	0	0	0	0	0	0	0	0	0.000269614
Bacteria|Bacteroidetes|Flavobacteriia|Flavobacteriales|Flavobacteriaceae|Capnocytophaga|Otu00263	0	0	0	0	0	0	0	0	0.000269614	0	0	0	0	0	0	0	0	0	0	0	0	0	0	0	0	0	0.000539229	0	0	0	0	0	0	0	0	0	0	0	0	0	0	0	0	0	0	0	0	0	0
Bacteria|Firmicutes|Negativicutes|Selenomonadales|Veillonellaceae|Veillonella|Otu00264	0	0	0	0	0	0	0	0	0	0	0	0	0	0	0	0	0	0	0	0	0.00134807	0	0	0	0	0	0	0	0	0	0	0	0	0	0	0	0	0	0	0	0	0	0	0	0	0	0	0	0
Bacteria|Firmicutes|Negativicutes|Selenomonadales|Veillonellaceae|Veillonella|Otu00265	0	0	0	0	0	0	0	0	0.000269614	0	0.000539229	0	0	0	0	0	0	0	0.000269614	0	0	0	0	0	0	0.000269614	0.000269614	0	0	0.000539229	0	0	0	0	0	0	0	0	0.000539229	0	0.000269614	0	0	0	0	0.000269614	0	0.000269614	0.000539229
Bacteria|Proteobacteria|Betaproteobacteria|Neisseriales|Neisseriaceae|Kingella|Otu00266	0	0	0	0	0	0	0	0.000539229	0	0	0	0	0	0	0	0	0	0	0	0	0	0	0	0	0.000269614	0	0	0	0	0	0	0	0	0	0	0	0	0	0	0	0	0	0	0	0.000808843	0	0	0	0
Bacteria|Spirochaetes|Spirochaetia|Spirochaetales|Spirochaetaceae|Treponema|Otu00267	0	0	0.000269614	0	0	0	0	0	0	0	0	0	0	0	0	0	0	0	0	0	0	0	0	0	0	0	0	0	0	0	0	0	0	0	0	0	0	0	0.000539229	0	0	0	0	0	0	0	0.000269614	0	0
Bacteria|Actinobacteria|Actinobacteria|Propionibacteriales|Propionibacteriaceae|Propionibacterium|Otu00268	0	0	0	0	0	0	0	0	0.000539229	0	0	0	0	0	0	0	0	0	0	0	0.000269614	0	0	0	0	0	0	0	0	0	0.000539229	0	0	0	0	0	0	0	0	0	0	0	0	0	0	0.000269614	0	0	0
Bacteria|Firmicutes|Negativicutes|Selenomonadales|Veillonellaceae|Veillonellaceae|Otu00269	0	0	0	0	0	0	0	0	0	0	0	0	0	0	0	0.000269614	0.000269614	0	0	0	0	0	0	0	0	0	0	0	0	0.000269614	0	0	0	0	0	0	0	0	0	0	0	0	0	0	0	0	0	0	0
Bacteria|Actinobacteria|Actinobacteria|Actinomycetales|Actinomycetaceae|Actinomyces|Otu00270	0	0	0.000269614	0	0	0	0	0	0	0	0	0	0	0	0	0	0	0	0.000269614	0	0	0	0	0	0.00134807	0	0	0	0.000269614	0	0.00107846	0.000269614	0	0	0	0	0	0	0	0	0	0	0	0	0	0	0	0	0
Bacteria|Firmicutes|Negativicutes|Selenomonadales|Veillonellaceae|Veillonella|Otu00271	0	0	0	0	0	0	0	0	0	0	0	0	0	0	0	0.000808843	0	0	0	0	0	0	0	0	0	0	0	0	0	0	0.000269614	0	0	0	0	0	0	0	0	0	0	0	0	0	0	0	0	0	0
Bacteria|Bacteroidetes|Bacteroidia|Bacteroidales|Prevotellaceae|Prevotella|Otu00272	0	0.00727959	0	0	0	0	0	0	0	0.00107846	0	0	0	0	0	0	0	0	0	0	0	0	0	0	0	0	0	0.000269614	0.00107846	0	0	0	0	0	0.000269614	0	0	0	0	0.000269614	0	0	0	0	0	0	0	0	0
Bacteria|Bacteroidetes|Bacteroidia|Bacteroidales|Prevotellaceae|Prevotella|Otu00273	0	0	0	0	0	0	0	0.000269614	0	0	0	0	0	0	0	0	0	0	0.000808843	0.000808843	0	0	0.000539229	0	0	0	0	0	0	0	0	0	0	0	0	0	0	0	0	0	0	0	0	0	0	0	0	0	0.000808843
Bacteria|Firmicutes|Bacilli|Lactobacillales|Streptococcaceae|Streptococcus|Otu00274	0	0	0	0.000269614	0	0	0	0	0.000269614	0.000269614	0	0	0	0.000269614	0	0	0	0	0	0	0	0	0.000269614	0	0	0.000269614	0	0	0.000269614	0.000269614	0	0	0	0	0	0	0	0	0	0.000269614	0	0	0	0.000269614	0	0	0	0	0
Bacteria|Fusobacteria|Fusobacteriia|Fusobacteriales|Fusobacteriaceae|Fusobacterium|Otu00275	0	0	0	0	0	0	0	0	0	0	0	0	0	0	0	0	0	0	0	0	0	0	0	0	0	0	0	0	0	0	0	0	0	0	0	0	0	0	0	0	0	0	0	0	0	0	0	0	0
Bacteria|SR1|SR1|SR1|SR1|SR1|Otu00276	0	0	0	0	0	0	0	0	0	0.000269614	0	0	0	0	0	0	0	0	0	0.000269614	0.000269614	0	0	0	0	0	0	0	0	0	0	0.000269614	0	0	0	0.000269614	0.000269614	0.000539229	0.000269614	0.000269614	0	0	0.000269614	0	0	0	0	0	0
Bacteria|Actinobacteria|Actinobacteria|Actinomycetales|Actinomycetaceae|Actinomyces|Otu00277	0	0	0	0	0	0	0	0	0	0	0	0	0	0	0	0	0	0	0	0	0	0	0	0	0	0	0	0	0.00161769	0	0	0	0	0	0	0	0	0	0	0	0	0	0	0	0	0.000539229	0	0	0
Bacteria|Firmicutes|Bacilli|Lactobacillales|Streptococcaceae|Streptococcus|Otu00278	0	0	0	0	0	0	0	0	0	0.000808843	0	0	0	0	0	0	0	0	0	0	0	0	0	0	0	0	0	0	0	0	0	0	0	0	0	0	0.000539229	0	0	0.000269614	0	0	0.000269614	0.000808843	0	0	0	0.000539229	0
Bacteria|Proteobacteria|Epsilonproteobacteria|Campylobacterales|Campylobacteraceae|Campylobacter|Otu00279	0	0	0	0.00269614	0.000539229	0	0	0	0	0	0.000539229	0	0	0	0	0	0	0	0	0	0	0	0	0	0	0	0	0	0	0.00107846	0	0.00107846	0	0	0	0	0	0	0	0	0	0	0	0	0	0	0	0	0
Bacteria|Bacteroidetes|Flavobacteriia|Flavobacteriales|Flavobacteriaceae|Capnocytophaga|Otu00280	0	0	0	0	0	0	0.000269614	0	0	0.00161769	0	0	0	0	0	0	0	0	0	0	0	0	0	0	0	0	0	0.000269614	0	0	0	0	0	0	0	0	0	0	0	0	0	0	0	0	0	0	0	0	0
Bacteria|Bacteroidetes|Bacteroidia|Bacteroidales|Prevotellaceae|Alloprevotella|Otu00281	0	0	0	0	0	0	0	0	0	0	0	0	0	0	0	0	0	0	0	0.000269614	0.000269614	0	0	0	0	0	0.000269614	0	0	0	0	0	0	0	0	0	0	0	0	0	0	0	0	0	0	0	0	0	0
Bacteria|Bacteroidetes|Bacteroidia|Bacteroidales|Prevotellaceae|Prevotella|Otu00282	0	0	0	0	0	0	0	0	0	0	0	0	0	0	0	0	0	0.000269614	0	0	0.000269614	0	0	0	0	0	0.000269614	0	0	0	0	0	0	0.0018873	0	0	0	0	0	0	0	0	0	0	0	0	0	0	0.000269614
Bacteria|Bacteroidetes|Bacteroidia|Bacteroidales|Porphyromonadaceae|Tannerella|Otu00283	0	0	0	0	0	0	0	0	0	0	0	0	0	0	0	0	0	0	0	0	0	0	0	0	0	0	0	0	0	0	0	0	0	0	0	0	0	0	0	0	0	0	0	0	0	0	0	0	0
Bacteria|Firmicutes|Bacilli|Lactobacillales|Lactobacillaceae|Lactobacillus|Otu00284	0	0	0	0	0	0	0	0	0	0	0	0	0	0	0	0	0	0	0	0	0	0	0	0	0	0	0	0	0	0	0	0	0	0	0	0	0	0	0	0	0	0	0	0	0	0	0	0	0
Bacteria|Firmicutes|Negativicutes|Selenomonadales|Veillonellaceae|Selenomonas|Otu00285	0	0	0	0	0	0	0	0	0	0	0.000808843	0	0	0	0	0	0	0	0	0	0.000269614	0	0	0.000269614	0	0	0	0	0	0.000539229	0	0	0.000269614	0	0	0	0	0	0	0	0	0	0	0	0	0	0	0.00296576	0
Bacteria|Firmicutes|Mollicutes|Mollicutes|Mollicutes|Mollicutes|Otu00286	0	0	0	0	0	0	0	0	0	0	0	0	0	0	0	0	0	0	0	0	0	0	0	0	0	0	0	0	0	0	0	0	0	0	0	0	0	0	0	0.00296576	0	0	0	0	0	0	0	0	0
Bacteria|Bacteroidetes|Flavobacteriia|Flavobacteriales|Flavobacteriaceae|Capnocytophaga|Otu00287	0	0	0	0	0	0	0	0	0	0	0	0	0	0	0	0	0	0	0	0	0	0	0	0	0	0	0	0	0	0	0	0	0	0	0	0.000539229	0	0.00593152	0	0	0	0	0	0.000808843	0	0	0.000269614	0	0
Bacteria|Firmicutes|Negativicutes|Selenomonadales|Veillonellaceae|Selenomonas|Otu00288	0	0	0.000269614	0.000808843	0	0	0	0	0	0	0	0	0	0	0	0	0	0.000539229	0	0	0	0	0	0	0	0	0	0	0	0	0	0	0	0	0	0	0	0	0	0	0	0	0	0	0	0	0	0.00134807	0
Bacteria|Fusobacteria|Fusobacteriia|Fusobacteriales|Fusobacteriaceae|Fusobacterium|Otu00289	0	0	0	0	0	0	0	0	0	0	0	0	0	0	0	0	0	0	0	0	0	0	0	0	0	0	0	0	0	0	0	0	0	0	0	0	0	0	0	0	0.000269614	0	0	0	0	0	0	0	0
Bacteria|Proteobacteria|Betaproteobacteria|Neisseriales|Neisseriaceae|Neisseria|Otu00290	0	0	0	0	0	0	0	0	0.000269614	0.000539229	0	0	0	0	0.000269614	0	0	0	0	0	0	0	0.000269614	0	0	0	0.000269614	0	0	0	0	0.000269614	0	0	0	0	0	0	0	0	0	0	0	0	0	0	0	0	0
Bacteria|Actinobacteria|Actinobacteria|Actinomycetales|Actinomycetaceae|Actinomyces|Otu00291	0	0	0	0	0	0	0	0	0	0	0	0	0	0	0	0.000269614	0	0	0	0	0	0	0	0	0	0	0	0	0	0	0	0	0	0	0	0	0	0	0	0.000269614	0	0	0	0	0	0	0	0	0
Bacteria|Proteobacteria|Deltaproteobacteria|Desulfobacterales|Desulfobulbaceae|Desulfobulbus|Otu00292	0	0	0	0	0	0	0	0	0	0	0	0	0	0	0	0	0	0.000269614	0	0	0	0.000539229	0	0	0	0	0	0	0	0	0.000539229	0	0	0	0	0	0	0	0	0	0	0	0	0	0	0	0	0	0
Bacteria|Fusobacteria|Fusobacteriia|Fusobacteriales|Leptotrichiaceae|Leptotrichia|Otu00293	0	0	0	0	0	0	0	0.000269614	0	0.00107846	0	0	0	0	0	0	0	0	0	0	0.000269614	0	0	0	0	0	0	0	0	0	0	0.000539229	0	0	0	0	0	0	0	0	0	0	0	0	0	0	0	0	0
Bacteria|Spirochaetes|Spirochaetia|Spirochaetales|Spirochaetaceae|Treponema|Otu00294	0	0	0	0	0	0	0	0	0	0	0	0	0	0	0	0	0	0	0	0	0	0	0	0	0	0	0	0	0	0	0.00269614	0	0	0	0	0	0	0	0	0.000808843	0	0	0	0	0	0.000269614	0	0	0
Bacteria|Firmicutes|Clostridia|Clostridiales|Peptococcaceae|Peptococcus|Otu00295	0	0	0	0	0.000269614	0	0	0	0	0	0	0	0	0	0	0	0	0	0	0	0	0	0	0	0	0	0.000269614	0	0.000808843	0.000539229	0	0	0	0	0	0	0	0	0.000269614	0.000539229	0	0	0	0	0	0	0	0	0.00107846
Bacteria|Bacteroidetes|Bacteroidetes|Bacteroidetes|Bacteroidetes|Bacteroidetes|Otu00296	0	0	0	0	0	0	0	0	0	0	0	0	0	0	0	0.000269614	0.000539229	0	0	0	0	0	0.000269614	0	0	0	0	0	0	0	0	0	0	0	0	0	0	0	0	0.000808843	0	0	0	0	0	0	0	0	0
Bacteria|Proteobacteria|Gammaproteobacteria|Pasteurellales|Pasteurellaceae|Haemophilus|Otu00297	0	0	0	0	0	0	0	0.000269614	0	0	0	0.000269614	0.000269614	0.000808843	0	0.000269614	0	0	0	0	0	0.000539229	0.000539229	0	0	0	0.000539229	0.000539229	0	0.000269614	0	0.000269614	0	0	0	0	0	0	0	0	0	0	0	0	0	0	0	0	0
Bacteria|Firmicutes|Bacilli|Lactobacillales|Streptococcaceae|Streptococcus|Otu00298	0	0	0	0	0	0	0	0	0	0	0	0	0	0	0	0	0	0	0	0	0	0	0	0	0.00485306	0.00539229	0	0	0	0	0	0	0	0	0	0	0	0	0	0	0	0	0	0	0	0	0	0	0
Bacteria|Firmicutes|Negativicutes|Selenomonadales|Veillonellaceae|Veillonella|Otu00299	0	0	0	0	0	0	0	0	0	0	0	0	0	0	0	0.000269614	0	0	0	0	0.000269614	0	0.000539229	0.000269614	0	0.000269614	0.000269614	0	0	0.000808843	0	0	0	0	0	0	0	0	0	0.000269614	0	0	0	0.000269614	0	0	0	0	0
Bacteria|Firmicutes|Negativicutes|Selenomonadales|Veillonellaceae|Selenomonas|Otu00300	0	0	0	0	0	0	0	0.000269614	0	0	0	0	0	0	0	0.000269614	0	0	0	0	0	0.000269614	0	0	0	0	0	0	0	0	0	0	0	0.000808843	0	0	0	0	0	0	0	0	0	0	0	0	0	0.0018873	0
Bacteria|Proteobacteria|Gammaproteobacteria|Pasteurellales|Pasteurellaceae|Haemophilus|Otu00301	0	0	0	0.000269614	0	0.000269614	0.000269614	0	0	0	0	0	0	0.000269614	0	0	0	0	0	0	0	0	0	0.000269614	0	0	0.000269614	0.000269614	0.000269614	0	0	0	0	0	0	0	0	0	0	0	0	0	0	0	0	0	0	0	0
Bacteria|Firmicutes|Negativicutes|Selenomonadales|Veillonellaceae|Selenomonas|Otu00302	0	0	0	0	0	0	0	0	0	0	0	0	0	0	0	0	0	0	0	0	0	0	0	0	0.000269614	0	0	0	0	0	0.000269614	0	0	0	0	0	0	0	0	0	0	0	0	0	0	0	0	0	0
Bacteria|Bacteroidetes|Bacteroidia|Bacteroidales|Prevotellaceae|Prevotella|Otu00303	0	0	0.000269614	0	0	0	0	0	0	0	0	0	0	0	0	0	0	0	0	0	0	0	0	0	0	0	0	0	0	0	0	0	0	0	0	0	0	0	0	0	0	0	0	0	0	0	0	0	0
Bacteria|Proteobacteria|Epsilonproteobacteria|Campylobacterales|Campylobacteraceae|Campylobacter|Otu00304	0	0	0	0.00161769	0	0	0	0	0	0	0.000539229	0	0	0	0	0	0	0	0	0	0	0	0	0	0	0	0	0	0	0	0	0	0	0	0	0	0	0.000269614	0	0.000539229	0	0	0	0	0	0	0	0.000539229	0
Bacteria|Firmicutes|Clostridia|Clostridiales|Peptoniphilaceae|Parvimonas|Otu00305	0	0	0	0	0	0	0	0	0	0	0	0	0	0	0	0	0	0	0	0	0.00215692	0	0	0.000269614	0	0	0.000269614	0	0	0	0	0	0	0	0	0	0	0	0	0	0	0	0	0	0	0	0	0	0
Bacteria|Proteobacteria|Gammaproteobacteria|Pseudomonadales|Moraxellaceae|Acinetobacter|Otu00306	0	0	0	0	0	0	0	0	0	0	0	0	0	0	0	0	0	0	0	0	0	0	0	0	0	0	0	0	0	0	0.0018873	0	0	0	0	0.000808843	0.000269614	0	0	0	0	0.000269614	0	0.000539229	0.000539229	0.000808843	0	0	0
Bacteria|Saccharibacteria|TM7|TM7|TM7|TM7|Otu00307	0	0	0.000269614	0	0	0	0	0	0	0	0.000269614	0	0.00107846	0	0	0	0	0	0	0	0	0	0	0	0	0	0	0	0.000539229	0	0	0	0	0	0	0	0	0	0	0	0	0	0	0	0	0	0	0.000269614	0
Bacteria|Bacteroidetes|Bacteroidia|Bacteroidales|Porphyromonadaceae|Porphyromonas|Otu00308	0	0	0	0	0	0	0	0	0	0	0	0	0	0	0	0	0	0	0	0	0	0	0	0	0	0	0	0	0	0	0	0	0	0	0	0	0	0	0	0	0	0	0	0	0	0	0	0	0.000539229
Bacteria|Bacteroidetes|Bacteroidia|Bacteroidales|Prevotellaceae|Prevotella|Otu00309	0	0	0	0	0	0	0	0	0	0	0.000269614	0	0	0	0	0	0	0	0.000269614	0.000269614	0	0	0	0	0	0	0.000269614	0.000539229	0	0	0.000269614	0	0	0	0	0	0	0	0	0	0	0	0	0	0	0	0	0	0
Bacteria|Fusobacteria|Fusobacteriia|Fusobacteriales|Leptotrichiaceae|Leptotrichia|Otu00310	0	0	0	0	0	0	0	0	0	0	0	0	0	0	0	0	0	0	0	0	0	0	0	0	0	0	0.000269614	0	0.000269614	0	0.000539229	0	0	0	0	0	0	0	0	0.000808843	0	0	0.000269614	0	0	0	0	0	0
Bacteria|Firmicutes|Bacilli|Lactobacillales|Streptococcaceae|Streptococcus|Otu00311	0.000539229	0	0	0	0	0	0	0	0	0	0	0	0	0	0	0	0.000269614	0	0	0	0	0	0	0	0	0	0	0	0	0.000269614	0	0.000269614	0	0	0	0	0	0	0	0	0	0	0	0	0	0	0	0	0
Bacteria|Bacteroidetes|Bacteroidetes|Bacteroidetes|Bacteroidetes|Bacteroidetes|Otu00312	0	0	0	0	0	0	0	0	0	0	0	0	0	0	0	0	0	0	0	0	0	0	0	0	0	0	0	0	0	0	0	0	0	0	0	0	0	0	0	0	0	0	0	0	0	0	0	0	0
Bacteria|Firmicutes|Erysipelotrichia|Erysipelotrichales|Erysipelotrichaceae|Erysipelotrichaceae|Otu00313	0	0	0	0	0	0	0	0	0	0	0	0	0	0	0	0.000269614	0	0	0	0	0	0	0	0	0	0	0	0	0	0	0	0	0	0	0	0	0	0	0	0.000269614	0	0	0	0	0	0	0	0	0
Bacteria|Actinobacteria|Actinobacteria|Actinomycetales|Actinomycetaceae|Actinomyces|Otu00314	0	0	0	0	0	0	0	0	0	0	0	0	0.000269614	0	0	0	0	0	0	0	0.000539229	0	0	0	0	0	0	0	0	0	0	0	0	0	0	0	0	0.000269614	0	0	0	0	0	0	0	0	0	0	0
Bacteria|Firmicutes|Clostridia|Clostridiales|Lachnospiraceae|Johnsonella|Otu00315	0	0	0.000269614	0	0	0	0	0	0	0	0	0	0	0	0	0	0	0	0	0	0	0	0	0	0	0	0	0	0.000808843	0	0.000808843	0	0	0	0	0	0	0	0	0.000269614	0	0	0	0	0	0	0.00107846	0	0
Bacteria|Proteobacteria|Epsilonproteobacteria|Campylobacterales|Campylobacteraceae|Campylobacter|Otu00316	0	0	0	0	0	0	0	0	0.000269614	0.000808843	0	0	0	0	0	0	0	0	0	0	0	0	0	0	0	0	0	0	0	0	0	0	0	0	0	0	0	0	0	0.000269614	0	0	0	0	0	0	0	0	0.000269614
Bacteria|Proteobacteria|Betaproteobacteria|Neisseriales|Neisseriaceae|Neisseria|Otu00317	0	0	0	0	0	0.000808843	0.00107846	0.000269614	0	0	0	0	0	0.00161769	0	0	0	0	0	0	0.000269614	0	0.000539229	0	0	0	0	0	0.00107846	0	0	0	0	0	0	0	0	0	0.000269614	0	0	0.000269614	0	0	0	0	0	0	0
Bacteria|Bacteroidetes|Bacteroidetes|Bacteroidetes|Bacteroidetes|Bacteroidetes|Otu00318	0	0	0	0	0	0	0	0	0	0	0	0	0	0	0	0	0	0	0	0	0	0	0	0	0	0	0.000269614	0	0.000269614	0	0	0	0	0	0	0	0	0	0	0	0	0	0	0	0	0	0	0	0
Bacteria|Spirochaetes|Spirochaetia|Spirochaetales|Spirochaetaceae|Treponema|Otu00319	0	0	0	0	0	0	0	0	0	0	0	0	0	0	0	0	0	0	0	0	0	0	0	0	0	0	0.000269614	0	0	0	0	0	0	0	0	0	0	0	0	0.000269614	0	0	0	0	0	0.000269614	0.000539229	0	0
Bacteria|Fusobacteria|Fusobacteriia|Fusobacteriales|Leptotrichiaceae|Leptotrichia|Otu00320	0	0	0	0	0	0	0	0	0	0	0	0	0	0	0	0	0	0	0	0	0	0	0	0	0	0	0.000269614	0	0	0.000539229	0	0	0	0	0	0	0	0	0	0	0	0	0	0	0	0	0	0	0
Bacteria|Bacteroidetes|Bacteroidia|Bacteroidales|Prevotellaceae|Prevotella|Otu00321	0	0	0	0	0	0	0	0	0	0	0	0	0	0	0	0	0	0	0	0	0.000539229	0	0	0	0	0	0	0	0	0	0.00161769	0	0	0	0	0	0	0	0	0.000539229	0	0	0	0	0	0	0	0.000539229	0
Bacteria|SR1|SR1|SR1|SR1|SR1|Otu00322	0	0	0	0	0	0	0	0	0	0	0	0	0	0	0	0	0	0	0	0	0	0	0	0.000269614	0	0	0.000539229	0	0	0	0	0	0	0	0	0	0	0	0	0.000269614	0	0	0	0	0	0	0	0	0
Bacteria|Firmicutes|Negativicutes|Selenomonadales|Veillonellaceae|Mitsuokella|Otu00323	0	0	0.000808843	0	0	0	0	0	0	0	0	0	0	0	0	0	0.000269614	0.00107846	0.00134807	0	0	0	0	0	0	0	0	0	0	0	0	0	0	0	0	0	0	0	0	0.000269614	0	0	0	0	0	0	0	0	0
Bacteria|Spirochaetes|Spirochaetia|Spirochaetales|Spirochaetaceae|Treponema|Otu00324	0	0	0	0	0	0	0	0	0	0	0	0	0	0	0	0	0	0	0	0	0	0	0	0	0	0	0	0	0.000269614	0	0	0	0	0	0	0	0	0.00242653	0	0	0	0	0	0	0	0	0	0	0
Bacteria|Actinobacteria|Coriobacteriia|Coriobacteriales|Coriobacteriaceae|Slackia|Otu00325	0	0	0	0	0	0	0	0	0	0	0.000269614	0	0	0	0	0	0	0	0.000269614	0	0	0	0	0	0	0	0	0	0	0	0	0	0	0.000269614	0	0	0	0	0.000269614	0	0	0	0	0	0	0	0	0	0
Bacteria|Bacteroidetes|Bacteroidia|Bacteroidales|Prevotellaceae|Prevotella|Otu00326	0	0.000808843	0	0	0	0	0	0	0	0	0.00107846	0	0	0	0	0.00107846	0	0	0	0	0	0	0	0	0	0	0	0	0	0	0.000269614	0	0	0	0	0	0	0	0	0.000269614	0.000539229	0	0	0.000269614	0	0	0	0	0
Bacteria|Proteobacteria|Gammaproteobacteria|Pasteurellales|Pasteurellaceae|Haemophilus|Otu00327	0	0	0	0	0	0	0	0	0	0	0	0	0	0	0	0	0	0	0	0	0	0	0	0.00269614	0	0	0	0	0	0	0	0	0	0	0	0	0	0	0	0	0	0	0	0	0	0	0	0	0
Bacteria|Firmicutes|Bacilli|Lactobacillales|Streptococcaceae|Streptococcus|Otu00328	0	0	0	0	0	0	0	0	0	0	0	0	0	0	0	0	0	0	0	0	0	0	0	0	0	0	0	0	0	0	0	0	0	0	0	0	0	0	0	0	0	0	0	0	0	0	0	0	0
Bacteria|Fusobacteria|Fusobacteriia|Fusobacteriales|Leptotrichiaceae|Leptotrichia|Otu00329	0	0	0	0	0	0	0	0	0.000269614	0	0	0.000539229	0	0	0	0	0	0	0	0	0	0	0	0	0	0	0	0	0	0.000269614	0.000269614	0	0	0	0	0	0	0	0	0	0	0	0	0	0	0	0	0	0
Bacteria|Firmicutes|Clostridia|Clostridiales|Lachnospiraceae|Lachnoanaerobaculum|Otu00330	0	0	0	0.000808843	0	0	0	0	0	0	0	0	0	0	0	0	0	0	0	0	0	0.000269614	0	0	0	0	0	0	0.00215692	0	0	0.000808843	0	0	0	0	0	0	0	0	0	0	0	0	0	0	0	0	0
Bacteria|Firmicutes|Clostridia|Clostridiales|Clostridiales|Clostridiales|Otu00331	0	0	0	0	0	0	0	0	0	0	0	0	0	0	0	0	0	0	0	0	0	0	0	0	0	0	0	0	0	0	0.00458345	0	0	0	0	0	0	0	0	0.000269614	0	0	0	0	0	0	0	0	0
Bacteria|Bacteroidetes|Bacteroidia|Bacteroidales|Prevotellaceae|Prevotella|Otu00332	0	0	0	0	0	0	0	0	0	0	0	0	0	0	0	0	0	0.000269614	0	0	0	0.000539229	0	0	0	0	0.000539229	0	0	0	0.000269614	0	0	0	0	0	0	0	0	0	0	0	0	0	0	0	0	0	0
Bacteria|Firmicutes|Clostridia|Clostridiales|Lachnospiraceae|Shuttleworthia|Otu00333	0	0	0.000808843	0	0	0	0	0	0	0	0	0	0	0	0	0	0	0	0	0	0	0.000269614	0	0	0	0	0	0	0	0	0.00107846	0	0	0	0	0	0	0	0	0	0	0	0	0	0	0	0	0	0
Bacteria|Bacteroidetes|Bacteroidia|Bacteroidales|Prevotellaceae|Prevotella|Otu00334	0	0	0	0	0	0	0	0	0	0	0	0	0	0	0	0	0	0	0	0	0.0018873	0	0	0	0	0	0	0	0	0	0	0	0	0	0	0	0	0	0.000269614	0	0	0	0	0	0	0	0	0	0
Bacteria|Spirochaetes|Spirochaetia|Spirochaetales|Spirochaetaceae|Treponema|Otu00335	0	0	0.000269614	0	0	0	0	0	0	0	0	0	0	0	0	0	0	0	0	0	0	0	0	0	0	0	0.00134807	0	0	0	0	0	0	0	0	0	0	0	0	0	0	0	0	0	0	0	0	0	0
Bacteria|Firmicutes|Negativicutes|Selenomonadales|Veillonellaceae|Selenomonas|Otu00336	0	0	0	0	0	0	0	0	0	0	0	0	0	0	0	0	0	0	0	0	0	0	0	0	0	0	0	0	0	0	0	0	0	0.00296576	0	0	0	0	0	0	0	0	0	0	0	0	0	0	0
Bacteria|Bacteroidetes|Bacteroidia|Bacteroidales|Prevotellaceae|Prevotella|Otu00337	0	0	0	0	0	0	0	0	0	0	0	0	0	0	0	0	0	0	0	0	0	0	0	0	0	0	0	0	0	0	0	0	0	0	0	0	0	0	0	0	0	0	0	0	0	0	0	0	0
Bacteria|Firmicutes|Bacilli|Bacillales|Staphylococcaceae|Staphylococcus|Otu00338	0	0	0	0	0	0	0	0	0	0	0	0	0	0	0	0.000539229	0	0	0	0	0	0	0	0	0	0.000539229	0	0	0	0	0	0	0	0	0	0.000269614	0	0	0	0	0	0	0	0	0	0	0	0	0
Bacteria|Synergistetes|Synergistia|Synergistales|Synergistaceae|Fretibacterium|Otu00339	0	0	0	0	0	0	0	0	0	0	0	0	0	0	0	0	0	0	0	0	0	0.00107846	0	0	0	0	0	0	0	0	0.00431383	0	0	0	0	0	0	0	0	0.000269614	0	0	0	0	0	0	0	0	0
Bacteria|Proteobacteria|Gammaproteobacteria|Pasteurellales|Pasteurellaceae|Aggregatibacter|Otu00340	0	0	0	0	0	0	0	0	0	0	0	0	0	0	0	0	0	0	0	0	0.000808843	0	0	0	0	0	0.00107846	0	0	0	0	0	0	0.000269614	0.000539229	0.000808843	0	0	0	0	0	0	0.000539229	0	0	0	0.000269614	0	0
Bacteria|Spirochaetes|Spirochaetia|Spirochaetales|Spirochaetaceae|Treponema|Otu00341	0	0	0	0	0	0	0	0	0	0	0	0	0	0	0	0	0	0	0	0	0	0	0	0	0	0	0	0	0.000808843	0	0.000269614	0	0	0	0	0	0	0	0	0.000269614	0	0	0	0	0	0	0.00215692	0	0
Bacteria|Actinobacteria|Actinobacteria|Actinomycetales|Actinomycetaceae|Actinomyces|Otu00342	0	0	0	0	0	0	0	0	0	0.000269614	0	0	0	0	0	0	0	0	0	0	0	0	0	0	0	0	0	0	0	0	0	0	0	0	0	0	0	0	0	0.00134807	0.00404422	0	0.000539229	0	0	0.000808843	0.000269614	0	0
Bacteria|Firmicutes|Negativicutes|Selenomonadales|Veillonellaceae|Selenomonas|Otu00343	0	0	0.000808843	0	0	0	0	0	0	0	0	0	0	0	0	0	0	0	0	0	0.000269614	0	0	0	0	0	0	0	0	0	0	0	0	0	0	0	0	0	0	0	0	0	0	0	0	0	0	0	0
Bacteria|Proteobacteria|Gammaproteobacteria|Pasteurellales|Pasteurellaceae|Haemophilus|Otu00344	0	0	0	0	0	0	0	0	0	0	0	0	0	0	0	0	0	0	0	0	0	0	0	0.000269614	0	0.000539229	0	0.000269614	0.000539229	0.000539229	0	0.000269614	0	0	0	0	0	0	0	0	0	0	0	0	0	0	0	0	0
Bacteria|Proteobacteria|Gammaproteobacteria|Pasteurellales|Pasteurellaceae|Aggregatibacter|Otu00345	0	0	0	0	0	0	0	0	0	0.000808843	0	0	0	0	0	0	0	0	0	0	0	0.00107846	0	0	0	0	0	0	0	0	0	0.000539229	0.00107846	0.000269614	0	0	0	0	0	0	0	0	0	0	0	0	0	0	0
Bacteria|Spirochaetes|Spirochaetia|Spirochaetales|Spirochaetaceae|Treponema|Otu00346	0	0	0	0	0	0	0	0	0	0	0	0	0	0	0	0	0	0	0	0	0	0	0	0.000269614	0	0	0	0	0	0	0	0	0	0	0	0	0	0	0	0	0	0	0	0	0	0	0	0	0
Bacteria|Firmicutes|Bacilli|Lactobacillales|Streptococcaceae|Streptococcus|Otu00347	0	0	0	0	0	0	0	0	0	0.000539229	0	0	0	0	0.000539229	0	0	0	0	0	0	0	0	0	0	0	0	0	0	0	0	0.00107846	0	0	0	0	0	0	0	0	0.00107846	0	0	0	0	0	0	0	0
Bacteria|Firmicutes|Negativicutes|Selenomonadales|Veillonellaceae|Veillonella|Otu00348	0.000269614	0	0	0.000808843	0	0	0	0	0	0	0.000269614	0	0	0	0	0	0	0	0	0	0	0	0	0.000539229	0	0	0.000269614	0.000269614	0	0	0	0	0	0	0	0	0	0	0	0	0	0	0	0.000269614	0	0	0	0	0
Bacteria|Actinobacteria|Actinobacteria|Corynebacteriales|Corynebacteriaceae|Corynebacterium|Otu00349	0	0	0	0	0	0	0	0	0	0	0	0	0	0	0	0	0	0	0	0	0	0.000269614	0	0	0.000539229	0.00215692	0	0	0	0	0	0	0	0	0	0	0	0	0	0	0	0	0	0	0	0	0	0	0.000269614
Bacteria|Proteobacteria|Alphaproteobacteria|Rhodobacterales|Rhodobacteraceae|Rhodobacter|Otu00350	0	0	0	0	0	0	0	0	0	0	0	0	0	0	0	0	0	0	0	0	0	0.000269614	0	0	0.000269614	0	0	0	0	0	0	0	0	0	0	0	0	0	0	0	0	0	0.000269614	0	0	0	0.000808843	0	0
Bacteria|Bacteroidetes|Bacteroidetes|Bacteroidetes|Bacteroidetes|Bacteroidetes|Otu00351	0	0	0	0	0	0	0	0	0	0	0	0	0	0	0	0	0	0	0	0	0	0	0	0	0.000269614	0	0	0	0.000539229	0	0.00242653	0	0	0	0	0	0	0	0	0.000539229	0	0	0	0	0	0	0	0	0
Bacteria|Fusobacteria|Fusobacteriia|Fusobacteriales|Fusobacteriaceae|Fusobacterium|Otu00352	0	0	0	0.000269614	0	0.000269614	0	0	0	0	0	0	0	0	0	0	0	0	0	0	0.000539229	0	0	0.000269614	0	0	0	0	0.000269614	0	0	0.000269614	0	0	0	0	0	0	0	0	0	0	0	0	0	0	0	0	0
Bacteria|Spirochaetes|Spirochaetia|Spirochaetales|Spirochaetaceae|Treponema|Otu00353	0	0	0.000269614	0	0	0	0	0	0	0	0	0	0	0	0	0	0	0	0	0	0	0	0	0	0	0	0	0	0	0	0	0	0	0	0	0	0	0	0	0.000269614	0.000539229	0	0	0	0	0.000269614	0	0	0
Bacteria|Actinobacteria|Actinobacteria|Actinomycetales|Actinomycetaceae|Actinomyces|Otu00354	0	0	0	0	0	0	0	0	0	0	0	0	0	0	0	0	0	0	0	0	0	0	0	0	0	0	0	0	0	0	0	0	0	0	0	0	0	0	0	0	0	0	0	0	0	0	0	0	0
Bacteria|Firmicutes|Bacilli|Lactobacillales|Streptococcaceae|Streptococcus|Otu00355	0	0	0.000539229	0	0.000269614	0	0	0	0	0	0	0	0	0	0	0	0	0.000269614	0	0	0	0	0	0	0	0	0	0	0	0	0	0	0	0.000269614	0	0	0	0	0.000269614	0	0	0.000539229	0.000808843	0	0	0.000269614	0	0	0
Bacteria|Firmicutes|Bacilli|Lactobacillales|Streptococcaceae|Streptococcus|Otu00356	0	0	0	0	0	0	0	0	0	0	0	0	0	0	0	0	0.000269614	0	0	0	0	0	0	0.000269614	0	0	0.000808843	0	0	0	0	0	0	0	0	0	0	0	0	0	0	0	0.000269614	0	0	0	0	0	0
Bacteria|Actinobacteria|Actinobacteria|Actinomycetales|Actinomycetaceae|Actinomyces|Otu00357	0	0	0	0	0	0	0	0	0	0	0	0	0	0	0	0	0	0	0.000269614	0	0	0.000269614	0	0	0	0	0	0	0	0	0.00107846	0	0	0	0	0	0	0	0	0.00107846	0	0	0	0	0	0	0	0.000269614	0.000269614
Bacteria|Proteobacteria|Gammaproteobacteria|Pseudomonadales|Moraxellaceae|Acinetobacter|Otu00358	0	0	0	0	0	0	0	0	0	0	0	0	0	0	0	0	0	0	0	0	0	0	0	0	0	0	0	0	0	0	0.000269614	0	0	0	0	0.000539229	0.000269614	0	0	0	0	0	0	0	0	0	0.000808843	0	0
Bacteria|Firmicutes|Clostridia|Clostridiales|Lachnospiraceae|Catonella|Otu00359	0	0	0	0	0	0	0	0	0	0	0	0	0	0	0	0	0	0	0	0	0	0	0	0.000539229	0	0	0.000269614	0	0	0	0.00134807	0	0	0	0	0	0	0	0	0	0	0	0	0	0	0	0	0	0
Bacteria|Bacteroidetes|Bacteroidia|Bacteroidales|Prevotellaceae|Prevotella|Otu00360	0	0	0.000539229	0	0	0	0	0	0	0	0	0.000269614	0	0	0	0	0	0	0	0	0	0	0	0	0	0	0	0	0	0	0	0	0	0	0	0	0	0	0	0	0	0	0	0	0	0	0	0	0.000269614
Bacteria|Firmicutes|Bacilli|Bacillales|Staphylococcaceae|Staphylococcus|Otu00361	0	0	0	0	0	0	0	0	0	0	0	0	0	0	0	0	0	0	0	0	0	0.00215692	0	0	0	0	0	0	0	0	0	0.000269614	0	0	0	0	0.000269614	0	0	0	0	0	0	0	0	0	0	0	0
Bacteria|Firmicutes|Clostridia|Clostridiales|Peptostreptococcaceae|Peptostreptococcaceae|Otu00362	0	0	0	0	0	0	0	0	0	0	0	0	0	0	0	0	0	0	0	0	0	0	0	0	0	0	0	0.000269614	0	0	0	0	0	0	0	0	0	0	0	0	0	0	0	0	0	0	0	0	0.000269614
Bacteria|Spirochaetes|Spirochaetia|Spirochaetales|Spirochaetaceae|Treponema|Otu00363	0	0	0.00107846	0	0	0	0	0	0	0	0	0	0	0	0	0	0	0	0	0	0	0	0	0	0	0	0	0	0	0	0	0	0	0	0	0	0	0	0	0	0	0	0	0	0	0	0	0	0
Bacteria|Firmicutes|Clostridia|Clostridiales|Clostridiales|Clostridiales|Otu00364	0	0	0	0	0	0	0	0	0	0	0	0	0	0	0	0	0	0	0	0	0	0	0	0.000269614	0	0	0	0	0.000539229	0	0	0	0	0	0	0	0	0	0	0.0018873	0	0	0	0	0	0	0	0	0
Bacteria|Spirochaetes|Spirochaetia|Spirochaetales|Spirochaetaceae|Treponema|Otu00365	0	0	0	0	0	0	0	0	0	0	0	0	0	0	0	0	0	0	0.000269614	0	0	0.000808843	0	0	0	0	0	0	0	0	0	0	0	0	0	0	0	0	0	0.000269614	0	0	0	0	0	0	0	0	0
Bacteria|Actinobacteria|Actinobacteria|Corynebacteriales|Corynebacteriaceae|Corynebacterium|Otu00366	0	0	0	0	0	0	0	0	0	0	0	0.000269614	0	0	0	0	0	0	0	0	0.00107846	0	0	0	0	0.00161769	0	0	0	0	0	0.000539229	0	0	0	0	0	0	0	0	0	0	0	0	0	0	0	0	0
Bacteria|Firmicutes|Bacilli|Lactobacillales|Streptococcaceae|Streptococcus|Otu00367	0	0	0	0	0	0	0	0	0	0	0	0	0	0	0	0	0	0	0	0	0	0	0	0	0	0	0	0	0	0	0	0	0	0	0	0	0	0	0	0	0.00161769	0	0	0	0	0	0	0.000539229	0
Bacteria|Actinobacteria|Actinobacteria|Actinomycetales|Actinomycetaceae|Actinomyces|Otu00368	0	0	0	0	0	0	0	0	0	0.000269614	0	0	0	0	0	0	0	0	0	0	0	0	0	0	0	0	0	0	0	0	0	0	0	0	0	0	0	0	0	0.000269614	0	0	0	0	0	0	0	0	0
Bacteria|Bacteroidetes|Bacteroidia|Bacteroidales|Prevotellaceae|Prevotella|Otu00369	0	0	0	0	0	0	0	0	0	0	0	0	0	0	0	0	0	0	0	0	0	0	0	0	0	0	0	0	0	0	0	0	0	0	0	0	0	0	0	0	0	0	0	0	0	0	0	0	0
Bacteria|Actinobacteria|Actinobacteria|Bifidobacteriales|Bifidobacteriaceae|Bifidobacterium|Otu00370	0	0	0.00134807	0	0	0	0	0	0	0	0	0	0	0	0	0	0	0	0	0	0	0	0	0	0	0	0	0	0	0	0	0	0	0	0	0	0	0	0	0	0	0	0	0	0	0	0	0	0
Bacteria|Proteobacteria|Gammaproteobacteria|Enterobacteriales|Enterobacteriaceae|Enterobacteriaceae_unclassified|Otu00371	0	0	0	0	0	0	0	0	0	0	0	0	0	0	0	0	0	0	0	0	0	0	0	0	0.00458345	0	0	0	0	0	0.00647075	0.000269614	0	0	0	0	0	0	0	0	0	0	0	0	0	0	0	0	0
Bacteria|Bacteroidetes|Bacteroidia|Bacteroidales|Prevotellaceae|Prevotella|Otu00372	0	0	0	0	0	0	0	0	0	0	0.000269614	0.000269614	0	0	0	0	0.000269614	0	0.000269614	0	0	0	0	0	0	0	0	0	0	0	0.000539229	0	0	0	0	0	0	0	0	0	0	0	0	0	0	0.000269614	0.000269614	0.000269614	0
Bacteria|Bacteroidetes|Bacteroidia|Bacteroidales|Bacteroidaceae|Bacteroidaceae|Otu00373	0	0	0	0	0	0	0	0	0	0	0	0	0	0	0	0	0.000539229	0	0	0	0	0.000269614	0	0	0	0	0	0	0	0	0	0	0	0	0	0	0	0	0	0.000269614	0	0	0	0	0	0	0	0	0
Bacteria|Bacteroidetes|Bacteroidia|Bacteroidales|Prevotellaceae|Prevotella|Otu00374	0	0	0.000269614	0	0	0	0	0	0	0	0	0	0	0	0	0	0	0	0	0	0.000269614	0	0	0	0	0	0	0	0	0	0.000269614	0	0	0	0	0	0	0	0	0	0	0	0	0	0	0	0	0	0
Bacteria|Actinobacteria|Actinobacteria|Actinomycetales|Actinomycetaceae|Actinomyces|Otu00375	0	0	0.000539229	0	0	0	0	0	0	0	0.000269614	0	0	0	0	0	0	0	0	0	0	0	0	0	0	0	0	0	0	0	0.000269614	0	0	0.000269614	0	0	0	0	0	0	0	0	0	0	0	0.000269614	0	0	0
Bacteria|Actinobacteria|Actinobacteria|Actinomycetales|Actinomycetaceae|Actinomyces|Otu00376	0	0	0	0	0	0	0	0	0	0	0	0	0	0	0	0	0	0	0	0	0	0	0	0	0	0.000269614	0	0	0	0	0	0	0	0	0	0	0	0	0	0	0.000269614	0	0	0	0	0	0	0.00107846	0
Bacteria|Bacteroidetes|Flavobacteriia|Flavobacteriales|Flavobacteriaceae|Capnocytophaga|Otu00377	0.000269614	0	0	0	0	0	0	0	0	0	0	0.000269614	0	0	0	0	0	0	0	0	0.000269614	0	0	0	0	0	0	0.000539229	0	0	0	0	0	0	0	0	0	0	0	0	0	0	0	0.000539229	0	0	0	0	0
Bacteria|Firmicutes|Negativicutes|Selenomonadales|Veillonellaceae|Dialister|Otu00378	0	0	0.000269614	0	0	0	0	0	0	0	0	0	0	0	0	0	0	0	0	0	0	0	0	0	0	0	0	0	0	0	0	0	0	0	0	0	0	0	0	0	0	0	0	0	0	0	0	0	0.000808843
Bacteria|Firmicutes|Bacilli|Lactobacillales|Lactobacillaceae|Lactobacillus|Otu00379	0	0	0	0	0	0	0	0	0	0	0	0	0	0	0	0	0.000269614	0.000269614	0	0	0	0	0	0	0	0	0	0	0	0	0	0	0	0	0	0	0	0	0	0	0	0	0	0	0	0	0	0	0
Bacteria|Firmicutes|Bacilli|Lactobacillales|Lactobacillaceae|Lactobacillus|Otu00380	0	0	0	0	0	0	0	0	0	0	0	0	0	0	0	0	0	0	0	0	0	0	0	0	0	0	0	0	0	0	0	0	0	0	0	0	0	0	0	0	0	0	0	0	0	0	0	0	0
Bacteria|Spirochaetes|Spirochaetia|Spirochaetales|Spirochaetaceae|Treponema|Otu00381	0	0	0	0	0	0	0	0	0	0	0	0	0	0	0	0	0	0	0	0	0	0	0	0	0	0	0	0	0	0	0.00350499	0	0	0	0	0	0	0	0	0.000269614	0	0	0	0	0	0	0	0	0
Bacteria|Bacteroidetes|Bacteroidetes|Bacteroidetes|Bacteroidetes|Bacteroidetes|Otu00382	0	0	0	0	0	0	0	0	0	0	0	0	0	0	0	0	0	0	0	0	0	0	0	0	0	0	0.000269614	0.000539229	0	0	0	0	0	0	0	0	0	0	0	0	0	0	0	0	0	0	0	0	0
Bacteria|Firmicutes|Clostridia|Clostridiales|Lachnospiraceae|Lachnospiraceae|Otu00383	0	0	0	0	0	0	0	0	0	0	0	0	0	0	0	0	0	0	0	0	0	0	0	0	0	0	0.000269614	0	0.000269614	0	0	0	0	0	0	0	0	0	0	0	0	0	0	0	0	0	0	0	0
Bacteria|Bacteroidetes|Bacteroidia|Bacteroidales|Prevotellaceae|Prevotella|Otu00384	0	0	0	0	0	0	0	0	0	0	0	0	0	0	0	0	0	0	0	0	0	0	0	0	0	0	0	0	0	0	0	0	0	0	0	0	0	0	0	0.000539229	0	0	0	0	0	0	0	0.000269614	0
Bacteria|Proteobacteria|Gammaproteobacteria|Pasteurellales|Pasteurellaceae|Haemophilus|Otu00385	0	0	0	0	0	0	0	0	0	0	0	0	0	0	0	0	0	0	0	0	0.000808843	0	0	0	0	0	0	0	0	0	0	0	0	0	0	0	0	0	0	0	0	0	0	0	0	0	0	0	0
Bacteria|Spirochaetes|Spirochaetia|Spirochaetales|Spirochaetaceae|Treponema|Otu00386	0	0	0	0	0	0	0	0	0	0	0	0	0	0	0	0	0	0	0	0	0	0.00107846	0	0	0	0	0	0	0	0	0	0	0	0	0	0	0	0	0	0	0	0	0	0	0	0	0	0	0
Bacteria|Fusobacteria|Fusobacteriia|Fusobacteriales|Leptotrichiaceae|Leptotrichia|Otu00387	0	0	0	0	0	0	0	0	0	0	0	0	0	0	0.000269614	0	0	0	0	0	0	0	0	0	0	0	0	0.000269614	0	0	0	0	0	0	0	0	0	0	0	0.000269614	0	0	0	0	0	0	0	0	0
Bacteria|Proteobacteria|Gammaproteobacteria|Pasteurellales|Pasteurellaceae|Haemophilus|Otu00388	0	0	0	0	0	0	0	0	0	0	0	0	0	0.000269614	0	0.000269614	0	0	0	0	0	0.000269614	0	0	0	0	0	0	0	0	0	0	0	0	0	0	0	0	0	0	0	0	0	0	0	0	0	0	0
Bacteria|Actinobacteria|Actinobacteria|Actinomycetales|Actinomycetaceae|Actinomyces|Otu00389	0	0	0	0	0	0	0	0	0	0	0	0	0	0	0	0.000269614	0	0	0	0	0	0	0	0	0	0	0	0	0	0	0	0	0.000269614	0	0	0	0	0	0	0	0	0	0	0	0	0	0	0	0
Bacteria|Proteobacteria|Gammaproteobacteria|Cardiobacteriales|Cardiobacteriaceae|Cardiobacterium|Otu00390	0	0	0	0	0	0	0	0	0	0.000539229	0	0	0	0	0	0	0	0	0	0	0	0	0	0	0	0	0	0	0	0	0.00134807	0	0	0	0	0	0	0	0	0	0	0	0	0	0	0	0	0	0
Bacteria|Actinobacteria|Actinobacteria|Actinomycetales|Micrococcaceae|Rothia|Otu00391	0	0	0	0	0.000269614	0	0.000269614	0	0.000269614	0	0	0	0.000269614	0	0	0	0	0	0.000269614	0	0	0	0	0	0.000269614	0	0	0	0	0	0	0	0	0	0	0	0	0	0	0	0	0.000269614	0	0	0	0	0	0	0
Bacteria|Firmicutes|Bacilli|Lactobacillales|Streptococcaceae|Streptococcus|Otu00392	0	0.000269614	0	0	0	0	0	0.000808843	0	0	0	0	0.000269614	0	0	0	0	0	0	0	0	0	0	0	0	0	0	0	0	0	0	0	0	0	0	0.000539229	0.000539229	0	0	0.000539229	0	0	0.000269614	0.000539229	0	0	0.000539229	0	0
Bacteria|Actinobacteria|Coriobacteriia|Coriobacteriales|Atopobiaceae|Olsenella|Otu00393	0	0	0	0	0	0	0	0	0	0	0	0	0	0	0	0.000269614	0	0	0	0	0	0	0	0	0	0	0	0	0	0	0.000539229	0	0	0	0	0	0	0	0	0	0	0	0	0	0	0	0	0	0
Bacteria|Actinobacteria|Actinobacteria|Actinomycetales|Actinomycetaceae|Actinobaculum|Otu00394	0	0	0	0	0	0	0	0	0.000269614	0.000808843	0	0	0	0	0	0	0	0	0	0	0	0	0	0	0.000539229	0	0	0	0	0	0	0	0	0	0	0	0	0	0	0	0	0	0	0	0	0	0	0	0
Bacteria|Fusobacteria|Fusobacteriia|Fusobacteriales|Leptotrichiaceae|Leptotrichia|Otu00395	0	0.000269614	0	0	0	0	0	0	0	0.000269614	0	0	0	0	0	0	0.000269614	0	0	0	0	0	0	0	0	0	0	0	0	0	0	0	0	0	0	0	0	0	0	0	0	0	0	0	0.000269614	0	0	0.000269614	0
Bacteria|Proteobacteria|Betaproteobacteria|Neisseriales|Neisseriaceae|Neisseria|Otu00396	0	0	0	0	0	0	0	0	0	0	0	0	0	0	0	0	0	0	0	0	0	0	0.000808843	0	0	0	0	0	0	0.000269614	0	0.000269614	0	0	0	0	0	0	0	0	0	0	0	0	0	0	0	0	0
Bacteria|Proteobacteria|Betaproteobacteria|Betaproteobacteria|Betaproteobacteria|Betaproteobacteria_unclassified|Otu00397	0	0	0	0	0	0	0	0	0	0	0	0	0	0	0	0	0	0	0	0	0	0	0	0	0	0	0	0	0	0	0.000539229	0	0	0	0	0.000539229	0	0	0	0	0	0	0	0	0	0	0	0	0
Bacteria|Bacteroidetes|Bacteroidia|Bacteroidales|Prevotellaceae|Alloprevotella|Otu00398	0	0	0	0	0	0	0	0	0	0	0	0	0	0.000269614	0	0	0	0	0	0	0	0	0.000539229	0	0	0	0	0	0	0	0	0	0	0	0	0	0	0	0	0	0	0	0	0	0	0	0	0	0
Bacteria|Fusobacteria|Fusobacteriia|Fusobacteriales|Leptotrichiaceae|Leptotrichia|Otu00399	0	0	0	0	0	0	0.000269614	0	0	0	0	0	0	0	0	0	0	0	0	0	0	0	0	0	0	0	0.000269614	0	0	0	0	0	0	0	0.000269614	0	0	0	0	0	0	0	0	0	0	0	0	0	0
Bacteria|Firmicutes|Negativicutes|Selenomonadales|Veillonellaceae|Selenomonas|Otu00400	0	0	0	0	0	0	0	0	0	0	0	0	0	0	0	0	0	0	0	0	0	0	0	0	0	0	0	0	0	0	0	0	0	0	0	0	0	0	0	0	0	0	0	0	0	0	0	0	0
Bacteria|Fusobacteria|Fusobacteriia|Fusobacteriales|Leptotrichiaceae|Leptotrichia|Otu00401	0	0	0	0	0	0	0	0	0	0	0	0	0	0	0	0	0	0	0	0	0	0	0	0	0	0	0	0	0	0	0	0	0	0	0	0	0	0	0	0	0	0	0	0	0	0	0	0	0
Bacteria|Proteobacteria|Betaproteobacteria|Neisseriales|Neisseriaceae|Simonsiella|Otu00402	0	0	0	0	0	0	0	0	0	0	0	0	0	0	0	0	0	0	0	0	0	0	0	0	0	0	0	0	0	0	0	0	0	0	0	0	0	0	0	0	0	0	0	0	0	0	0	0	0
Bacteria|Firmicutes|Clostridia|Clostridiales|Peptostreptococcaceae|Peptostreptococcaceae|Otu00403	0	0	0	0	0	0	0	0	0	0	0	0	0	0	0	0	0	0	0	0	0	0	0	0	0	0	0	0	0	0	0.000539229	0	0	0	0	0	0	0	0	0	0	0	0	0	0	0	0	0	0
Bacteria|Proteobacteria|Gammaproteobacteria|Pasteurellales|Pasteurellaceae|Aggregatibacter|Otu00404	0	0	0	0	0	0	0	0	0	0	0	0	0	0	0	0	0	0	0	0	0	0.000539229	0	0	0	0	0	0	0	0	0	0	0	0	0	0	0	0	0	0	0	0	0	0	0	0	0	0	0
Bacteria|Proteobacteria|Gammaproteobacteria|Pasteurellales|Pasteurellaceae|Aggregatibacter|Otu00405	0	0	0	0	0	0	0	0	0	0	0	0	0	0	0	0	0	0	0	0	0	0.00107846	0	0	0	0	0.000269614	0	0	0	0	0	0	0	0	0	0	0	0	0	0	0	0	0	0	0	0	0	0
Bacteria|Actinobacteria|Actinobacteria|Actinomycetales|Actinomycetaceae|Actinomyces|Otu00406	0	0	0	0	0	0	0	0	0	0	0	0	0	0	0	0.000269614	0	0	0	0	0	0	0	0	0	0	0	0	0	0	0.000269614	0	0	0	0	0	0	0	0	0	0	0	0	0	0	0	0	0	0
Bacteria|Firmicutes|Clostridia|Clostridiales|Lachnospiraceae|Lachnospiraceae|Otu00407	0	0	0	0	0	0	0	0	0.000269614	0	0	0	0	0	0	0	0	0	0	0	0	0	0	0	0	0	0	0	0	0	0	0	0	0	0	0	0	0	0	0	0.00134807	0	0	0	0	0	0	0	0
Bacteria|Bacteroidetes|Bacteroidia|Bacteroidales|Prevotellaceae|Prevotella|Otu00408	0	0	0	0	0	0	0	0	0	0	0.000269614	0	0	0	0	0	0	0	0.000269614	0	0	0	0	0	0	0	0	0	0	0	0	0	0	0	0	0	0	0	0	0	0	0	0	0	0	0	0	0	0
Bacteria|Actinobacteria|Actinobacteria|Corynebacteriales|Corynebacteriaceae|Corynebacterium|Otu00409	0	0.000539229	0	0	0	0	0	0	0	0	0	0	0	0	0	0	0	0	0.000269614	0	0	0.000539229	0	0	0	0	0	0	0	0	0	0	0	0	0	0	0	0	0	0	0	0	0	0	0	0	0	0	0
Bacteria|Actinobacteria|Actinobacteria|Bifidobacteriales|Bifidobacteriaceae|Alloscardovia|Otu00410	0	0	0	0.000269614	0	0	0	0	0	0	0	0	0	0	0	0	0	0	0	0	0	0	0	0	0	0	0	0	0	0	0	0	0	0	0	0	0	0	0	0	0	0	0	0	0	0	0	0	0
Bacteria|Bacteroidetes|Bacteroidia|Bacteroidales|Prevotellaceae|Prevotella|Otu00411	0	0	0	0	0	0	0	0	0	0	0	0	0	0	0	0	0	0	0	0	0.000269614	0	0	0	0	0	0	0	0	0	0	0	0	0	0	0	0.000269614	0	0	0	0	0	0	0	0	0	0	0.000539229	0
Bacteria|Firmicutes|Negativicutes|Selenomonadales|Veillonellaceae|Veillonella|Otu00412	0	0	0	0	0	0	0	0	0	0	0	0	0	0	0	0	0	0	0	0	0	0	0.000269614	0.000539229	0	0	0.000269614	0	0.000269614	0.000269614	0	0	0	0	0	0	0	0	0.000269614	0	0	0	0	0	0	0	0	0	0
Bacteria|Firmicutes|Negativicutes|Selenomonadales|Veillonellaceae|Selenomonas|Otu00413	0	0	0	0	0	0	0	0	0	0	0	0	0	0	0	0	0	0	0	0	0	0	0	0	0	0.000269614	0	0.000269614	0	0	0	0	0	0	0	0	0	0	0	0	0	0	0	0	0	0	0	0.00161769	0
Bacteria|Actinobacteria|Actinobacteria|Actinomycetales|Actinomycetaceae|Actinomyces|Otu00414	0	0	0	0	0	0	0	0	0	0	0	0	0	0	0	0	0	0	0	0	0	0	0	0	0	0	0	0	0	0	0	0.000539229	0.000269614	0	0	0	0	0	0	0	0	0	0	0	0	0	0	0	0
Bacteria|Firmicutes|Negativicutes|Selenomonadales|Veillonellaceae|Selenomonas|Otu00415	0	0	0	0	0	0	0	0	0	0	0	0	0	0	0	0	0	0	0	0	0	0	0	0	0	0	0	0	0	0	0	0	0	0	0	0	0	0	0	0	0	0	0	0	0	0	0	0	0
Bacteria|Synergistetes|Synergistia|Synergistales|Dethiosulfovibrionaceae|Pyramidobacter|Otu00417	0	0	0	0	0	0	0	0	0	0.000269614	0	0	0.00269614	0	0	0	0	0	0	0	0	0	0	0	0	0	0	0	0	0	0	0	0	0	0.00134807	0.0018873	0	0	0	0	0	0	0	0.000539229	0	0	0.000269614	0	0
Bacteria|Bacteroidetes|Bacteroidia|Bacteroidales|Prevotellaceae|Prevotella|Otu00418	0	0	0	0	0	0	0	0	0	0	0	0	0	0	0	0	0	0	0	0	0	0	0	0	0	0	0	0	0	0	0	0	0	0	0	0	0	0	0	0	0	0	0	0	0	0	0	0	0
Bacteria|Firmicutes|Bacilli|Lactobacillales|Lactobacillaceae|Lactobacillus|Otu00419	0	0	0	0	0	0	0	0	0	0	0	0	0	0	0	0	0	0	0	0	0	0	0	0	0	0	0	0	0	0	0	0	0	0	0	0	0	0	0	0	0	0	0	0	0	0	0	0	0
Bacteria|Bacteroidetes|Bacteroidia|Bacteroidales|Prevotellaceae|Prevotella|Otu00420	0	0	0.000539229	0	0	0	0	0	0	0	0	0	0	0	0	0	0	0	0	0	0	0	0	0	0	0	0	0	0	0	0	0	0	0	0	0	0	0	0	0	0	0	0	0	0	0	0	0	0
Bacteria|Firmicutes|Negativicutes|Selenomonadales|Veillonellaceae|Selenomonas|Otu00421	0	0	0	0	0	0	0	0	0	0	0.000269614	0	0	0	0	0	0	0	0	0	0	0	0	0	0	0	0	0	0	0	0	0	0	0	0	0	0	0	0	0	0	0	0	0	0	0	0	0	0
Bacteria|Actinobacteria|Actinobacteria|Actinomycetales|Actinomycetaceae|Actinomyces|Otu00422	0	0	0	0	0	0	0	0	0	0	0	0	0	0	0	0	0	0	0	0	0	0	0	0	0	0	0	0	0	0	0	0	0	0	0	0	0	0	0	0	0	0	0	0	0	0	0	0	0
Bacteria|Firmicutes|Bacilli|Lactobacillales|Streptococcaceae|Streptococcus|Otu00423	0	0	0	0	0	0	0	0	0	0	0	0	0	0	0	0	0	0	0.000539229	0	0	0	0	0.000269614	0	0	0	0	0	0	0	0	0	0	0	0	0	0	0	0.000269614	0	0	0	0	0	0	0	0	0
Bacteria|Bacteroidetes|Bacteroidetes|Bacteroidetes|Bacteroidetes|Bacteroidetes|Otu00424	0	0	0	0	0	0	0	0	0	0	0	0	0	0	0	0	0	0	0	0	0	0	0	0	0	0	0	0	0	0	0.000539229	0	0	0	0	0	0	0	0	0	0	0	0	0	0	0	0	0	0
Bacteria|Firmicutes|Negativicutes|Selenomonadales|Veillonellaceae|Veillonella|Otu00425	0	0	0	0	0	0	0	0	0	0	0	0	0	0	0	0	0	0	0	0	0	0	0.000269614	0.000269614	0	0	0	0	0	0	0	0	0	0	0	0	0	0	0	0	0	0	0	0	0	0	0	0	0
Bacteria|Proteobacteria|Betaproteobacteria|Burkholderiales|Comamonadaceae|Ottowia|Otu00426	0	0	0	0	0	0	0	0.0018873	0	0.000269614	0	0	0	0	0	0	0	0	0	0	0	0	0	0	0	0	0	0	0	0	0.000539229	0	0	0	0	0	0	0	0	0	0	0	0	0	0	0	0	0	0
Bacteria|Actinobacteria|Actinobacteria|Corynebacteriales|Corynebacteriaceae|Corynebacterium|Otu00427	0	0	0	0	0	0	0	0	0	0	0	0	0	0	0	0	0	0	0	0	0	0.000269614	0	0	0.000269614	0.000269614	0	0	0	0	0.000269614	0	0	0	0	0	0	0	0	0	0	0	0	0	0	0	0	0	0
Bacteria|Bacteroidetes|Bacteroidia|Bacteroidales|Porphyromonadaceae|Tannerella|Otu00428	0	0	0	0	0	0	0	0	0	0.000539229	0	0	0	0	0	0	0	0	0	0	0	0	0	0	0	0	0	0	0	0	0	0	0	0	0	0	0	0	0	0	0	0	0	0	0	0	0	0	0
Bacteria|Fusobacteria|Fusobacteriia|Fusobacteriales|Leptotrichiaceae|Leptotrichiaceae_unclassified|Otu00429	0	0	0	0	0	0	0	0	0	0	0	0	0	0	0	0	0	0	0	0	0	0	0	0	0	0	0	0	0	0	0	0	0	0	0	0	0	0	0	0	0	0	0	0	0	0	0	0	0
Bacteria|Spirochaetes|Spirochaetia|Spirochaetales|Spirochaetaceae|Treponema|Otu00430	0	0	0	0	0	0	0	0	0	0	0	0	0	0	0	0	0	0	0.000808843	0	0	0.000269614	0	0	0	0	0	0	0	0	0.000269614	0	0	0	0	0	0	0	0	0	0	0	0	0	0	0	0	0	0.000269614
Bacteria|Firmicutes|Clostridia|Clostridiales|Eubacteriaceae|Pseudoramibacter|Otu00431	0	0	0.000269614	0	0	0	0	0	0	0	0	0	0	0	0	0	0	0	0	0	0	0.000269614	0	0	0	0	0	0	0	0	0	0	0	0	0	0	0	0	0	0	0	0	0	0	0	0	0	0	0
Bacteria|Firmicutes|Bacilli|Lactobacillales|Streptococcaceae|Streptococcus|Otu00432	0	0	0	0	0	0	0	0	0	0	0	0	0	0	0	0	0	0	0	0	0	0	0	0.000269614	0	0	0	0	0	0	0	0	0	0	0	0	0	0	0	0	0	0	0	0	0	0	0	0	0
Bacteria|Spirochaetes|Spirochaetia|Spirochaetales|Spirochaetaceae|Treponema|Otu00433	0	0	0	0	0	0	0	0	0	0	0	0	0	0	0	0	0	0	0	0	0	0	0	0	0	0	0	0	0	0	0	0	0	0	0	0	0	0	0	0	0	0	0	0	0	0	0	0	0
Bacteria|Firmicutes|Erysipelotrichia|Erysipelotrichales|Erysipelotrichaceae|Eggerthia|Otu00434	0	0	0	0	0	0	0	0	0	0	0	0	0	0	0	0	0	0	0	0	0	0	0	0	0	0	0	0	0	0	0	0	0	0	0	0	0	0	0	0.000539229	0	0	0	0	0	0	0	0	0
Bacteria|Bacteroidetes|Bacteroidia|Bacteroidales|Prevotellaceae|Prevotella|Otu00435	0	0	0	0.000539229	0	0	0	0	0	0	0	0	0	0	0	0	0	0	0	0	0	0	0	0	0	0	0	0	0	0.000539229	0	0	0	0	0	0	0	0	0	0	0	0	0	0	0.000269614	0	0	0	0
Bacteria|Saccharibacteria|TM7|TM7|TM7|TM7|Otu00436	0	0	0	0	0	0	0	0	0.000539229	0	0	0	0	0	0	0	0	0	0	0	0	0	0	0	0	0	0	0	0	0	0.00107846	0	0	0	0	0	0	0	0	0.000539229	0	0	0	0	0	0	0	0	0
Bacteria|Firmicutes|Bacilli|Lactobacillales|Streptococcaceae|Streptococcus|Otu00437	0	0	0	0	0	0	0	0	0	0	0	0	0	0	0.000269614	0	0	0	0	0	0	0	0	0	0	0	0	0	0	0	0	0	0	0	0	0	0	0	0	0	0	0	0	0	0	0	0	0	0
Bacteria|Firmicutes|Clostridia|Clostridiales|Peptoniphilaceae|Anaerococcus|Otu00438	0	0	0	0	0.000269614	0	0	0	0	0	0	0	0	0	0	0	0	0	0	0	0	0	0	0	0	0.00134807	0	0	0	0	0	0	0	0	0	0	0	0	0	0	0	0	0	0	0	0	0	0	0
Bacteria|Bacteroidetes|Flavobacteriia|Flavobacteriales|Flavobacteriaceae|Bergeyella|Otu00439	0	0	0	0	0	0	0	0	0	0	0	0	0	0	0	0	0	0	0	0	0	0	0	0	0	0	0	0	0	0	0	0	0	0	0	0	0	0	0	0	0	0	0	0	0	0	0	0.000539229	0
Bacteria|Bacteroidetes|Flavobacteriia|Flavobacteriales|Flavobacteriaceae|Capnocytophaga|Otu00440	0	0	0	0	0	0	0	0	0	0	0	0	0	0	0	0	0	0	0	0	0.000539229	0	0	0	0	0	0	0	0	0	0	0	0	0	0	0	0	0	0	0	0	0	0	0	0	0	0	0	0
Bacteria|Bacteroidetes|Bacteroidetes|Bacteroidetes|Bacteroidetes|Bacteroidetes|Otu00441	0	0	0	0	0	0	0	0	0	0	0	0	0	0	0	0	0	0	0	0	0	0	0	0	0	0	0	0	0	0	0	0	0	0	0	0	0	0	0	0	0	0	0	0	0	0	0	0	0
Bacteria|Firmicutes|Bacilli|Lactobacillales|Streptococcaceae|Streptococcus|Otu00442	0	0	0	0	0	0	0	0	0	0	0	0	0	0	0	0	0.000269614	0.000269614	0	0	0	0	0	0	0	0	0	0	0	0	0	0	0	0	0	0	0	0	0	0	0	0	0	0	0	0	0	0	0
Bacteria|Bacteroidetes|Flavobacteriia|Flavobacteriales|Flavobacteriaceae|Bergeyella|Otu00443	0	0	0	0	0	0.000269614	0	0	0	0	0	0	0	0	0	0	0	0	0	0	0	0	0	0	0	0	0	0	0.000269614	0	0	0	0	0	0.00134807	0	0	0	0	0	0	0.000539229	0	0	0	0	0	0	0
Bacteria|Saccharibacteria|TM7|TM7|TM7|TM7|Otu00444	0	0	0	0	0	0	0	0	0	0	0	0	0	0	0	0	0	0	0	0	0	0	0	0	0	0	0	0	0	0	0	0	0	0	0	0	0	0	0	0.00134807	0	0	0	0	0	0	0	0	0
Bacteria|Bacteroidetes|Bacteroidia|Bacteroidales|Prevotellaceae|Alloprevotella|Otu00445	0	0	0	0	0	0	0	0	0	0	0	0	0	0	0	0	0	0	0	0	0	0	0	0	0	0	0	0	0	0	0	0	0	0	0	0	0	0	0	0	0	0	0	0	0	0	0	0	0
Bacteria|Firmicutes|Negativicutes|Selenomonadales|Veillonellaceae|Veillonella|Otu00446	0	0	0	0	0.000269614	0	0	0	0	0	0	0	0	0	0	0	0	0	0	0	0	0	0	0	0	0	0	0	0	0	0	0	0	0	0	0	0	0	0	0	0	0	0	0	0	0	0	0	0.000269614
Bacteria|Proteobacteria|Betaproteobacteria|Neisseriales|Neisseriaceae|Kingella|Otu00447	0	0	0	0.00296576	0.000539229	0	0	0	0	0	0	0	0	0	0	0	0	0	0	0	0.000269614	0	0	0	0	0	0	0	0	0	0	0	0	0	0	0	0	0	0.000269614	0	0	0	0	0	0	0	0	0	0
Bacteria|Firmicutes|Negativicutes|Selenomonadales|Veillonellaceae|Selenomonas|Otu00448	0	0	0	0	0	0	0	0	0	0	0	0	0	0	0	0	0	0.000539229	0	0	0	0	0	0	0	0	0	0	0	0	0	0	0	0	0	0	0	0	0	0	0	0	0	0	0	0	0	0.000269614	0
Bacteria|Firmicutes|Bacilli|Lactobacillales|Streptococcaceae|Streptococcus|Otu00449	0	0	0	0	0	0	0	0	0	0	0	0	0	0	0	0	0	0	0	0	0	0	0	0	0	0	0	0	0	0	0	0	0	0	0	0	0	0	0	0	0	0	0	0.000808843	0	0	0	0	0
Bacteria|Firmicutes|Negativicutes|Selenomonadales|Veillonellaceae|Selenomonas|Otu00450	0	0	0	0	0	0	0	0	0	0	0	0	0	0	0	0	0	0	0	0	0	0	0	0	0.000269614	0	0	0	0	0	0	0	0	0	0	0	0	0	0	0	0	0	0	0	0	0	0	0	0
Bacteria|Fusobacteria|Fusobacteriia|Fusobacteriales|Fusobacteriaceae|Fusobacterium|Otu00451	0	0	0	0.000539229	0	0	0	0	0	0	0	0	0	0	0	0	0	0	0	0	0	0	0.000269614	0	0	0	0.000269614	0	0	0	0	0	0	0	0	0	0	0	0	0	0	0	0	0	0	0	0	0	0
Bacteria|Firmicutes|Negativicutes|Selenomonadales|Veillonellaceae|Selenomonas|Otu00452	0	0	0	0	0	0	0	0	0	0	0	0	0.000269614	0	0	0	0	0	0	0	0	0	0	0	0	0	0	0	0	0	0	0	0	0	0	0	0	0	0	0	0	0	0	0	0	0	0	0	0
Bacteria|Proteobacteria|Gammaproteobacteria|Pasteurellales|Pasteurellaceae|Haemophilus|Otu00453	0	0	0	0	0	0	0	0	0	0	0	0	0	0	0	0.000269614	0	0	0	0	0	0	0	0.000269614	0	0	0.000269614	0	0	0	0	0	0	0	0	0	0	0	0	0	0	0	0	0	0	0	0	0	0
Bacteria|Firmicutes|Bacilli|Lactobacillales|Lactobacillales|Lactobacillales_unclassified|Otu00454	0	0	0	0	0	0	0	0	0	0	0	0	0	0	0	0	0	0	0	0	0	0	0	0	0	0	0	0	0	0	0	0	0	0	0	0	0	0	0	0	0	0	0	0	0	0	0	0	0
Bacteria|Bacteroidetes|Bacteroidetes|Bacteroidetes|Bacteroidetes|Bacteroidetes|Otu00455	0	0	0	0	0	0	0	0	0	0	0	0	0	0	0	0	0	0	0	0	0	0	0	0	0	0	0	0	0.000539229	0	0	0	0	0	0	0	0	0	0	0	0	0	0	0	0	0	0	0	0.00107846
Bacteria|Spirochaetes|Spirochaetia|Spirochaetales|Spirochaetaceae|Treponema|Otu00456	0	0	0	0	0	0	0	0	0	0	0	0	0	0	0	0	0	0	0	0	0	0	0	0	0	0	0	0	0.000269614	0	0.000269614	0	0	0	0	0	0	0	0	0	0	0	0	0	0	0	0	0	0
Bacteria|Firmicutes|Bacilli|Bacillales|Gemellaceae|Gemella|Otu00457	0	0	0	0	0	0	0.000269614	0	0	0	0	0	0	0	0	0	0	0	0	0	0	0	0	0	0	0	0	0	0	0	0	0	0	0	0.000269614	0.000269614	0	0	0	0.000539229	0	0	0	0	0	0	0	0	0
Bacteria|Bacteroidetes|Bacteroidia|Bacteroidales|Prevotellaceae|Prevotella|Otu00458	0	0	0	0	0	0	0	0	0	0	0.000269614	0	0	0	0	0.000269614	0	0	0	0	0	0	0	0	0	0	0	0	0	0	0	0	0	0	0	0	0	0	0	0	0	0	0	0	0	0	0	0.000269614	0
Bacteria|Firmicutes|Clostridia|Clostridiales|Lachnospiraceae|Catonella|Otu00459	0	0	0	0	0	0	0	0	0	0	0	0	0	0	0	0	0	0	0	0	0	0	0	0	0	0	0	0	0	0	0	0	0	0	0	0	0	0	0	0	0	0	0	0	0	0	0	0	0
Bacteria|Bacteroidetes|Bacteroidia|Bacteroidales|Prevotellaceae|Prevotella|Otu00460	0	0	0	0	0	0	0	0	0	0	0	0	0	0	0	0	0	0	0	0	0	0	0	0	0	0	0	0	0	0	0	0	0	0	0	0	0	0	0	0	0	0	0	0	0	0	0	0	0
Bacteria|Fusobacteria|Fusobacteriia|Fusobacteriales|Leptotrichiaceae|Leptotrichia|Otu00461	0	0	0	0	0	0	0	0	0	0	0	0	0	0	0	0	0	0	0	0	0	0	0	0	0	0	0	0	0	0	0	0	0	0	0	0	0	0	0	0	0	0	0	0	0	0	0	0	0
Bacteria|Actinobacteria|Actinobacteria|Actinomycetales|Actinomycetaceae|Actinomyces|Otu00462	0	0	0	0	0	0	0	0	0	0	0	0	0	0	0	0	0.000269614	0	0	0	0	0	0	0	0.000269614	0	0	0	0	0	0.000539229	0	0	0	0	0	0	0	0	0	0.000269614	0	0	0	0	0	0	0	0
Bacteria|Firmicutes|Negativicutes|Selenomonadales|Veillonellaceae|Selenomonas|Otu00463	0	0	0	0	0	0	0	0	0	0	0	0	0	0	0	0	0	0	0	0	0	0	0	0	0	0	0	0	0	0	0	0	0	0	0	0	0	0	0	0	0	0	0	0	0	0	0	0	0
Bacteria|Firmicutes|Negativicutes|Selenomonadales|Veillonellaceae|Veillonella|Otu00464	0	0	0	0	0	0	0	0	0	0	0	0	0	0	0	0	0	0	0.000269614	0	0	0	0	0	0	0	0	0	0	0	0	0	0	0	0	0	0	0	0	0	0	0	0	0	0	0	0	0	0
Bacteria|Actinobacteria|Actinobacteria|Actinobacteria|Actinobacteria|Actinobacteria_unclassified|Otu00465	0	0	0	0	0	0	0	0	0	0	0	0	0	0	0	0	0	0	0	0	0	0	0	0	0	0	0	0	0	0	0	0	0	0	0	0	0	0	0	0	0	0	0	0	0	0	0	0	0
Bacteria|Firmicutes|Negativicutes|Selenomonadales|Veillonellaceae|Selenomonas|Otu00466	0	0	0	0	0	0	0	0	0	0	0.000269614	0	0	0	0	0.000269614	0	0	0	0	0	0	0	0	0	0	0	0	0	0	0	0	0	0	0	0	0	0	0	0.000269614	0	0	0	0	0	0	0.000269614	0	0
Bacteria|Firmicutes|Clostridia|Clostridiales|Peptoniphilaceae|Parvimonas|Otu00467	0	0	0	0	0	0	0	0	0	0	0	0	0	0	0	0	0	0	0	0	0	0	0	0	0	0	0	0	0	0	0	0	0	0	0	0	0	0	0	0	0	0	0	0	0	0	0	0	0
Bacteria|Actinobacteria|Actinobacteria|Propionibacteriales|Propionibacteriaceae|Propionibacterium|Otu00468	0	0	0	0	0	0	0	0	0	0	0	0	0	0	0	0	0	0	0	0	0	0	0	0	0.000269614	0.000539229	0	0	0	0	0.000269614	0	0	0	0	0	0	0	0	0	0	0	0	0.000269614	0	0	0	0	0
Bacteria|Proteobacteria|Gammaproteobacteria|Pasteurellales|Pasteurellaceae|Haemophilus|Otu00469	0	0	0	0	0	0	0	0	0	0	0	0	0	0	0	0.000269614	0	0	0	0	0	0	0.000269614	0.000269614	0	0	0	0.000269614	0	0	0	0	0	0	0	0	0	0	0	0	0	0	0	0	0	0	0	0	0
Bacteria|Bacteroidetes|Flavobacteriia|Flavobacteriales|Flavobacteriaceae|Capnocytophaga|Otu00470	0	0	0	0	0	0	0	0	0	0	0	0	0	0	0	0	0	0	0	0	0	0	0	0	0	0	0	0	0	0	0	0	0	0	0.000269614	0	0	0	0	0.000269614	0	0	0	0	0	0	0	0	0
Bacteria|Firmicutes|Clostridia|Clostridiales|Peptostreptococcaceae|Mogibacterium|Otu00471	0	0	0	0	0	0	0	0	0	0	0	0	0	0	0	0	0	0	0	0	0	0	0	0	0	0	0	0	0	0	0	0	0	0	0	0	0	0	0	0	0	0	0	0	0	0	0	0	0
Bacteria|Spirochaetes|Spirochaetia|Spirochaetales|Spirochaetaceae|Treponema|Otu00472	0	0	0	0	0	0	0	0	0	0	0	0	0	0	0	0	0	0	0	0	0	0	0	0	0	0	0	0	0	0	0	0	0	0	0	0	0	0	0	0	0	0	0	0	0	0	0	0	0
Bacteria|Proteobacteria|Gammaproteobacteria|Pasteurellales|Pasteurellaceae|Haemophilus|Otu00473	0	0	0	0	0	0	0.000269614	0	0	0	0	0	0	0	0	0	0	0	0	0	0	0	0	0	0	0	0	0	0	0.000269614	0	0	0	0	0	0	0	0	0	0	0	0	0	0	0	0	0	0	0
Bacteria|Proteobacteria|Gammaproteobacteria|Xanthomonadales|Xanthomonadaceae|Stenotrophomonas|Otu00474	0	0	0	0	0	0	0	0	0	0	0	0	0	0	0	0	0	0	0	0	0	0	0	0	0	0.000808843	0	0	0	0	0	0	0	0	0	0	0	0	0	0	0	0	0	0	0	0	0	0	0
Bacteria|Fusobacteria|Fusobacteriia|Fusobacteriales|Leptotrichiaceae|Leptotrichia|Otu00475	0	0	0	0	0	0	0	0	0	0	0	0	0	0	0	0.000269614	0	0	0	0	0	0	0	0	0	0	0	0	0	0	0	0	0	0	0	0	0	0	0	0	0	0	0	0	0	0	0	0.000269614	0
Bacteria|Firmicutes|Negativicutes|Selenomonadales|Veillonellaceae|Selenomonas|Otu00476	0	0	0	0	0	0	0	0	0	0	0	0	0	0	0	0	0	0	0	0	0	0	0	0	0	0	0	0	0	0	0	0	0	0	0	0	0	0	0	0	0	0	0	0	0	0	0	0.000269614	0
Bacteria|Actinobacteria|Actinobacteria|Actinomycetales|Actinomycetaceae|Actinomyces|Otu00477	0	0	0	0	0	0	0	0	0	0	0	0	0	0	0	0	0.000269614	0	0	0	0	0	0	0	0	0	0	0	0	0	0	0	0	0	0	0	0	0	0	0	0	0	0	0	0	0	0	0	0
Bacteria|Proteobacteria|Gammaproteobacteria|Pasteurellales|Pasteurellaceae|Aggregatibacter|Otu00478	0	0	0	0	0	0	0	0	0	0	0	0	0	0	0	0	0	0	0	0	0	0	0	0	0	0	0	0	0	0	0	0	0	0	0	0	0	0.000269614	0	0	0.000269614	0	0	0	0.000269614	0	0	0	0
Bacteria|Firmicutes|Bacilli|Lactobacillales|Streptococcaceae|Streptococcus|Otu00479	0	0	0	0	0	0	0	0	0	0	0	0	0	0	0	0	0	0	0.000269614	0	0	0	0	0	0	0	0	0	0	0	0	0	0	0	0	0	0	0	0	0	0	0	0	0	0	0	0	0	0
Bacteria|Bacteroidetes|Bacteroidia|Bacteroidales|Bacteroidaceae|Bacteroides|Otu00480	0	0	0	0	0	0	0	0	0	0	0	0	0	0	0	0	0	0	0	0	0	0	0	0	0	0	0	0	0	0	0	0	0	0	0	0	0	0	0	0.00242653	0	0	0	0	0	0	0	0	0
Bacteria|Proteobacteria|Gammaproteobacteria|Enterobacteriales|Enterobacteriaceae|Escherichia|Otu00481	0	0	0	0	0	0	0	0	0	0	0	0	0.00134807	0	0	0	0	0	0	0	0	0	0	0	0	0	0	0	0	0	0	0	0	0	0	0	0	0	0	0	0	0	0	0	0	0	0	0	0
Bacteria|Firmicutes|Negativicutes|Selenomonadales|Veillonellaceae|Veillonella|Otu00482	0	0	0	0.000539229	0	0	0	0	0	0	0	0	0	0	0	0	0	0	0	0	0	0	0	0	0	0	0	0	0	0.000269614	0	0	0	0	0	0.000269614	0	0	0	0	0	0	0	0	0.000269614	0	0	0	0.000269614
Bacteria|Firmicutes|Clostridia|Clostridiales|Lachnospiraceae|Johnsonella|Otu00483	0	0	0	0	0	0	0	0	0	0	0	0	0	0	0	0	0	0	0	0	0	0	0	0	0	0	0	0	0	0	0	0	0	0	0	0	0	0	0	0	0	0	0	0	0	0	0.000269614	0	0
Bacteria|Proteobacteria|Betaproteobacteria|Burkholderiales|Comamonadaceae|Delftia|Otu00484	0	0	0	0	0	0	0	0	0	0	0	0	0	0	0	0	0	0	0	0	0	0	0	0	0	0	0	0	0	0	0.000269614	0	0	0	0	0	0	0	0	0	0	0	0	0	0	0	0	0	0
Bacteria|Spirochaetes|Spirochaetia|Spirochaetales|Spirochaetaceae|Treponema|Otu00485	0	0	0	0	0	0	0	0	0	0	0	0	0	0	0	0	0	0	0	0	0	0	0	0	0	0	0	0	0	0	0.00134807	0	0	0	0	0	0	0	0	0.00161769	0	0	0	0	0	0.000269614	0	0	0
Bacteria|Chloroflexi|Anaerolineae|Anaerolineales|Anaerolineaceae|Anaerolineae|Otu00486	0	0	0	0	0	0	0	0	0	0	0	0	0	0	0	0	0	0	0	0	0	0	0	0	0	0	0	0	0	0	0	0	0	0	0	0	0	0	0	0	0	0	0	0	0	0	0	0	0
Bacteria|Firmicutes|Bacilli|Lactobacillales|Streptococcaceae|Streptococcus|Otu00487	0	0	0	0	0	0	0	0	0	0	0	0	0	0	0	0	0	0	0	0	0	0	0	0.000269614	0	0	0	0	0	0	0	0	0	0	0	0	0	0	0	0	0	0	0	0.000539229	0	0	0	0	0
Bacteria|Firmicutes|Bacilli|Lactobacillales|Streptococcaceae|Streptococcus|Otu00488	0	0	0	0	0	0	0	0	0	0	0	0	0	0	0	0	0	0	0	0	0.000269614	0	0	0	0	0	0	0.000269614	0	0	0	0.000269614	0	0	0	0	0	0	0	0	0	0	0	0	0	0	0	0	0
Bacteria|Firmicutes|Clostridia|Clostridiales|Peptostreptococcaceae|Mogibacterium|Otu00489	0	0.000269614	0	0	0	0	0	0	0.000269614	0	0.000269614	0	0	0	0	0	0	0	0	0	0	0	0	0	0	0	0	0	0	0	0	0	0	0	0	0	0	0	0	0	0	0	0	0	0	0	0	0	0
Bacteria|Gracilibacteria|GN02|GN02|GN02|GN02|Otu00490	0	0	0	0	0	0	0.000269614	0	0.000269614	0.00107846	0	0	0	0	0	0	0	0	0	0	0	0	0	0	0	0	0	0	0	0	0	0.000269614	0	0	0	0	0	0	0	0.000269614	0.000269614	0	0	0	0	0	0.000269614	0	0
Bacteria|Proteobacteria|Betaproteobacteria|Neisseriales|Neisseriaceae|Kingella|Otu00491	0	0	0	0	0	0	0	0	0	0	0	0.00107846	0	0	0	0	0	0	0	0	0	0	0	0	0	0	0	0	0	0	0	0	0	0	0	0	0	0	0	0	0	0	0	0	0	0	0	0	0
Bacteria|Bacteroidetes|Bacteroidia|Bacteroidales|Porphyromonadaceae|Porphyromonas|Otu00492	0	0	0	0	0	0	0	0	0	0	0	0	0	0	0	0	0	0	0	0	0	0	0	0	0	0	0	0	0	0	0	0	0	0	0	0	0	0	0	0	0	0	0	0	0	0	0	0	0
Bacteria|Fusobacteria|Fusobacteriia|Fusobacteriales|Leptotrichiaceae|Leptotrichia|Otu00493	0	0	0.000269614	0	0	0	0	0	0	0	0	0	0	0.000808843	0	0	0	0	0	0	0	0	0	0	0	0	0.000269614	0.000808843	0	0	0	0	0	0	0	0	0	0	0	0.000269614	0	0	0	0	0	0	0	0	0
Bacteria|Bacteroidetes|Bacteroidia|Bacteroidales|Prevotellaceae|Prevotella|Otu00494	0	0	0.000269614	0	0	0	0	0	0	0	0	0	0	0	0	0	0	0	0	0	0	0	0	0	0	0	0	0	0	0	0	0	0	0	0	0	0	0	0	0	0	0	0	0	0	0	0	0	0
Bacteria|Firmicutes|Bacilli|Lactobacillales|Streptococcaceae|Streptococcus|Otu00495	0	0	0	0	0	0	0	0	0	0	0	0	0	0	0	0	0	0	0.000269614	0.00107846	0	0	0	0	0	0	0	0	0	0	0	0	0	0	0	0	0	0	0	0	0	0	0	0	0	0	0	0	0
Bacteria|Firmicutes|Bacilli|Lactobacillales|Streptococcaceae|Streptococcus|Otu00496	0	0	0	0	0	0	0	0	0	0	0	0	0	0	0	0	0.000269614	0	0	0	0	0	0	0	0	0	0	0	0	0	0	0	0	0	0	0	0	0	0	0	0	0	0	0	0	0	0	0	0
Bacteria|Firmicutes|Clostridia|Clostridiales|Peptostreptococcaceae|Peptostreptococcaceae|Otu00497	0	0	0	0	0	0	0	0	0	0	0	0	0	0	0	0	0	0	0	0	0	0.000269614	0	0	0	0	0	0	0	0	0.000539229	0	0	0	0	0	0	0	0	0	0	0	0	0	0	0	0	0	0
Bacteria|Firmicutes|Negativicutes|Selenomonadales|Veillonellaceae|Selenomonas|Otu00498	0	0	0	0	0	0	0	0	0	0	0	0	0	0	0	0	0	0	0	0	0	0	0	0	0	0.000269614	0	0	0	0	0	0	0	0	0	0	0	0	0	0	0	0	0	0	0	0	0	0	0
Bacteria|Proteobacteria|Gammaproteobacteria|Pasteurellales|Pasteurellaceae|Haemophilus|Otu00499	0	0	0	0	0	0	0	0	0	0	0	0	0	0	0	0	0	0	0	0	0	0	0	0	0	0	0	0	0	0	0	0	0	0	0	0	0	0	0	0	0	0	0	0	0	0	0	0	0
Bacteria|Spirochaetes|Spirochaetia|Spirochaetales|Spirochaetaceae|Treponema|Otu00501	0	0	0	0	0	0	0	0	0	0	0	0	0	0	0	0	0	0	0	0	0	0	0	0	0	0	0	0	0	0	0.00161769	0	0	0	0	0	0	0	0	0	0	0	0	0	0	0	0	0	0
Bacteria|Firmicutes|Bacilli|Lactobacillales|Carnobacteriaceae|Granulicatella|Otu00502	0	0	0	0	0	0	0	0	0	0	0	0	0	0	0	0	0	0	0	0	0	0	0	0	0	0	0	0	0	0	0	0	0	0	0	0	0	0.0018873	0.00134807	0	0	0	0	0	0	0	0	0	0
Bacteria|Firmicutes|Bacilli|Lactobacillales|Streptococcaceae|Streptococcus|Otu00503	0	0	0	0	0	0.000269614	0	0	0	0	0	0	0	0	0	0	0	0.000539229	0	0	0	0	0	0	0	0	0	0	0	0	0	0	0	0	0	0	0	0	0	0	0	0	0	0	0	0	0	0	0
Bacteria|Actinobacteria|Actinobacteria|Corynebacteriales|Corynebacteriaceae|Corynebacterium|Otu00504	0	0	0	0	0	0	0	0	0	0	0	0	0	0	0	0	0	0	0	0	0	0	0	0	0	0	0	0	0	0	0	0	0	0	0	0	0	0	0	0	0	0	0	0.000808843	0	0	0.000269614	0	0
Bacteria|Actinobacteria|Actinobacteria|Actinomycetales|Micrococcaceae|Rothia|Otu00505	0	0	0	0	0	0	0	0	0	0	0	0	0	0.000808843	0	0	0	0	0	0	0	0	0	0	0	0	0	0	0	0	0	0	0	0	0	0	0	0	0	0	0	0	0	0	0	0	0	0	0
Bacteria|Bacteroidetes|Bacteroidia|Bacteroidales|Prevotellaceae|Alloprevotella|Otu00506	0	0	0	0	0	0	0	0	0.000269614	0	0	0	0	0	0	0	0	0	0	0	0	0	0	0	0	0	0	0	0	0	0	0	0	0	0	0	0	0	0	0	0	0	0.000808843	0	0	0	0	0	0
Bacteria|Firmicutes|Negativicutes|Selenomonadales|Veillonellaceae|Selenomonas|Otu00507	0	0	0	0	0	0	0	0	0	0	0	0	0	0	0	0	0	0	0	0	0	0	0	0	0	0	0	0	0	0	0	0	0	0	0	0	0	0	0	0	0	0	0	0	0	0	0	0	0
Bacteria|Proteobacteria|Gammaproteobacteria|Pseudomonadales|Pseudomonadaceae|Pseudomonas|Otu00508	0	0	0	0	0	0	0	0	0	0	0	0	0	0	0	0	0	0	0	0	0	0	0	0	0	0	0	0	0	0	0	0	0	0	0	0	0	0	0	0	0	0	0.000269614	0	0	0	0	0	0
Bacteria|Saccharibacteria|TM7|TM7|TM7|TM7|Otu00509	0	0	0	0	0	0	0	0	0	0	0	0	0	0	0	0.000269614	0	0	0	0	0	0	0	0	0	0	0	0	0	0	0	0	0	0	0	0	0	0	0	0	0	0	0	0	0	0	0	0	0
Bacteria|Spirochaetes|Spirochaetia|Spirochaetales|Spirochaetaceae|Treponema|Otu00510	0	0	0	0	0	0	0	0	0	0	0	0	0	0	0	0	0	0	0	0	0	0	0	0	0	0	0	0	0	0	0	0	0	0	0	0	0	0	0	0	0	0	0	0	0	0	0	0	0.000269614
Bacteria|Spirochaetes|Spirochaetia|Spirochaetales|Spirochaetaceae|Treponema|Otu00511	0	0	0	0	0	0	0	0	0.000269614	0	0	0	0	0	0	0	0	0	0	0	0	0	0	0	0	0	0	0	0	0	0	0	0	0	0	0	0	0	0	0	0	0	0	0	0	0	0	0	0
Bacteria|Firmicutes|Negativicutes|Selenomonadales|Veillonellaceae|Veillonella|Otu00512	0	0	0	0	0	0	0	0	0	0	0	0	0	0	0	0	0	0	0	0	0	0	0	0	0	0	0	0	0	0.000269614	0	0	0	0	0	0	0	0	0	0	0	0	0	0	0	0	0	0	0
Bacteria|Bacteroidetes|Flavobacteriia|Flavobacteriales|Flavobacteriaceae|Capnocytophaga|Otu00513	0	0	0	0	0	0	0	0	0	0	0	0	0	0.000539229	0	0	0	0	0	0	0	0	0	0	0	0.000539229	0	0	0	0	0	0	0	0	0	0	0	0	0	0	0	0	0	0	0	0	0	0	0
Bacteria|Fusobacteria|Fusobacteriia|Fusobacteriales|Fusobacteriaceae|Fusobacterium|Otu00514	0	0	0	0	0	0	0	0	0	0	0	0	0	0	0	0	0	0	0	0	0	0	0	0	0	0	0	0	0	0	0	0	0	0	0	0	0	0	0	0	0	0	0	0	0	0	0	0	0
Bacteria|Firmicutes|Bacilli|Lactobacillales|Streptococcaceae|Streptococcus|Otu00515	0	0	0	0	0	0	0	0	0	0	0	0.000539229	0.000808843	0	0	0	0	0	0	0	0	0	0	0	0	0	0	0	0	0	0	0	0	0	0	0	0	0	0	0	0	0	0	0	0	0	0	0	0
Bacteria|Firmicutes|Clostridia|Clostridiales|Peptostreptococcaceae|Filifactor|Otu00517	0	0	0	0	0	0	0	0	0	0	0	0	0	0	0	0	0	0	0	0	0	0	0	0	0	0	0	0	0	0	0	0	0	0	0	0	0	0	0	0	0	0	0	0	0	0	0	0	0
Bacteria|Firmicutes|Bacilli|Lactobacillales|Lactobacillaceae|Lactobacillus|Otu00518	0	0	0	0	0	0	0	0	0	0	0	0	0	0	0	0	0	0	0	0	0	0	0	0	0	0	0	0	0	0	0	0	0	0	0	0	0	0	0	0	0	0	0	0	0	0	0	0	0
Bacteria|Proteobacteria|Alphaproteobacteria|Rhizobiales|Rhizobiaceae|Agrobacterium|Otu00519	0	0	0	0	0	0	0	0	0	0	0	0	0	0	0	0	0	0	0	0	0	0	0	0	0.000539229	0	0	0	0	0	0.000539229	0	0	0	0	0	0	0	0	0	0	0	0	0	0	0.000269614	0	0	0
Bacteria|Firmicutes|Clostridia|Clostridiales|Ruminococcaceae|Ruminococcaceae|Otu00520	0	0	0	0.00215692	0	0	0	0	0	0	0	0	0	0	0	0	0	0	0	0	0	0	0	0	0	0	0	0	0.000269614	0	0	0	0	0	0	0	0	0	0	0	0.000808843	0	0	0	0	0	0	0	0
Bacteria|Proteobacteria|Gammaproteobacteria|Pasteurellales|Pasteurellaceae|Haemophilus|Otu00521	0	0	0	0	0	0	0	0	0	0	0	0	0	0	0	0	0	0	0	0	0	0	0	0	0	0	0	0	0	0	0	0	0	0	0	0	0	0	0	0	0	0	0	0	0	0	0	0	0
Bacteria|Spirochaetes|Spirochaetia|Spirochaetales|Spirochaetaceae|Treponema|Otu00522	0	0	0	0	0	0	0	0	0	0	0	0	0	0	0	0	0	0	0	0	0	0	0	0	0	0	0	0	0	0	0.000539229	0	0	0	0	0	0	0	0	0.000539229	0	0	0	0	0	0	0	0	0
Bacteria|Actinobacteria|Actinobacteria|Actinomycetales|Micrococcaceae|Rothia|Otu00523	0	0	0	0	0	0	0.000269614	0	0	0	0	0	0	0	0	0	0	0	0	0	0	0	0	0	0	0	0	0	0	0	0	0	0	0	0	0	0	0	0	0	0	0	0	0	0.000269614	0	0	0	0
Bacteria|Firmicutes|Clostridia|Clostridiales|Peptococcaceae|Peptococcus|Otu00524	0	0	0	0	0	0	0	0	0	0	0	0	0	0	0	0	0	0	0	0	0	0	0	0	0	0	0	0	0	0	0	0	0	0	0	0	0	0	0	0	0	0	0	0	0	0	0	0	0
Bacteria|Firmicutes|Clostridia|Clostridiales|Lachnospiraceae|Butyrivibrio|Otu00525	0	0	0	0	0	0	0	0	0	0	0	0	0	0	0	0	0	0	0	0	0	0	0.000269614	0	0	0	0	0	0	0	0	0	0	0	0	0	0	0	0	0.000269614	0	0	0	0	0	0	0	0	0
Bacteria|Firmicutes|Clostridia|Clostridiales|Lachnospiraceae|Johnsonella|Otu00526	0	0	0	0	0	0	0	0	0	0	0	0	0	0	0	0	0	0	0	0	0	0	0	0	0	0	0	0	0	0	0	0	0	0	0	0	0	0	0	0	0	0	0	0	0	0	0	0	0
Bacteria|Firmicutes|Bacilli|Bacillales|Staphylococcaceae|Staphylococcus|Otu00527	0	0	0	0	0	0	0	0	0	0	0	0	0	0	0	0.000269614	0	0	0	0	0	0	0	0	0	0	0	0	0	0	0	0	0	0	0	0.000269614	0	0	0	0	0	0	0	0	0	0	0	0	0
Bacteria|Bacteroidetes|Flavobacteriia|Flavobacteriales|Flavobacteriaceae|Capnocytophaga|Otu00528	0	0	0.000269614	0	0	0	0	0	0	0	0	0	0	0	0	0	0	0	0	0	0	0.000269614	0	0	0	0	0.000539229	0	0	0	0	0	0	0	0	0	0	0	0	0	0	0	0	0	0	0	0	0	0
Bacteria|Proteobacteria|Betaproteobacteria|Neisseriales|Neisseriaceae|Neisseria|Otu00529	0	0	0	0	0	0	0	0	0	0	0	0	0	0	0	0	0	0	0	0	0	0	0	0	0	0	0	0.000269614	0	0	0	0.000269614	0	0	0	0	0	0	0	0	0	0	0	0	0	0	0	0	0
Bacteria|Bacteroidetes|Bacteroidia|Bacteroidales|Prevotellaceae|Prevotella|Otu00530	0	0	0	0	0	0	0	0	0	0	0	0	0	0	0	0	0	0	0	0	0	0	0	0	0	0	0	0	0	0	0	0	0	0	0	0	0	0	0	0.000539229	0	0	0	0.000269614	0	0	0.000269614	0	0
Bacteria|Firmicutes|Bacilli|Lactobacillales|Streptococcaceae|Streptococcus|Otu00531	0	0	0	0	0	0	0	0	0	0	0	0	0	0	0	0	0	0	0	0	0	0	0	0	0	0	0	0	0	0	0	0	0	0	0	0	0	0	0	0	0	0	0	0	0	0	0	0	0
Bacteria|Firmicutes|Negativicutes|Selenomonadales|Veillonellaceae|Selenomonas|Otu00532	0	0.000269614	0.000269614	0	0	0	0	0	0	0	0	0	0	0	0	0	0	0	0	0	0	0	0	0	0	0	0	0	0	0	0	0	0	0	0	0	0	0	0	0	0	0	0	0	0	0	0	0	0.000539229
Bacteria|Firmicutes|Bacilli|Lactobacillales|Streptococcaceae|Lactococcus|Otu00533	0	0	0	0	0	0	0	0	0	0	0	0	0	0	0	0	0	0	0	0	0	0	0.000269614	0	0	0.00107846	0	0	0	0	0	0	0	0	0	0	0	0	0	0	0	0	0	0	0	0	0	0	0
Bacteria|Firmicutes|Bacilli|Lactobacillales|Streptococcaceae|Streptococcus|Otu00534	0	0	0	0	0	0	0	0	0	0	0	0	0	0	0	0	0	0	0	0	0	0	0	0	0	0	0	0.00161769	0	0	0	0	0	0	0	0	0	0	0	0	0	0	0	0	0	0	0	0	0
Bacteria|Spirochaetes|Spirochaetia|Spirochaetales|Spirochaetaceae|Treponema|Otu00535	0	0	0	0	0	0	0	0	0	0	0	0	0	0	0	0	0	0	0	0	0	0	0	0	0	0	0	0	0	0	0.00215692	0	0	0	0	0	0	0	0	0.000808843	0	0	0	0	0	0	0	0	0
Bacteria|Bacteroidetes|Bacteroidetes|Bacteroidetes|Bacteroidetes|Bacteroidetes|Otu00536	0	0	0	0	0	0	0	0	0	0	0	0	0	0	0	0	0	0	0	0	0	0	0	0	0	0	0	0	0	0	0	0	0	0	0	0	0	0	0	0.00107846	0	0	0	0	0	0	0	0	0
Bacteria|Actinobacteria|Actinobacteria|Actinomycetales|Actinomycetaceae|Actinomyces|Otu00537	0	0	0	0	0	0	0	0	0	0	0	0	0	0	0	0	0	0	0	0	0	0	0	0	0	0	0	0	0	0	0	0	0	0.000808843	0	0	0	0	0	0	0	0	0	0	0	0	0	0	0
Bacteria|Synergistetes|Synergistia|Synergistales|Synergistaceae|Fretibacterium|Otu00538	0	0	0	0	0	0	0	0	0	0	0	0	0	0	0	0	0	0	0	0	0	0	0	0	0	0	0	0	0	0	0.000539229	0	0	0	0	0	0	0	0	0	0	0	0	0	0	0	0	0	0
Bacteria|Firmicutes|Negativicutes|Selenomonadales|Veillonellaceae|Selenomonas|Otu00539	0	0	0	0	0	0	0	0	0	0	0	0	0	0	0	0	0	0	0	0	0	0	0	0	0	0	0	0	0	0	0	0	0	0.000808843	0	0	0	0	0	0	0	0	0	0	0	0	0	0	0
Bacteria|Proteobacteria|Betaproteobacteria|Burkholderiales|Comamonadaceae|Delftia|Otu00540	0	0	0	0	0	0	0	0	0	0	0	0	0.000269614	0	0	0	0	0	0	0	0	0	0	0	0	0	0	0	0	0	0	0	0	0	0	0.000539229	0.000269614	0	0	0	0	0.000269614	0	0.000269614	0	0.000269614	0	0	0
Bacteria|Proteobacteria|Betaproteobacteria|Burkholderiales|Comamonadaceae|Comamonadaceae_unclassified|Otu00541	0	0	0	0	0	0	0	0	0	0	0	0	0	0	0	0	0	0	0.000269614	0	0	0	0	0	0	0	0	0	0	0	0.000539229	0	0	0	0	0	0	0	0	0	0	0	0	0	0	0	0	0	0
Bacteria|Firmicutes|Bacilli|Lactobacillales|Streptococcaceae|Streptococcus|Otu00542	0	0.00512267	0	0	0	0	0	0	0	0	0	0	0	0	0	0	0	0	0	0	0	0	0	0	0	0	0	0	0	0	0	0	0	0	0	0	0	0	0	0	0	0	0	0	0	0	0	0	0
Bacteria|Firmicutes|Bacilli|Lactobacillales|Streptococcaceae|Streptococcus|Otu00543	0	0	0	0	0	0	0	0	0	0	0	0	0	0	0	0	0	0	0	0	0	0	0	0	0	0	0	0	0	0	0	0	0	0	0	0	0	0	0	0	0	0	0	0	0	0	0	0	0
Bacteria|Actinobacteria|Actinobacteria|Actinobacteria|Actinobacteria|Actinobacteria_unclassified|Otu00544	0	0	0	0	0	0	0	0	0	0	0	0	0	0	0	0	0	0	0	0	0	0	0	0	0	0	0	0	0	0	0	0	0	0	0.000269614	0.000269614	0	0	0	0.000269614	0	0	0	0.000539229	0	0	0	0	0
Bacteria|Firmicutes|Bacilli|Lactobacillales|Lactobacillaceae|Lactobacillus|Otu00545	0	0	0	0	0	0	0	0	0	0	0	0	0	0	0	0	0	0	0	0	0	0	0	0	0	0.000539229	0	0	0	0	0	0	0	0	0	0	0	0	0	0	0	0	0	0	0	0	0	0	0
Bacteria|Firmicutes|Negativicutes|Selenomonadales|Veillonellaceae|Veillonella|Otu00546	0	0	0	0	0	0	0	0	0	0	0.000269614	0	0	0	0	0	0	0	0	0	0	0	0	0	0	0.000269614	0	0	0	0	0	0	0	0	0	0	0	0	0	0	0	0	0	0	0	0	0	0	0
Bacteria|Firmicutes|Negativicutes|Selenomonadales|Veillonellaceae|Veillonellaceae|Otu00547	0	0	0	0	0	0	0	0	0	0	0	0	0	0	0	0	0	0	0	0	0	0	0	0	0	0	0	0	0	0	0	0	0	0	0	0	0	0	0	0.000269614	0	0	0	0	0	0	0	0	0
Bacteria|Fusobacteria|Fusobacteriia|Fusobacteriales|Leptotrichiaceae|Leptotrichia|Otu00548	0	0	0	0	0	0	0	0	0	0	0	0	0	0	0	0	0	0	0	0	0	0	0	0	0	0	0.00107846	0	0	0	0	0	0	0	0	0	0	0	0	0	0	0	0	0	0	0	0	0	0
Bacteria|Proteobacteria|Betaproteobacteria|Neisseriales|Neisseriaceae|Neisseria|Otu00549	0	0	0	0	0	0	0	0	0	0	0	0	0	0	0	0	0	0	0	0	0	0	0	0	0	0	0	0	0	0	0	0	0	0.00134807	0	0	0	0	0	0	0	0	0	0	0	0	0	0	0
Bacteria|Bacteroidetes|Bacteroidia|Bacteroidales|Porphyromonadaceae|Porphyromonas|Otu00550	0	0	0	0	0	0	0	0	0	0	0	0	0	0	0	0	0	0	0	0	0	0	0	0	0	0	0	0	0	0	0	0	0	0	0	0	0	0	0	0	0	0	0	0	0	0.000269614	0.000269614	0	0
Bacteria|Bacteroidetes|Bacteroidia|Bacteroidales|Porphyromonadaceae|Porphyromonas|Otu00551	0	0	0	0	0	0	0	0	0	0	0	0	0	0	0	0	0	0	0	0	0	0	0	0	0	0	0	0	0	0	0	0	0	0	0	0	0	0	0	0	0	0	0	0	0	0	0	0	0
Bacteria|Bacteroidetes|Bacteroidia|Bacteroidales|Prevotellaceae|Prevotella|Otu00552	0	0	0	0	0	0	0	0	0	0	0	0.000269614	0	0	0	0	0	0	0	0	0.000539229	0	0	0	0	0	0	0	0	0	0	0	0	0	0	0	0	0	0	0	0	0	0	0	0	0	0	0	0.00107846
Bacteria|Firmicutes|Clostridia|Clostridiales|Ruminococcaceae|Ruminococcaceae|Otu00553	0	0	0	0	0	0	0	0	0	0	0	0	0	0	0	0	0	0	0	0	0	0	0	0	0	0	0	0	0	0	0	0	0	0	0	0	0	0	0	0	0	0.000808843	0	0	0	0	0	0	0
Bacteria|Bacteroidetes|Bacteroidia|Bacteroidales|Prevotellaceae|Prevotella|Otu00554	0	0	0	0	0	0	0	0	0	0	0	0	0	0	0	0	0	0	0.00134807	0	0	0	0	0	0	0	0	0	0	0	0	0	0	0	0	0	0	0	0	0	0	0	0	0	0	0	0	0	0
Bacteria|Proteobacteria|Betaproteobacteria|Neisseriales|Neisseriaceae|Neisseria|Otu00555	0	0	0	0	0	0	0	0	0	0	0	0	0	0.000269614	0	0	0	0	0	0	0.000269614	0	0	0	0	0	0	0	0.000269614	0	0	0	0	0	0	0	0	0	0	0	0	0	0	0	0	0	0	0	0
Bacteria|Proteobacteria|Gammaproteobacteria|Enterobacteriales|Enterobacteriaceae|Enterobacteriaceae_unclassified|Otu00556	0	0	0	0	0	0	0	0.000269614	0	0	0	0	0	0	0	0	0	0	0	0	0	0	0	0	0	0	0	0	0	0	0	0	0	0	0.00134807	0.000269614	0.000269614	0	0	0.000269614	0	0	0	0.000269614	0	0.000539229	0.000269614	0	0
Bacteria|Actinobacteria|Actinobacteria|Propionibacteriales|Propionibacteriaceae|Propionibacterium|Otu00557	0	0	0	0	0	0	0	0	0	0	0	0	0	0	0	0	0	0	0	0	0	0	0	0	0	0	0	0	0	0	0.000269614	0	0	0	0	0	0	0	0	0	0	0	0.000269614	0	0	0	0	0	0
Bacteria|Actinobacteria|Actinobacteria|Actinomycetales|Micrococcaceae|Rothia|Otu00558	0	0	0	0	0	0.000269614	0	0	0	0	0.000539229	0	0	0	0	0	0	0	0	0	0	0	0	0	0	0	0	0	0	0	0	0	0	0	0	0	0	0	0	0	0	0	0	0	0	0	0	0	0
Bacteria|Firmicutes|Clostridia|Clostridiales|Lachnospiraceae|Lachnospiraceae|Otu00559	0	0	0	0	0	0	0	0	0	0	0	0	0	0	0	0	0	0	0	0	0	0	0	0	0	0	0	0	0	0	0	0	0	0	0	0	0	0	0	0	0	0	0	0	0	0	0	0	0
Bacteria|Actinobacteria|Actinobacteria|Actinomycetales|Actinomycetaceae|Actinomyces|Otu00560	0	0	0	0	0	0	0	0	0	0	0	0	0	0	0	0	0	0	0	0	0	0	0	0	0	0	0	0	0.000269614	0	0	0	0	0	0	0	0	0	0	0	0	0	0	0	0.000269614	0	0	0	0
Bacteria|Firmicutes|Bacilli|Lactobacillales|Streptococcaceae|Streptococcus|Otu00561	0	0	0	0	0	0	0	0	0	0	0	0	0	0	0	0	0	0	0	0	0	0	0	0	0	0	0	0	0	0	0	0	0	0	0	0	0	0	0	0	0	0	0	0	0	0	0	0	0
Bacteria|Firmicutes|Bacilli|Lactobacillales|Streptococcaceae|Streptococcus|Otu00562	0	0	0	0	0	0	0	0	0	0	0	0	0	0	0	0	0	0	0	0	0	0	0	0	0	0.000269614	0	0	0	0	0	0	0	0	0	0	0	0	0	0	0	0	0	0	0	0	0	0	0
Bacteria|Firmicutes|Bacilli|Bacilli|Bacilli|Bacilli_unclassified|Otu00563	0	0	0	0	0	0	0	0	0	0	0	0	0	0	0	0	0	0	0	0	0	0	0	0	0	0	0	0	0	0	0	0	0	0	0	0	0	0	0	0	0	0	0	0	0	0	0	0	0
Bacteria|Firmicutes|Negativicutes|Selenomonadales|Veillonellaceae|Veillonella|Otu00564	0	0	0	0	0	0	0	0	0	0	0	0	0	0	0	0	0	0	0	0	0	0	0	0	0	0	0	0	0	0	0	0	0	0	0	0	0	0	0	0	0	0	0	0	0	0	0	0	0
Bacteria|Firmicutes|Clostridia|Clostridiales|Peptostreptococcaceae|Peptostreptococcaceae|Otu00565	0	0	0	0.000539229	0	0	0	0	0	0	0	0	0	0	0	0	0	0	0	0	0	0	0	0	0	0	0	0	0	0	0	0	0	0	0	0	0	0	0	0	0	0	0	0	0	0	0	0	0
Bacteria|Firmicutes|Negativicutes|Selenomonadales|Veillonellaceae|Veillonella|Otu00566	0	0	0	0	0	0	0	0	0	0	0	0	0	0	0	0	0	0	0	0	0	0.000269614	0	0	0	0	0	0	0	0	0	0	0	0	0	0	0	0	0	0	0	0	0	0	0	0	0	0	0
Bacteria|Bacteroidetes|Bacteroidetes|Bacteroidetes|Bacteroidetes|Bacteroidetes|Otu00567	0	0	0	0	0	0	0	0	0	0	0	0	0	0	0	0	0	0	0	0	0	0	0	0	0	0	0	0	0	0	0	0	0	0	0	0	0	0	0	0.000269614	0	0	0	0	0	0	0	0	0
Bacteria|Firmicutes|Negativicutes|Selenomonadales|Veillonellaceae|Veillonella|Otu00568	0	0	0	0.000539229	0	0	0	0	0	0	0	0	0	0	0	0	0	0	0	0	0	0	0	0	0	0	0	0	0	0	0	0	0	0	0	0	0	0	0	0	0	0	0	0	0	0	0	0	0
Bacteria|Firmicutes|Bacilli|Lactobacillales|Streptococcaceae|Streptococcus|Otu00569	0	0	0	0	0	0	0	0	0	0	0	0	0	0	0	0	0	0	0	0	0	0	0	0	0	0	0	0	0	0	0	0	0	0	0	0	0	0	0	0	0	0	0	0	0	0	0	0	0
Bacteria|Actinobacteria|Actinobacteria|Actinomycetales|Actinomycetaceae|Actinomyces|Otu00570	0	0	0	0	0	0	0	0	0	0	0.000269614	0	0	0	0	0	0	0	0	0	0	0	0	0	0	0	0	0	0	0	0	0	0	0	0	0	0	0	0	0	0	0	0	0	0	0	0	0.00134807	0
Bacteria|Actinobacteria|Actinobacteria|Actinomycetales|Micrococcaceae|Rothia|Otu00572	0	0	0	0	0	0	0	0	0	0	0	0	0	0	0	0	0	0	0	0	0	0	0	0	0	0	0	0	0	0	0	0	0	0	0	0	0	0.000269614	0	0	0	0	0	0	0.000269614	0	0	0	0
Bacteria|Actinobacteria|Actinobacteria|Actinomycetales|Actinomycetaceae|Actinomyces|Otu00573	0	0	0	0	0	0	0	0	0	0.000269614	0	0	0	0	0	0	0	0	0	0	0	0	0	0	0	0	0	0	0	0	0	0	0	0	0	0	0	0	0	0	0	0	0	0	0	0	0	0	0
Bacteria|Bacteroidetes|Bacteroidia|Bacteroidales|Prevotellaceae|Prevotella|Otu00574	0	0	0	0	0	0	0	0	0	0	0.00107846	0	0	0	0	0	0	0	0	0	0	0	0	0	0	0	0	0	0	0	0	0	0	0	0	0	0	0	0	0	0	0	0	0	0	0	0	0	0
Bacteria|Proteobacteria|Gammaproteobacteria|Pasteurellales|Pasteurellaceae|Haemophilus|Otu00575	0	0	0	0	0	0	0	0	0	0	0	0	0	0	0	0	0	0	0	0	0	0	0	0	0	0	0	0	0	0	0	0	0	0	0	0	0	0	0	0	0	0	0	0	0	0	0	0	0
Bacteria|Actinobacteria|Actinobacteria|Corynebacteriales|Corynebacteriaceae|Corynebacterium|Otu00576	0	0	0	0	0	0	0	0	0	0	0	0	0	0	0	0	0	0	0	0	0	0	0	0	0	0	0	0	0	0	0	0	0	0	0	0	0	0	0	0	0.000539229	0	0	0	0	0	0	0	0
Bacteria|Actinobacteria|Actinobacteria|Actinomycetales|Actinomycetaceae|Actinomyces|Otu00577	0	0	0	0	0	0	0	0	0	0	0	0	0	0	0	0	0	0	0	0	0	0	0	0	0	0	0	0	0	0.000269614	0.000269614	0	0	0	0	0	0	0	0	0	0	0	0	0	0	0	0	0	0.000269614
Bacteria|Actinobacteria|Coriobacteriia|Coriobacteriales|Coriobacteriaceae|Atopobium|Otu00578	0	0	0	0	0	0	0	0	0	0	0	0	0	0	0	0	0	0	0	0	0	0	0	0	0	0	0	0	0	0	0	0	0	0	0	0	0	0	0	0.000269614	0	0	0	0	0	0	0	0	0
Bacteria|Firmicutes|Bacilli|Lactobacillales|Streptococcaceae|Streptococcus|Otu00579	0	0	0	0	0	0	0	0	0	0	0	0	0	0	0	0.000269614	0	0	0.000539229	0	0	0	0	0	0	0	0	0	0	0	0	0	0	0	0	0	0	0	0	0	0	0	0	0	0	0	0	0	0
Bacteria|Bacteroidetes|Bacteroidia|Bacteroidales|Porphyromonadaceae|Porphyromonas|Otu00580	0	0	0	0	0	0	0	0	0.000269614	0	0	0	0	0	0	0	0	0	0	0	0	0	0	0	0	0	0	0	0	0	0	0	0	0	0	0	0	0	0	0.000269614	0	0	0	0	0	0	0	0	0
Bacteria|Fusobacteria|Fusobacteriia|Fusobacteriales|Fusobacteriaceae|Fusobacterium|Otu00581	0	0	0	0	0	0	0	0	0	0	0	0	0	0	0	0	0	0	0	0	0	0	0	0	0	0	0	0	0	0	0	0	0	0	0	0	0	0	0	0	0	0	0	0	0	0	0	0	0
Bacteria|Proteobacteria|Gammaproteobacteria|Cardiobacteriales|Cardiobacteriaceae|Cardiobacterium|Otu00582	0	0	0	0	0	0	0	0	0	0.000269614	0	0	0	0	0	0	0	0	0	0	0	0	0	0	0	0	0	0	0	0	0	0	0	0	0	0	0	0	0	0	0	0	0	0	0	0	0	0	0
Bacteria|Bacteroidetes|Bacteroidia|Bacteroidales|Prevotellaceae|Prevotella|Otu00583	0	0	0	0.000539229	0	0	0	0	0	0	0	0	0	0	0	0	0	0	0	0	0	0	0	0	0	0	0	0	0	0	0	0	0	0	0	0	0	0	0	0	0	0	0	0	0	0	0	0	0
Bacteria|Fusobacteria|Fusobacteriia|Fusobacteriales|Fusobacteriaceae|Fusobacterium|Otu00584	0	0	0	0	0	0	0	0	0	0	0	0	0	0	0	0	0	0	0	0	0	0	0	0	0	0	0	0	0	0	0	0	0	0	0	0	0	0	0	0	0	0	0	0	0	0	0	0	0
Bacteria|Firmicutes|Bacilli|Lactobacillales|Streptococcaceae|Lactococcus|Otu00585	0	0	0	0	0	0	0	0	0	0	0	0	0	0	0	0	0	0	0	0	0	0	0	0	0	0.000269614	0	0	0	0	0	0	0	0	0	0.000269614	0	0	0	0	0	0	0	0	0	0.000269614	0	0	0
Bacteria|Fusobacteria|Fusobacteriia|Fusobacteriales|Fusobacteriaceae|Fusobacterium|Otu00586	0	0	0	0	0	0	0	0	0	0	0	0	0	0	0	0	0	0	0	0	0	0	0	0	0	0	0	0	0	0	0	0	0	0	0	0	0	0	0	0	0	0	0	0	0	0	0	0	0
Bacteria|Actinobacteria|Actinobacteria|Actinomycetales|Actinomycetaceae|Actinomyces|Otu00587	0	0	0	0	0	0	0	0	0	0	0	0	0	0	0	0	0	0	0	0	0	0	0	0	0	0	0	0	0	0	0	0	0	0.000269614	0	0	0	0	0	0	0	0	0	0	0	0	0	0	0
Bacteria|Firmicutes|Bacilli|Lactobacillales|Streptococcaceae|Streptococcus|Otu00588	0	0	0	0	0	0	0	0	0	0	0	0	0	0	0	0	0	0	0	0	0	0	0	0	0	0	0	0	0	0	0	0	0	0	0	0	0	0	0	0	0	0	0	0	0	0	0	0	0
Bacteria|Firmicutes|Negativicutes|Selenomonadales|Veillonellaceae|Veillonella|Otu00589	0	0	0	0	0	0	0	0.000269614	0	0	0	0	0	0	0	0	0	0	0	0	0	0	0	0.000269614	0	0	0	0	0	0.000269614	0.000269614	0	0	0	0	0	0	0	0	0	0.000269614	0	0	0	0	0	0	0	0
Bacteria|Actinobacteria|Actinobacteria|Actinomycetales|Micrococcaceae|Rothia|Otu00590	0	0	0	0	0	0.000269614	0	0	0	0	0	0	0	0	0	0	0	0	0	0	0	0	0	0.000269614	0	0	0	0	0	0	0	0	0	0	0.000269614	0	0	0	0	0	0	0	0	0	0	0	0	0	0
Bacteria|Actinobacteria|Actinobacteria|Actinomycetales|Micrococcaceae|Rothia|Otu00591	0	0	0	0	0	0	0	0	0	0	0	0	0	0	0.000269614	0	0.000269614	0	0	0	0	0	0	0	0	0	0	0	0	0	0	0	0	0	0	0	0	0	0	0	0	0	0	0	0	0	0	0	0
Bacteria|Firmicutes|Bacilli|Lactobacillales|Streptococcaceae|Streptococcus|Otu00592	0	0	0	0	0	0	0	0	0	0	0	0	0	0	0	0	0	0	0	0	0	0	0	0	0	0	0	0	0	0	0	0	0	0	0	0	0	0	0	0	0	0	0	0	0	0	0	0	0
Bacteria|Spirochaetes|Spirochaetia|Spirochaetales|Spirochaetaceae|Treponema|Otu00593	0	0	0	0	0	0	0	0	0	0	0	0	0	0	0	0	0	0	0	0	0	0	0	0	0	0	0	0	0	0	0	0	0	0	0	0	0	0	0	0	0	0	0	0	0	0	0	0	0
Bacteria|Bacteroidetes|Bacteroidia|Bacteroidales|Prevotellaceae|Prevotella|Otu00594	0	0	0	0.00215692	0	0	0	0	0	0	0	0	0	0	0	0	0	0	0	0	0	0	0	0	0	0	0	0	0	0	0	0	0	0	0	0	0	0	0	0	0	0	0	0	0	0	0	0	0
Bacteria|Firmicutes|Firmicutes|Firmicutes|Firmicutes|Firmicutes_unclassified|Otu00595	0	0	0	0	0	0	0	0	0	0	0	0	0	0	0	0	0	0	0	0	0	0	0	0	0	0	0	0	0	0	0	0	0	0	0	0	0	0	0	0.000808843	0	0	0	0	0	0	0	0	0
Bacteria|Fusobacteria|Fusobacteriia|Fusobacteriales|Leptotrichiaceae|Leptotrichia|Otu00596	0	0	0	0	0	0	0	0	0	0	0	0	0	0	0	0	0	0	0	0	0	0	0.000269614	0	0	0	0	0	0	0	0	0	0	0	0	0	0	0	0	0	0	0	0	0	0	0	0	0	0
Bacteria|Bacteroidetes|Bacteroidetes|Bacteroidetes|Bacteroidetes|Bacteroidetes|Otu00597	0	0	0	0	0	0	0	0	0	0	0	0	0	0	0	0	0	0	0	0	0	0	0	0	0	0	0	0	0	0	0.000269614	0	0	0	0	0	0	0	0	0	0	0	0	0	0	0	0	0	0
Bacteria|Fusobacteria|Fusobacteriia|Fusobacteriales|Fusobacteriaceae|Fusobacterium|Otu00598	0	0	0	0	0	0	0	0	0	0	0	0	0	0	0	0	0	0	0	0	0	0	0	0	0	0	0	0	0	0	0	0	0	0	0	0.000269614	0	0	0	0	0	0	0.000269614	0.000269614	0	0	0.000269614	0	0
Bacteria|Proteobacteria|Gammaproteobacteria|Pasteurellales|Pasteurellaceae|Haemophilus|Otu00599	0	0	0	0	0	0	0	0	0	0	0	0	0	0	0	0	0	0	0	0	0	0	0	0	0	0	0	0	0	0	0	0	0	0	0	0	0	0	0	0	0	0	0	0	0	0	0	0	0
Bacteria|Bacteroidetes|Bacteroidia|Bacteroidales|Prevotellaceae|Prevotella|Otu00600	0	0	0.000269614	0	0	0	0	0	0	0	0	0	0	0	0	0	0	0	0	0	0	0	0	0	0	0	0	0	0	0	0	0	0	0	0	0	0	0	0	0	0	0	0	0	0	0	0	0	0
Bacteria|Bacteroidetes|Bacteroidia|Bacteroidales|Prevotellaceae|Prevotella|Otu00601	0	0	0	0	0	0	0	0	0	0	0	0	0	0	0	0	0	0	0	0	0	0	0	0	0	0	0	0	0	0	0	0	0	0	0	0	0	0	0	0	0	0	0	0	0	0	0	0	0
Bacteria|Fusobacteria|Fusobacteriia|Fusobacteriales|Fusobacteriaceae|Fusobacterium|Otu00602	0	0	0	0	0	0	0	0	0	0	0	0	0	0	0	0	0	0	0	0	0	0	0	0	0	0	0	0	0	0	0	0	0	0	0	0	0	0	0	0	0	0	0	0	0	0	0	0	0
Bacteria|Spirochaetes|Spirochaetia|Spirochaetales|Spirochaetaceae|Treponema|Otu00603	0	0	0	0	0	0	0	0	0	0	0	0	0	0	0	0	0	0	0	0	0	0	0	0	0	0	0	0	0	0	0	0	0	0	0	0	0	0	0	0	0	0	0	0	0	0	0	0	0
Bacteria|Firmicutes|Bacilli|Lactobacillales|Streptococcaceae|Streptococcus|Otu00604	0	0	0	0	0	0	0	0	0	0	0	0	0	0	0	0	0.000269614	0	0	0	0	0	0	0	0	0	0	0	0	0	0	0	0	0	0	0	0	0	0	0	0	0	0	0	0	0	0	0	0
Bacteria|Firmicutes|Clostridia|Clostridiales|Lachnospiraceae|Lachnoanaerobaculum|Otu00605	0	0	0	0	0	0	0	0	0	0	0	0	0	0	0	0	0	0	0	0	0	0	0	0	0	0	0	0	0	0.000269614	0	0	0	0	0	0	0	0	0	0	0	0	0	0	0	0	0	0	0
Bacteria|Bacteroidetes|Bacteroidia|Bacteroidales|Prevotellaceae|Prevotella|Otu00606	0	0	0	0	0	0	0	0	0	0	0	0	0	0	0	0	0	0	0	0	0	0	0	0	0	0	0	0	0	0	0	0	0	0	0	0	0	0	0	0	0	0	0	0	0	0	0	0	0
Bacteria|Fusobacteria|Fusobacteriia|Fusobacteriales|Fusobacteriaceae|Fusobacterium|Otu00607	0	0	0	0	0	0	0	0	0	0	0	0	0	0	0	0	0	0	0	0	0	0	0	0	0	0	0	0	0	0	0	0	0	0	0	0	0	0	0	0	0	0	0	0	0	0	0	0	0
Bacteria|Actinobacteria|Actinobacteria|Actinomycetales|Actinomycetaceae|Actinomyces|Otu00608	0	0	0	0	0	0	0	0	0	0	0	0	0	0	0	0	0	0	0	0	0	0	0	0	0	0	0	0	0	0	0	0	0	0	0	0	0	0	0	0	0	0	0	0	0	0	0	0	0
Bacteria|Fusobacteria|Fusobacteriia|Fusobacteriales|Leptotrichiaceae|Leptotrichia|Otu00609	0	0	0	0	0	0	0.000269614	0	0	0.000269614	0	0	0	0	0	0	0	0	0	0	0	0	0	0	0	0	0	0	0	0	0	0	0	0	0	0	0	0	0	0	0	0	0	0	0	0	0	0	0
Bacteria|Firmicutes|Bacilli|Lactobacillales|Streptococcaceae|Streptococcus|Otu00610	0	0	0	0	0	0	0	0	0	0	0	0	0	0	0	0	0	0.000269614	0	0	0	0	0	0	0	0	0	0	0	0	0	0	0	0	0	0	0	0	0	0	0	0	0	0	0	0	0	0	0
Bacteria|Fusobacteria|Fusobacteriia|Fusobacteriales|Leptotrichiaceae|Leptotrichia|Otu00611	0	0	0	0	0	0	0	0	0	0	0.000269614	0	0	0	0	0	0	0	0	0	0	0	0	0	0	0	0	0	0.000269614	0	0	0	0	0	0	0	0	0	0	0	0	0	0	0	0.000269614	0	0	0	0
Bacteria|Firmicutes|Bacilli|Bacillales|Staphylococcaceae|Staphylococcus|Otu00612	0	0	0	0	0	0	0	0	0	0	0	0	0	0	0	0	0	0	0	0	0	0	0	0	0	0	0	0	0	0	0	0	0	0	0	0	0	0	0	0	0	0	0	0	0	0	0	0	0
Bacteria|Proteobacteria|Gammaproteobacteria|Pasteurellales|Pasteurellaceae|Haemophilus|Otu00613	0	0	0	0	0	0	0	0	0	0	0	0	0	0.000269614	0	0	0	0	0	0	0	0	0	0	0	0	0	0	0	0	0	0	0	0	0	0	0	0	0	0	0	0	0	0	0	0	0	0	0
Bacteria|Proteobacteria|Alphaproteobacteria|Rhizobiales|Bradyrhizobiaceae|Afipia|Otu00614	0	0	0	0	0	0	0	0	0	0	0	0	0	0	0	0	0	0	0	0	0	0	0	0	0	0	0	0	0	0	0	0	0	0	0	0	0	0	0	0	0	0	0	0	0	0	0	0	0
Bacteria|Proteobacteria|Gammaproteobacteria|Pasteurellales|Pasteurellaceae|Haemophilus|Otu00615	0	0	0	0	0	0	0	0	0	0	0	0	0	0	0	0	0	0	0	0	0	0	0	0	0	0	0	0	0	0	0	0	0	0	0	0	0	0	0	0	0	0	0	0	0	0	0.000539229	0	0
Bacteria|Bacteroidetes|Bacteroidia|Bacteroidales|Prevotellaceae|Alloprevotella|Otu00616	0	0	0	0	0	0	0	0	0	0	0	0	0	0	0	0	0	0	0	0	0	0	0	0	0	0	0.000269614	0	0	0	0	0	0	0	0	0	0	0	0	0	0	0	0	0	0	0	0	0	0
Bacteria|Spirochaetes|Spirochaetia|Spirochaetales|Spirochaetaceae|Treponema|Otu00617	0	0	0	0	0	0	0	0	0	0	0	0	0	0	0	0	0	0	0	0	0	0	0	0	0	0	0	0	0	0	0	0	0	0	0	0	0	0	0	0	0	0	0	0	0	0	0	0	0
Bacteria|Firmicutes|Negativicutes|Selenomonadales|Veillonellaceae|Veillonella|Otu00618	0	0	0	0	0	0	0	0	0	0	0	0	0	0	0	0	0	0	0	0	0	0	0	0	0	0	0	0	0	0	0	0	0	0	0	0	0	0	0	0	0	0	0	0	0	0	0	0	0
Bacteria|Actinobacteria|Actinobacteria|Actinomycetales|Actinomycetaceae|Actinomyces|Otu00619	0	0	0	0	0	0	0	0	0	0	0	0	0	0	0	0	0	0	0	0	0	0	0	0	0	0	0	0	0	0	0	0	0	0	0	0	0	0	0	0	0	0	0	0	0	0	0	0	0
Bacteria|Firmicutes|Bacilli|Lactobacillales|Streptococcaceae|Streptococcus|Otu00620	0	0	0	0	0	0	0	0	0	0	0	0.000269614	0	0	0	0	0	0	0	0	0	0	0	0	0	0	0	0	0	0	0	0	0	0	0	0	0	0	0	0	0	0	0	0	0	0	0	0	0
Bacteria|Firmicutes|Bacilli|Bacillales|Bacillales|Bacillales_unclassified|Otu00621	0	0	0	0	0	0	0	0	0	0	0	0	0	0	0	0	0	0	0	0	0	0	0	0	0.000539229	0	0	0	0	0	0	0	0	0	0	0	0	0	0	0	0	0	0	0	0	0	0	0	0
Bacteria|Fusobacteria|Fusobacteriia|Fusobacteriales|Fusobacteriaceae|Fusobacterium|Otu00622	0	0	0	0	0	0	0	0	0	0	0	0	0	0	0	0	0	0	0	0	0	0	0	0	0	0	0	0	0	0	0.00161769	0	0	0	0	0	0	0	0	0	0	0	0	0	0	0	0	0	0
Bacteria|Firmicutes|Clostridia|Clostridiales|Peptostreptococcaceae|Peptostreptococcaceae|Otu00623	0	0	0	0	0	0	0	0	0	0	0	0	0	0	0	0	0	0	0	0	0	0	0	0	0	0	0	0	0	0	0	0	0	0	0	0	0	0	0	0	0	0	0	0	0	0	0	0	0
Bacteria|Proteobacteria|Gammaproteobacteria|Pasteurellales|Pasteurellaceae|Haemophilus|Otu00624	0	0	0	0	0	0	0	0	0	0	0	0	0	0	0	0	0	0	0	0	0	0	0	0	0	0	0	0	0	0	0	0	0	0	0	0.000269614	0	0	0	0	0	0	0.000269614	0	0	0	0	0	0
Bacteria|Firmicutes|Bacilli|Lactobacillales|Streptococcaceae|Streptococcus|Otu00625	0	0	0	0	0	0	0	0	0	0	0	0	0	0	0	0	0	0	0	0.000269614	0	0	0	0	0	0	0	0	0	0	0	0	0	0	0.000269614	0	0	0	0	0	0	0	0	0	0	0	0	0	0
Bacteria|Firmicutes|Clostridia|Clostridiales|Lachnospiraceae|Lachnospiraceae|Otu00626	0	0	0	0	0	0	0	0	0	0	0	0	0	0	0	0	0	0	0	0	0	0	0	0	0	0	0	0	0	0	0.00134807	0	0	0	0	0	0	0	0	0	0	0	0	0	0	0	0	0	0
Bacteria|Firmicutes|Clostridia|Clostridiales|Lachnospiraceae|Butyrivibrio|Otu00627	0	0	0	0	0	0	0	0	0	0	0	0	0	0	0	0	0	0	0	0	0	0	0	0	0	0	0	0	0	0	0	0	0	0	0	0	0	0	0	0	0	0	0	0	0	0	0	0	0
Bacteria|Firmicutes|Bacilli|Lactobacillales|Streptococcaceae|Streptococcus|Otu00628	0	0	0	0	0	0	0	0	0	0	0	0	0	0	0	0	0	0	0	0	0	0.000539229	0	0	0	0	0	0	0	0	0	0	0	0	0	0	0	0	0	0	0	0	0	0	0	0	0	0	0
Bacteria|Bacteroidetes|Bacteroidia|Bacteroidales|Prevotellaceae|Prevotella|Otu00629	0	0	0.000269614	0	0	0	0	0	0	0	0	0	0	0	0	0	0	0	0	0	0	0	0	0	0	0	0	0	0	0	0	0	0	0	0	0	0	0	0	0	0	0	0	0	0	0	0	0	0
Bacteria|Bacteroidetes|Bacteroidia|Bacteroidales|Bacteroidales|Bacteroidales_unclassified|Otu00630	0	0	0	0	0	0	0	0	0	0	0	0	0	0	0	0	0	0.000269614	0	0	0	0	0	0	0	0	0	0	0	0	0	0	0	0	0	0	0	0	0	0	0	0	0	0	0	0	0	0	0
Bacteria|Bacteroidetes|Bacteroidia|Bacteroidales|Prevotellaceae|Prevotella|Otu00631	0	0	0	0	0	0	0	0	0	0	0.000269614	0	0	0	0	0	0	0	0	0	0	0	0	0	0	0	0	0	0	0	0	0	0	0	0	0	0	0	0	0	0	0	0	0.000269614	0	0	0	0	0.000269614
Bacteria|Firmicutes|Clostridia|Clostridiales|Lachnospiraceae|Lachnospiraceae|Otu00632	0	0	0	0	0	0	0	0	0	0	0	0	0	0	0	0	0	0	0	0	0	0	0	0	0	0	0	0	0	0	0	0	0	0	0	0	0	0	0	0	0	0.000269614	0	0	0	0.000269614	0.000269614	0	0
Bacteria|Firmicutes|Negativicutes|Selenomonadales|Veillonellaceae|Selenomonas|Otu00633	0	0	0	0	0	0	0	0	0	0	0	0	0	0	0	0	0	0	0	0	0	0	0	0	0	0	0	0	0	0	0	0	0	0	0	0	0	0	0.000539229	0	0	0	0	0	0	0	0	0	0
Bacteria|Firmicutes|Bacilli|Lactobacillales|Streptococcaceae|Streptococcus|Otu00634	0	0	0	0	0	0	0	0	0	0	0	0	0	0	0	0	0	0	0	0	0	0	0	0	0	0	0	0	0	0	0	0	0	0	0	0	0	0	0	0	0	0	0	0	0	0	0	0	0
Bacteria|Bacteroidetes|Flavobacteriia|Flavobacteriales|Flavobacteriaceae|Bergeyella|Otu00635	0	0	0	0	0	0	0	0.000269614	0	0	0	0	0	0	0	0	0	0	0	0	0	0	0	0.000269614	0	0	0	0	0	0	0	0	0	0	0	0	0	0	0	0	0	0	0	0	0	0	0	0	0
Bacteria|Proteobacteria|Betaproteobacteria|Neisseriales|Neisseriaceae|Neisseria|Otu00636	0	0	0	0	0	0	0	0	0	0	0	0	0	0	0	0	0	0	0	0	0	0	0	0	0	0	0	0	0	0	0	0	0	0	0	0	0	0	0	0	0	0	0	0	0	0	0	0	0
Bacteria|Spirochaetes|Spirochaetia|Spirochaetales|Spirochaetaceae|Treponema|Otu00637	0	0	0	0	0	0	0	0	0	0	0	0	0	0	0	0	0	0	0	0	0	0	0	0	0	0	0	0	0	0	0.00107846	0	0	0	0	0	0	0	0	0	0	0	0	0	0	0	0	0	0
Bacteria|Bacteroidetes|Bacteroidia|Bacteroidales|Prevotellaceae|Prevotella|Otu00638	0	0	0	0	0	0	0	0	0	0	0	0	0	0	0	0	0	0	0	0	0	0	0	0	0	0	0	0	0	0	0	0	0	0	0	0	0	0.000269614	0	0	0	0	0	0	0	0	0	0	0
Bacteria|Proteobacteria|Gammaproteobacteria|Enterobacteriales|Enterobacteriaceae|Enterobacteriaceae_unclassified|Otu00640	0	0	0	0	0	0	0	0	0	0	0	0	0.000539229	0	0	0	0	0	0	0	0	0	0	0	0	0	0	0	0	0	0	0	0	0	0.000539229	0	0	0	0	0	0	0	0	0	0	0	0	0	0
Bacteria|Proteobacteria|Gammaproteobacteria|Pseudomonadales|Pseudomonadaceae|Pseudomonas|Otu00641	0	0	0	0	0	0	0	0	0	0	0	0	0	0	0	0	0	0	0	0	0	0	0	0	0	0	0	0	0	0	0	0.000269614	0	0	0	0	0	0	0	0	0	0.000808843	0	0	0	0	0	0	0
Bacteria|Bacteroidetes|Bacteroidetes|Bacteroidetes|Bacteroidetes|Bacteroidetes|Otu00642	0	0	0	0	0	0	0	0	0	0	0	0	0	0	0	0	0	0	0	0	0	0	0	0	0	0	0	0	0	0	0	0	0	0	0	0	0	0	0	0.000808843	0	0	0	0	0	0	0	0	0
Bacteria|Fusobacteria|Fusobacteriia|Fusobacteriales|Leptotrichiaceae|Leptotrichia|Otu00643	0	0	0	0	0	0	0	0	0	0	0	0	0	0	0	0	0	0	0	0	0	0	0	0	0	0	0	0.000269614	0	0.000269614	0	0	0	0	0	0	0	0	0	0	0	0	0	0	0	0	0	0	0
Bacteria|Firmicutes|Bacilli|Lactobacillales|Lactobacillaceae|Lactobacillus|Otu00644	0	0	0	0	0	0	0	0	0	0	0	0	0	0	0	0	0	0	0.000269614	0	0	0	0	0	0	0	0	0	0	0	0	0	0	0	0	0	0	0	0	0	0	0	0	0	0	0	0	0	0
Bacteria|Firmicutes|Bacilli|Lactobacillales|Streptococcaceae|Streptococcus|Otu00645	0	0	0	0	0	0	0	0	0	0	0	0	0	0	0	0	0	0	0	0	0	0	0	0	0	0	0	0	0	0	0	0	0	0	0	0	0	0.000539229	0	0	0	0	0	0	0	0	0	0	0
Bacteria|Proteobacteria|Gammaproteobacteria|Enterobacteriales|Enterobacteriaceae|Enterobacteriaceae_unclassified|Otu00646	0	0	0	0	0	0	0	0	0	0	0	0	0.000539229	0	0	0	0	0	0	0	0	0	0	0	0	0	0	0	0	0	0	0	0	0	0	0	0	0	0.000269614	0	0	0	0	0	0	0	0	0	0
Bacteria|Firmicutes|Bacilli|Lactobacillales|Streptococcaceae|Streptococcus|Otu00648	0	0	0	0	0	0	0	0	0	0	0	0	0	0	0	0	0	0	0	0	0	0	0	0	0	0	0	0	0	0.000269614	0	0	0	0	0	0	0	0	0	0	0	0	0	0	0	0	0	0	0
Bacteria|Fusobacteria|Fusobacteriia|Fusobacteriales|Leptotrichiaceae|Leptotrichia|Otu00649	0	0	0	0	0	0	0	0	0	0	0	0	0	0	0	0	0	0	0	0	0	0	0	0	0	0	0	0	0	0	0	0	0	0	0	0	0	0	0	0	0	0	0	0	0	0	0	0	0
Bacteria|Spirochaetes|Spirochaetia|Spirochaetales|Spirochaetaceae|Treponema|Otu00650	0	0	0	0	0	0	0	0	0	0	0	0	0	0	0	0	0	0	0	0	0	0	0	0	0	0	0.000269614	0	0	0	0	0	0	0	0	0	0	0	0	0	0	0	0	0	0	0	0	0	0
Bacteria|Firmicutes|Negativicutes|Selenomonadales|Veillonellaceae|Selenomonas|Otu00652	0	0	0	0	0	0	0	0	0	0	0	0	0	0	0	0	0	0	0	0	0	0	0	0	0	0	0	0	0	0	0	0	0	0	0	0	0	0	0	0	0	0	0	0	0	0	0	0.000269614	0
Bacteria|Bacteroidetes|Bacteroidia|Bacteroidales|Prevotellaceae|Prevotella|Otu00653	0	0	0	0	0	0	0	0	0	0	0	0	0	0	0	0	0	0	0	0	0	0	0	0	0	0	0	0	0.000269614	0	0	0	0	0	0	0	0	0	0	0	0	0	0	0	0	0	0	0	0
Bacteria|Actinobacteria|Actinobacteria|Actinomycetales|Actinomycetaceae|Actinomyces|Otu00654	0	0	0	0	0	0	0	0	0	0	0	0	0	0	0	0	0	0	0	0	0	0	0	0	0	0	0	0	0	0	0	0	0	0	0	0	0	0	0	0	0.000269614	0	0	0	0	0	0	0	0
Bacteria|Firmicutes|Bacilli|Lactobacillales|Lactobacillaceae|Lactobacillus|Otu00655	0	0	0	0	0	0	0	0	0	0	0	0	0	0	0	0	0	0	0	0	0	0	0	0	0	0.000539229	0	0	0	0	0	0	0	0	0	0	0	0	0	0	0	0	0	0	0	0	0	0	0
Bacteria|Firmicutes|Negativicutes|Selenomonadales|Veillonellaceae|Veillonella|Otu00656	0	0	0	0	0	0	0	0	0	0	0	0	0	0	0	0	0	0	0	0	0	0	0	0	0	0	0	0	0	0	0	0	0	0	0	0	0	0	0	0	0	0	0	0	0	0	0	0	0
Bacteria|Firmicutes|Bacilli|Lactobacillales|Streptococcaceae|Streptococcaceae_unclassified|Otu00657	0	0	0	0	0	0	0	0	0	0	0	0	0	0	0	0	0	0	0	0	0	0	0	0	0	0	0	0	0	0	0	0	0	0	0	0	0	0	0	0	0	0	0	0	0	0	0	0	0
Bacteria|Firmicutes|Clostridia|Clostridiales|Peptostreptococcaceae|Peptostreptococcaceae|Otu00658	0	0	0	0	0	0	0	0	0	0	0	0	0	0	0	0	0	0	0	0	0	0	0	0	0	0	0	0	0	0	0	0	0	0	0	0	0	0	0	0.000269614	0	0	0	0	0	0	0	0	0
Bacteria|Fusobacteria|Fusobacteriia|Fusobacteriales|Leptotrichiaceae|Leptotrichia|Otu00659	0	0	0	0	0	0	0	0	0	0	0	0	0	0	0	0	0	0	0	0	0	0	0	0	0	0	0	0	0	0	0	0	0	0	0	0	0	0	0	0	0	0	0	0	0	0	0	0	0
Bacteria|Spirochaetes|Spirochaetia|Spirochaetales|Spirochaetaceae|Treponema|Otu00660	0	0	0	0	0	0	0	0	0	0	0	0	0	0	0	0	0	0	0	0	0	0	0	0	0	0	0	0	0	0	0	0	0	0	0	0	0	0	0	0.000269614	0	0	0	0	0	0	0	0	0
Bacteria|Actinobacteria|Actinobacteria|Actinomycetales|Actinomycetaceae|Actinobaculum|Otu00661	0	0	0	0	0	0	0	0	0	0	0	0.000269614	0	0	0	0	0	0	0	0	0	0	0	0	0	0	0	0	0	0	0	0	0	0	0	0	0	0	0	0	0	0	0	0	0	0	0	0	0
Bacteria|Firmicutes|Bacilli|Lactobacillales|Streptococcaceae|Streptococcus|Otu00662	0	0	0	0	0	0	0	0	0	0	0	0	0	0	0	0	0	0	0	0	0	0	0	0	0	0	0	0	0	0.000269614	0	0	0	0	0	0	0	0.000269614	0	0	0	0	0	0	0	0	0	0	0
Bacteria|Spirochaetes|Spirochaetia|Spirochaetales|Spirochaetaceae|Treponema|Otu00663	0	0	0	0	0	0	0	0	0	0	0	0	0	0	0	0	0	0	0	0	0	0	0	0	0	0	0	0	0	0	0.00215692	0	0	0	0	0	0	0	0	0.000539229	0	0	0	0	0	0	0	0	0
Bacteria|Fusobacteria|Fusobacteriia|Fusobacteriales|Fusobacteriaceae|Fusobacterium|Otu00664	0	0	0	0	0	0	0	0	0	0	0	0	0	0	0	0	0	0	0	0	0.000269614	0	0	0	0	0	0.000269614	0	0	0	0	0	0	0	0	0	0	0	0	0	0	0	0	0	0	0	0	0	0
Bacteria|Actinobacteria|Coriobacteriia|Coriobacteriales|Coriobacteriaceae|Atopobium|Otu00665	0	0	0	0	0	0	0	0	0	0	0	0	0	0	0	0	0	0	0	0	0	0.000269614	0	0	0	0	0	0	0	0	0	0	0	0	0	0	0	0	0	0	0	0	0	0	0	0	0	0	0
Bacteria|Proteobacteria|Gammaproteobacteria|Pasteurellales|Pasteurellaceae|Haemophilus|Otu00667	0	0	0	0	0	0	0	0	0	0.000269614	0	0	0	0	0	0	0	0	0	0	0	0	0	0	0	0	0	0	0	0	0	0	0	0	0	0	0	0	0	0	0	0	0	0	0	0	0	0	0
Bacteria|Fusobacteria|Fusobacteriia|Fusobacteriales|Fusobacteriaceae|Fusobacterium|Otu00668	0	0	0	0.000269614	0	0	0	0	0	0	0	0	0	0	0	0	0	0	0	0	0	0	0	0	0	0	0	0	0	0	0	0	0	0	0	0	0	0	0	0	0	0	0	0.000539229	0	0	0	0	0
Bacteria|Bacteroidetes|Bacteroidia|Bacteroidales|Prevotellaceae|Prevotella|Otu00669	0	0.000269614	0	0	0	0	0	0	0	0	0	0	0	0	0	0	0	0	0	0	0	0	0	0	0	0	0	0	0	0	0	0	0	0	0	0	0	0	0	0	0	0	0	0	0	0	0	0	0
Bacteria|Firmicutes|Firmicutes|Firmicutes|Firmicutes|Firmicutes_unclassified|Otu00670	0	0	0	0	0	0	0	0	0	0	0	0	0	0	0	0	0	0	0	0	0	0	0	0	0	0	0	0	0	0	0	0	0	0	0	0	0	0	0	0.00107846	0	0	0	0	0	0	0	0	0
Bacteria|Proteobacteria|Betaproteobacteria|Burkholderiales|Burkholderiaceae|Lautropia|Otu00672	0	0	0	0	0	0	0	0	0	0	0	0	0	0	0	0	0	0	0	0	0	0	0	0	0	0	0	0	0	0	0	0	0	0	0	0	0	0	0	0	0	0	0	0	0	0	0	0	0
Bacteria|Bacteroidetes|Bacteroidia|Bacteroidales|Prevotellaceae|Alloprevotella|Otu00673	0	0	0	0	0	0	0	0	0	0	0	0	0	0	0	0	0	0	0	0	0.000269614	0	0	0	0	0	0	0	0	0	0	0	0	0	0	0	0	0	0	0	0	0	0	0	0	0	0	0	0
Bacteria|Bacteroidetes|Flavobacteriia|Flavobacteriales|Flavobacteriaceae|Capnocytophaga|Otu00674	0	0	0	0	0	0	0	0	0	0	0	0	0	0	0	0	0	0	0	0	0	0	0	0	0	0	0	0	0	0	0	0	0	0	0	0.00107846	0	0	0	0	0	0	0	0	0	0	0	0	0
Bacteria|Fusobacteria|Fusobacteriia|Fusobacteriales|Leptotrichiaceae|Leptotrichia|Otu00675	0	0	0	0	0	0	0	0.000269614	0	0	0	0	0	0	0	0	0	0	0	0	0	0	0	0	0	0	0	0	0	0	0	0	0	0	0	0	0	0	0	0	0	0	0	0	0.000539229	0	0	0	0
Bacteria|Proteobacteria|Gammaproteobacteria|Pseudomonadales|Moraxellaceae|Acinetobacter|Otu00676	0	0	0.000269614	0	0	0	0	0	0	0	0	0	0	0	0	0	0	0	0	0	0	0	0	0	0	0	0	0	0	0	0	0	0	0	0	0	0	0	0	0	0	0.000269614	0	0	0	0.000269614	0	0	0
Bacteria|Bacteroidetes|Bacteroidia|Bacteroidales|Porphyromonadaceae|Porphyromonas|Otu00677	0	0	0	0	0	0	0.000269614	0	0	0	0	0	0	0.000539229	0	0	0	0	0	0	0.000269614	0	0	0	0	0	0	0	0	0	0	0	0	0	0	0	0	0	0	0	0	0	0	0	0	0	0	0	0
Bacteria|Firmicutes|Negativicutes|Selenomonadales|Veillonellaceae|Dialister|Otu00678	0	0	0	0	0	0	0	0	0	0	0	0	0	0	0	0	0	0	0	0	0	0	0	0	0	0	0	0	0	0	0	0	0	0	0	0	0	0	0	0	0	0	0	0	0	0	0	0	0
Bacteria|Firmicutes|Clostridia|Clostridiales|Peptoniphilaceae|Peptoniphilus|Otu00679	0	0	0	0	0	0	0	0	0	0	0	0	0	0	0	0	0	0	0	0	0	0	0	0	0	0	0	0	0	0	0	0	0	0	0	0	0	0	0	0	0	0	0	0	0	0	0	0	0
Bacteria|Firmicutes|Bacilli|Lactobacillales|Streptococcaceae|Streptococcus|Otu00680	0	0	0	0	0	0	0	0	0	0	0	0	0	0	0	0	0	0	0	0	0	0	0	0	0	0	0	0	0	0	0	0	0	0	0	0	0	0	0	0	0	0	0	0	0	0	0	0	0
Bacteria|Firmicutes|Negativicutes|Selenomonadales|Veillonellaceae|Dialister|Otu00681	0	0	0	0	0	0	0	0	0	0	0	0	0	0	0	0	0	0	0	0	0	0	0	0	0	0	0	0	0	0	0	0	0	0	0	0	0	0	0	0	0	0	0	0	0	0	0	0	0
Bacteria|Spirochaetes|Spirochaetia|Spirochaetales|Spirochaetaceae|Treponema|Otu00682	0	0	0	0	0	0	0	0	0	0	0	0	0	0	0	0	0	0	0	0	0	0	0	0	0	0	0	0	0	0	0	0	0	0	0	0	0	0	0	0	0	0	0	0	0	0	0	0	0
Bacteria|Proteobacteria|Gammaproteobacteria|Pasteurellales|Pasteurellaceae|Haemophilus|Otu00683	0	0	0	0	0	0	0	0	0	0	0	0	0	0	0	0	0	0	0	0	0	0	0	0	0	0	0.000808843	0	0	0	0	0	0	0	0	0	0	0	0	0	0	0	0	0	0	0	0	0	0
Bacteria|Firmicutes|Negativicutes|Selenomonadales|Veillonellaceae|Veillonella|Otu00684	0	0	0	0.000539229	0	0	0	0	0	0	0.00107846	0	0	0	0	0	0	0	0	0	0	0	0	0	0	0	0	0	0	0	0	0	0	0	0	0	0	0	0	0	0	0	0	0	0	0	0	0	0
Bacteria|Bacteroidetes|Bacteroidia|Bacteroidales|Porphyromonadaceae|Porphyromonas|Otu00685	0	0	0.000269614	0	0	0	0	0	0	0	0	0	0	0	0	0	0	0	0	0	0	0	0	0	0	0	0	0	0	0	0	0	0	0	0	0	0	0	0	0	0	0	0	0	0	0	0	0	0
Bacteria|Firmicutes|Clostridia|Clostridiales|Lachnospiraceae|Lachnospiraceae|Otu00686	0	0	0	0	0	0	0	0	0	0	0	0	0	0	0	0	0	0	0	0	0	0	0	0	0	0	0	0	0	0	0	0	0	0	0	0	0	0	0	0	0	0	0	0	0	0	0	0	0
Bacteria|Actinobacteria|Actinobacteria|Corynebacteriales|Corynebacteriaceae|Corynebacterium|Otu00687	0	0	0	0	0	0	0	0	0	0	0	0	0	0	0	0	0	0	0	0	0	0	0	0	0	0	0	0	0	0	0	0	0	0	0	0	0	0	0	0	0	0	0	0	0	0	0	0	0
Bacteria|Actinobacteria|Actinobacteria|Actinomycetales|Actinomycetaceae|Actinomyces|Otu00688	0	0	0	0	0	0	0	0	0	0	0	0	0	0	0	0	0	0	0	0	0	0	0	0	0	0	0	0	0	0	0	0	0	0	0	0	0	0	0	0	0	0	0	0	0	0	0	0	0
Bacteria|Actinobacteria|Coriobacteriia|Coriobacteriales|Atopobiaceae|Olsenella|Otu00689	0	0	0	0	0	0	0	0	0	0	0	0	0	0	0	0	0.000269614	0	0	0	0	0	0	0	0	0	0	0	0	0	0	0	0	0	0	0	0	0	0	0	0	0	0	0	0	0	0	0	0
Bacteria|Firmicutes|Bacilli|Bacillales|Gemellaceae|Gemella|Otu00692	0	0	0	0	0	0	0	0	0	0	0	0	0	0	0	0	0	0	0	0	0	0	0	0	0	0	0	0	0	0	0	0	0	0	0.000269614	0.000269614	0	0	0	0	0	0	0	0.000269614	0	0	0	0	0
Bacteria|Bacteroidetes|Bacteroidia|Bacteroidales|Prevotellaceae|Alloprevotella|Otu00694	0	0	0	0	0	0	0	0	0	0	0	0	0	0	0	0	0	0	0	0	0	0	0	0	0	0	0	0	0	0	0	0	0	0	0	0.000808843	0	0	0	0	0	0	0	0.000269614	0	0	0	0	0
Bacteria|Actinobacteria|Actinobacteria|Propionibacteriales|Propionibacteriaceae|Propionibacterium|Otu00695	0	0	0	0	0	0	0	0	0	0	0	0	0	0	0	0	0	0	0	0	0	0	0	0	0	0.000539229	0	0	0	0	0	0	0.00161769	0	0	0	0	0	0	0	0	0	0	0	0	0	0	0	0
Bacteria|Bacteroidetes|Bacteroidia|Bacteroidales|Prevotellaceae|Alloprevotella|Otu00697	0	0	0	0	0	0	0	0	0	0	0	0	0	0	0	0	0	0	0	0	0	0	0	0	0	0	0	0	0	0	0	0	0	0	0	0.000808843	0	0	0	0	0	0	0.000269614	0	0	0	0	0	0
Bacteria|Firmicutes|Negativicutes|Selenomonadales|Veillonellaceae|Veillonella|Otu00698	0	0	0	0	0	0	0	0	0	0	0	0	0	0	0	0	0	0	0	0	0	0	0	0	0	0	0	0	0	0	0	0	0	0	0	0	0	0	0	0.000269614	0	0	0	0	0	0	0	0	0
Bacteria|Proteobacteria|Gammaproteobacteria|Pasteurellales|Pasteurellaceae|Haemophilus|Otu00699	0	0	0	0	0	0	0	0	0	0	0	0	0	0	0	0	0	0	0	0	0	0	0.000269614	0	0	0	0.000269614	0	0	0	0	0	0	0	0	0	0	0	0	0	0	0	0	0	0	0	0	0	0
Bacteria|Actinobacteria|Actinobacteria|Bifidobacteriales|Bifidobacteriaceae|Parascardovia|Otu00700	0	0	0	0	0	0	0	0	0	0	0	0	0	0	0	0	0	0	0	0	0	0	0	0	0	0	0	0	0	0	0	0	0	0	0	0	0	0	0	0	0	0	0	0	0	0	0	0	0
Bacteria|Bacteroidetes|Bacteroidia|Bacteroidales|Prevotellaceae|Alloprevotella|Otu00701	0	0	0	0	0	0	0	0	0	0	0	0	0.00107846	0	0	0	0	0	0	0	0	0	0	0	0	0	0	0	0	0	0	0	0	0	0	0	0	0	0	0	0	0	0	0	0.000269614	0	0	0	0
Bacteria|Fusobacteria|Fusobacteriia|Fusobacteriales|Fusobacteriaceae|Fusobacterium|Otu00702	0	0	0	0.000808843	0	0	0.000269614	0	0	0	0	0	0	0	0	0	0	0	0	0	0	0	0	0	0	0	0	0	0	0	0	0	0	0	0	0	0	0	0	0	0	0.000269614	0	0	0	0	0	0	0
Bacteria|Proteobacteria|Gammaproteobacteria|Pasteurellales|Pasteurellaceae|Haemophilus|Otu00703	0	0	0	0	0	0	0	0	0	0	0	0	0	0	0	0	0	0	0	0	0	0	0	0	0	0	0	0	0	0	0	0	0	0	0	0	0	0	0	0	0	0	0	0	0	0	0	0	0
Bacteria|Firmicutes|Bacilli|Lactobacillales|Streptococcaceae|Streptococcus|Otu00706	0	0	0	0	0	0	0	0	0	0	0	0	0	0	0	0	0	0	0	0	0	0	0.000269614	0	0	0.000269614	0	0	0	0	0	0	0	0	0	0	0	0	0	0	0	0	0	0	0	0	0	0	0
Bacteria|Firmicutes|Negativicutes|Selenomonadales|Veillonellaceae|Selenomonas|Otu00707	0	0	0	0	0	0	0	0	0	0	0	0	0	0	0	0	0	0	0	0	0	0	0	0	0	0	0	0	0	0	0	0	0	0	0	0	0	0	0	0	0	0	0	0	0	0	0	0	0
Bacteria|Proteobacteria|Alphaproteobacteria|Sphingomonadales|Sphingomonadaceae|Sphingomonadaceae_unclassified|Otu00708	0	0	0	0	0	0	0	0	0	0	0	0	0	0	0	0	0	0	0	0	0	0	0	0	0	0	0	0	0	0	0	0	0	0	0	0	0	0	0	0	0	0	0	0	0	0	0	0	0
Bacteria|Bacteroidetes|Bacteroidia|Bacteroidales|Porphyromonadaceae|Porphyromonas|Otu00709	0	0	0	0	0	0	0	0	0	0	0	0	0	0	0	0	0	0	0	0	0	0	0	0	0	0	0	0	0.000269614	0	0	0	0	0	0	0	0	0	0	0	0	0	0	0	0	0	0	0	0
Bacteria|Actinobacteria|Actinobacteria|Actinomycetales|Actinomycetaceae|Actinomyces|Otu00710	0	0	0	0	0	0	0	0	0	0	0	0	0	0	0	0	0	0	0	0	0	0	0	0	0	0	0	0	0	0	0	0	0	0	0	0	0	0	0	0	0	0	0	0	0	0	0	0	0
Bacteria|Bacteroidetes|Bacteroidia|Bacteroidales|Prevotellaceae|Prevotella|Otu00711	0	0	0	0.000269614	0	0	0	0	0	0	0.000269614	0	0	0	0	0	0	0	0	0	0	0	0	0	0	0	0	0	0	0	0	0	0	0	0	0	0	0	0	0	0	0	0	0	0	0	0	0	0
Bacteria|Bacteroidetes|Bacteroidia|Bacteroidales|Prevotellaceae|Prevotella|Otu00712	0	0	0	0	0	0	0	0	0	0	0	0	0	0	0	0	0	0	0	0	0	0	0	0	0	0	0	0	0	0	0	0	0	0	0	0	0	0	0	0	0	0	0	0	0	0	0	0	0
Bacteria|Firmicutes|Negativicutes|Selenomonadales|Veillonellaceae|Selenomonas|Otu00713	0	0	0	0	0	0	0	0	0	0	0	0	0	0	0	0	0	0	0	0	0	0	0	0	0	0	0	0	0	0	0	0	0	0	0	0	0	0	0	0	0	0	0	0	0	0	0	0	0
Bacteria|Firmicutes|Bacilli|Lactobacillales|Carnobacteriaceae|Granulicatella|Otu00714	0	0	0	0	0	0	0	0	0	0	0	0	0	0	0	0	0	0	0	0	0	0	0	0	0	0	0	0	0	0	0	0	0	0	0	0	0	0	0	0	0	0	0	0	0	0	0	0.000269614	0
Bacteria|Fusobacteria|Fusobacteriia|Fusobacteriales|Leptotrichiaceae|Leptotrichiaceae_unclassified|Otu00715	0	0	0	0	0	0	0	0	0	0	0	0	0	0	0	0	0	0	0	0	0	0	0	0	0	0	0	0	0	0	0	0	0	0	0	0.000269614	0	0	0	0	0	0	0	0.000269614	0	0	0	0	0
Bacteria|Fusobacteria|Fusobacteriia|Fusobacteriales|Fusobacteriaceae|Fusobacterium|Otu00716	0	0	0	0	0	0	0	0	0	0	0	0	0	0	0	0	0	0	0.000269614	0	0	0	0	0	0	0	0	0	0	0	0	0	0	0	0	0	0	0	0	0	0	0	0	0	0	0	0	0	0
Bacteria|Firmicutes|Negativicutes|Selenomonadales|Veillonellaceae|Selenomonas|Otu00717	0	0	0	0	0	0	0	0	0	0	0	0	0	0	0	0	0	0	0	0	0	0	0	0	0	0	0	0	0	0	0	0	0	0	0	0	0	0	0	0	0	0	0	0	0	0	0	0.000269614	0
Bacteria|Firmicutes|Bacilli|Lactobacillales|Streptococcaceae|Streptococcus|Otu00718	0	0	0	0	0	0	0	0	0	0	0	0	0	0	0	0	0	0	0	0	0	0	0	0	0	0	0	0	0	0	0	0	0	0	0	0.000269614	0	0	0	0	0	0	0	0	0	0	0	0	0
Bacteria|Actinobacteria|Actinobacteria|Corynebacteriales|Corynebacteriaceae|Corynebacterium|Otu00719	0	0	0	0	0	0	0	0	0	0	0	0	0	0	0	0	0	0	0	0	0	0	0	0	0	0	0	0	0	0	0	0	0	0	0	0.000539229	0	0	0	0	0	0	0	0	0	0	0	0	0
Bacteria|Actinobacteria|Actinobacteria|Actinomycetales|Actinomycetaceae|Actinomyces|Otu00720	0	0	0	0	0	0	0	0	0	0	0	0	0	0	0	0	0	0	0	0	0	0	0	0	0	0	0	0	0	0	0	0	0	0	0	0	0	0	0	0	0	0	0	0	0	0	0	0	0
Bacteria|Actinobacteria|Actinobacteria|Actinomycetales|Actinomycetaceae|Actinomyces|Otu00721	0	0	0	0	0	0	0	0	0	0	0	0	0	0	0	0	0	0	0	0	0	0	0	0	0	0	0	0	0	0	0	0	0	0	0	0	0	0	0	0	0	0	0	0	0	0	0	0	0
Bacteria|Proteobacteria|Betaproteobacteria|Neisseriales|Neisseriaceae|Neisseria|Otu00722	0	0	0	0	0	0	0	0	0	0	0	0	0	0	0	0	0	0	0	0	0	0	0	0	0	0	0	0	0	0	0	0	0	0	0.000269614	0	0	0	0	0	0	0	0	0	0	0	0	0	0
Bacteria|Firmicutes|Negativicutes|Selenomonadales|Veillonellaceae|Selenomonas|Otu00723	0	0	0	0	0	0	0	0	0	0	0	0	0	0	0	0	0	0	0	0	0	0	0	0	0	0	0	0	0	0	0	0	0	0	0	0	0	0	0	0	0	0	0	0	0	0	0	0	0
Bacteria|Firmicutes|Bacilli|Lactobacillales|Streptococcaceae|Streptococcus|Otu00724	0	0	0	0	0	0	0	0	0	0	0	0	0	0	0	0	0	0	0	0	0	0	0	0	0	0	0	0	0	0	0	0	0	0	0	0	0	0	0	0	0	0	0	0	0	0	0	0	0
Bacteria|Firmicutes|Firmicutes|Firmicutes|Firmicutes|Firmicutes_unclassified|Otu00725	0	0	0	0	0	0	0	0	0	0	0	0	0	0	0	0	0	0	0	0	0	0	0	0	0	0	0	0	0	0	0	0	0	0	0	0	0	0	0	0.000808843	0	0	0	0	0	0	0	0	0
Bacteria|Firmicutes|Bacilli|Bacillales|Gemellaceae|Gemella|Otu00727	0	0	0	0	0	0	0	0	0	0	0	0	0	0	0	0	0	0	0	0	0	0	0	0	0	0	0	0	0	0	0	0	0	0	0	0	0	0	0	0	0	0	0	0	0	0	0	0	0
Bacteria|Firmicutes|Bacilli|Lactobacillales|Streptococcaceae|Streptococcus|Otu00728	0	0	0	0	0	0	0	0	0	0	0	0	0	0	0	0	0	0	0	0	0	0	0	0	0	0	0	0	0	0.000269614	0	0	0	0	0	0	0	0	0	0	0	0	0	0	0	0	0	0	0
Bacteria|Actinobacteria|Actinobacteria|Actinomycetales|Actinomycetaceae|Actinomyces|Otu00729	0	0	0	0	0	0	0	0	0	0	0	0	0	0	0	0	0	0	0	0	0	0	0	0	0	0	0	0.000269614	0	0	0	0	0	0	0	0	0	0	0	0	0	0	0	0	0	0	0	0	0
Bacteria|Proteobacteria|Gammaproteobacteria|Xanthomonadales|Xanthomonadaceae|Stenotrophomonas|Otu00730	0	0	0	0	0	0	0	0	0	0	0	0	0	0	0	0	0	0	0	0	0	0	0	0	0	0.000269614	0	0	0	0	0	0	0	0	0	0	0	0	0	0	0	0	0	0	0	0	0	0	0
Bacteria|Firmicutes|Bacilli|Bacillales|Bacillaceae|Bacillus|Otu00731	0	0	0	0	0	0	0	0	0	0	0	0	0	0	0	0	0	0	0	0	0	0	0.000539229	0	0	0	0	0	0	0	0	0	0	0	0	0	0	0	0	0	0	0	0	0	0	0	0	0	0
Bacteria|Firmicutes|Bacilli|Lactobacillales|Streptococcaceae|Streptococcus|Otu00732	0	0	0	0	0	0	0	0	0	0	0	0	0	0	0	0	0	0	0	0	0	0	0	0	0	0	0	0.000269614	0	0	0	0	0	0	0	0	0	0	0	0	0	0	0	0	0	0	0	0	0
Bacteria|Firmicutes|Bacilli|Lactobacillales|Streptococcaceae|Streptococcus|Otu00733	0	0	0	0	0	0	0	0	0	0	0	0	0	0	0	0	0	0	0	0	0	0	0	0	0	0	0	0	0	0	0	0	0	0	0	0	0	0	0	0	0	0	0	0	0	0	0	0	0
Bacteria|Firmicutes|Bacilli|Lactobacillales|Streptococcaceae|Streptococcus|Otu00734	0	0	0	0	0	0	0	0	0	0	0	0	0	0	0	0	0	0	0	0	0	0	0	0	0	0	0	0	0	0	0	0	0	0	0	0.000539229	0	0	0	0	0	0	0	0.000539229	0	0	0	0	0
Bacteria|Firmicutes|Negativicutes|Selenomonadales|Veillonellaceae|Megasphaera|Otu00736	0	0	0	0	0	0	0	0	0	0	0	0	0	0	0	0	0	0	0	0	0	0	0	0	0	0	0	0	0	0	0	0	0	0	0	0	0	0	0	0	0	0	0	0	0	0	0	0	0
Bacteria|Firmicutes|Bacilli|Lactobacillales|Streptococcaceae|Streptococcus|Otu00739	0	0	0	0	0	0	0	0	0	0	0	0	0	0	0	0	0	0	0	0	0	0	0	0	0	0	0	0	0	0	0	0	0	0	0	0	0	0	0	0.000269614	0	0	0	0	0	0	0	0	0
Bacteria|Firmicutes|Clostridia|Clostridiales|Lachnospiraceae|Lachnoanaerobaculum|Otu00740	0	0	0	0	0	0	0	0	0	0	0	0	0	0	0	0	0	0	0	0	0	0	0	0	0	0	0	0	0	0	0	0	0	0	0	0	0	0	0	0	0	0	0	0	0	0	0	0	0
Bacteria|Firmicutes|Clostridia|Clostridiales|Clostridiales|Clostridiales_unclassified|Otu00741	0	0	0	0	0	0	0	0	0	0	0	0	0	0	0	0	0	0	0	0	0	0	0	0	0	0	0	0	0	0	0	0	0	0	0	0	0	0	0	0.000269614	0	0	0	0	0	0	0	0	0
Bacteria|Firmicutes|Clostridia|Clostridiales|Peptoniphilaceae|Peptoniphilus|Otu00742	0	0	0	0	0	0	0	0	0	0	0	0	0	0	0	0	0	0	0	0	0	0	0	0	0	0	0	0	0	0	0	0	0	0	0	0	0	0	0	0	0	0	0	0	0	0	0	0	0
Bacteria|Bacteroidetes|Bacteroidia|Bacteroidales|Prevotellaceae|Prevotella|Otu00743	0	0	0	0	0	0	0	0	0	0	0	0	0	0	0	0	0	0	0	0	0	0	0	0	0	0	0	0	0	0	0	0	0	0	0	0	0	0	0	0	0	0	0	0	0	0	0	0	0
Bacteria|Proteobacteria|Gammaproteobacteria|Pseudomonadales|Pseudomonadaceae|Pseudomonas|Otu00744	0	0	0	0	0	0	0	0	0	0	0	0	0	0	0	0	0	0	0	0	0	0	0	0	0	0	0	0	0	0	0	0	0	0	0	0	0	0	0	0	0	0	0	0	0	0	0	0	0
Bacteria|Proteobacteria|Betaproteobacteria|Neisseriales|Neisseriaceae|Neisseria|Otu00746	0	0	0	0	0	0	0.000269614	0	0	0	0	0	0	0	0	0	0	0	0	0	0	0	0	0	0	0	0	0	0	0	0	0	0	0	0	0	0	0	0	0	0	0	0	0	0	0	0	0	0
Bacteria|Firmicutes|Negativicutes|Selenomonadales|Veillonellaceae|Selenomonas|Otu00747	0	0	0	0	0	0	0	0	0	0	0	0	0	0	0	0	0	0	0	0	0	0	0	0	0	0	0	0	0	0	0	0	0	0.000269614	0	0	0	0	0	0	0	0	0	0	0	0	0	0	0
Bacteria|Fusobacteria|Fusobacteriia|Fusobacteriales|Leptotrichiaceae|Leptotrichia|Otu00749	0	0	0	0	0	0	0	0	0	0	0	0	0	0	0	0	0	0	0	0	0	0	0	0	0	0	0	0	0	0	0	0	0	0	0	0	0	0	0	0	0	0	0	0	0	0	0	0	0
Bacteria|Actinobacteria|Actinobacteria|Corynebacteriales|Corynebacteriaceae|Corynebacterium|Otu00750	0	0	0	0	0	0	0	0	0	0	0	0	0	0	0	0	0	0	0	0	0	0	0	0	0.00161769	0	0	0	0	0	0	0	0	0	0	0	0	0	0	0	0	0	0	0	0	0	0	0	0
Bacteria|Fusobacteria|Fusobacteriia|Fusobacteriales|Leptotrichiaceae|Leptotrichiaceae_unclassified|Otu00751	0	0	0	0	0	0	0	0.000539229	0	0	0	0	0	0	0	0	0	0	0	0	0	0	0	0	0	0	0	0	0	0	0	0	0	0	0	0	0	0	0	0	0	0	0	0	0	0	0	0	0
Bacteria|Proteobacteria|Betaproteobacteria|Neisseriales|Neisseriaceae|Neisseria|Otu00753	0	0	0	0	0	0	0	0	0	0	0	0	0	0	0	0	0	0	0	0	0	0	0	0	0	0	0	0	0	0	0	0	0	0	0	0	0	0	0	0	0	0	0	0	0	0	0	0	0
Bacteria|Firmicutes|Firmicutes|Firmicutes|Firmicutes|Firmicutes_unclassified|Otu00755	0	0	0	0	0	0	0	0	0	0	0	0	0	0	0	0	0	0	0	0	0	0	0	0	0	0	0	0	0	0	0	0	0	0	0	0	0	0	0	0.00161769	0	0	0	0	0	0	0	0	0
Bacteria|Firmicutes|Bacilli|Lactobacillales|Carnobacteriaceae|Granulicatella|Otu00756	0	0	0	0	0	0	0	0	0	0	0	0	0	0	0	0	0.000269614	0	0	0	0	0	0	0	0	0	0	0	0	0	0	0	0	0	0	0	0	0	0	0	0	0	0	0	0	0	0	0	0
Bacteria|Firmicutes|Bacilli|Lactobacillales|Streptococcaceae|Streptococcus|Otu00757	0	0	0	0	0	0	0	0	0	0	0	0	0	0	0	0	0	0	0	0	0	0	0	0	0	0	0	0	0	0	0	0	0	0	0	0	0	0	0	0	0	0	0	0	0	0	0	0	0
Bacteria|Actinobacteria|Actinobacteria|Actinomycetales|Micrococcaceae|Rothia|Otu00758	0	0	0	0	0	0	0	0	0	0	0	0	0	0	0	0	0	0	0.000269614	0	0	0	0	0	0	0	0	0	0	0	0	0	0	0	0	0	0	0	0	0	0	0	0	0	0	0	0	0	0
Bacteria|Actinobacteria|Actinobacteria|Actinomycetales|Actinomycetaceae|Actinomyces|Otu00759	0	0	0	0	0	0	0	0	0	0	0	0	0	0	0	0	0	0	0	0	0	0	0	0	0	0	0	0	0	0	0	0	0	0	0	0	0	0	0	0	0	0	0	0	0	0	0	0.000539229	0
Bacteria|Firmicutes|Bacilli|Bacillales|Gemellaceae|Gemella|Otu00760	0	0	0	0	0	0	0	0	0	0	0	0	0	0	0	0	0	0	0	0	0	0	0	0	0	0	0	0	0	0	0	0	0	0	0	0	0	0	0	0	0	0	0	0	0	0	0	0	0
Bacteria|Firmicutes|Bacilli|Lactobacillales|Streptococcaceae|Streptococcus|Otu00761	0	0	0	0	0	0	0	0	0	0	0.000269614	0	0	0	0	0	0	0	0	0	0	0	0	0	0	0	0	0	0	0	0	0	0	0	0	0	0	0	0	0	0	0	0	0	0	0	0	0	0
Bacteria|Fusobacteria|Fusobacteriia|Fusobacteriales|Fusobacteriaceae|Fusobacterium|Otu00762	0	0	0	0	0	0	0	0	0	0	0	0	0	0	0	0	0	0	0	0	0	0	0	0	0	0	0	0.000269614	0	0	0	0	0	0	0	0	0	0	0	0	0	0	0	0	0	0	0	0	0
Bacteria|Proteobacteria|Gammaproteobacteria|Pasteurellales|Pasteurellaceae|Haemophilus|Otu00763	0	0	0	0	0	0	0	0	0	0	0	0	0	0	0	0	0	0	0	0	0	0	0	0	0	0	0	0	0	0	0	0	0	0	0	0	0	0	0	0	0	0	0	0.000269614	0	0	0.000269614	0	0
Bacteria|Proteobacteria|Betaproteobacteria|Burkholderiales|Comamonadaceae|Comamonadaceae_unclassified|Otu00764	0	0	0	0	0	0	0	0	0	0	0	0	0	0	0	0	0	0	0.000269614	0	0	0.000269614	0	0	0	0	0	0	0	0	0	0	0	0	0	0	0	0	0	0	0	0	0	0	0	0	0	0	0
Bacteria|Proteobacteria|Gammaproteobacteria|Pseudomonadales|Moraxellaceae|Acinetobacter|Otu00765	0	0	0.000269614	0	0	0	0	0	0	0	0	0	0	0	0	0	0	0	0	0	0	0	0	0	0	0	0	0	0	0	0	0	0	0	0	0	0	0	0	0	0	0	0	0	0	0	0	0	0
Bacteria|Firmicutes|Bacilli|Lactobacillales|Streptococcaceae|Streptococcus|Otu00766	0	0	0	0	0	0	0	0	0	0	0	0	0	0	0	0	0	0	0	0	0	0	0	0	0	0	0	0	0	0	0	0	0	0	0	0	0	0	0	0	0	0	0	0	0	0	0	0	0
Bacteria|Actinobacteria|Actinobacteria|Actinomycetales|Micrococcaceae|Rothia|Otu00767	0	0	0	0	0	0	0	0	0	0	0	0	0	0	0	0	0	0	0	0	0	0	0	0	0	0	0	0	0	0	0	0	0	0	0	0	0	0	0	0	0	0	0	0	0.000269614	0	0	0	0
Bacteria|Firmicutes|Negativicutes|Selenomonadales|Veillonellaceae|Veillonella|Otu00768	0	0	0	0	0	0	0	0	0	0	0	0	0	0	0	0	0	0	0	0	0	0	0	0	0	0	0	0	0	0	0	0	0	0	0	0	0	0	0	0	0	0	0	0	0	0	0	0	0
Bacteria|Proteobacteria|Proteobacteria|Proteobacteria|Proteobacteria|Proteobacteria_unclassified|Otu00769	0	0	0	0	0	0	0	0	0	0	0	0	0	0	0	0	0	0	0	0	0	0	0	0	0	0	0	0	0	0	0	0	0	0	0	0	0	0	0	0.000269614	0	0	0	0	0	0	0	0	0
Bacteria|Firmicutes|Bacilli|Lactobacillales|Streptococcaceae|Streptococcus|Otu00770	0	0	0	0	0	0	0	0	0	0	0	0	0	0	0	0	0	0	0	0	0	0	0	0	0	0	0	0	0	0	0	0	0	0	0	0	0	0	0	0	0	0	0	0	0	0	0	0	0
Bacteria|Fusobacteria|Fusobacteriia|Fusobacteriales|Fusobacteriaceae|Fusobacterium|Otu00772	0	0	0	0	0	0	0	0	0	0	0	0	0	0	0	0	0	0	0	0	0	0	0	0	0	0	0	0	0	0	0	0	0	0	0	0	0	0	0	0	0	0	0	0	0	0	0	0	0
Bacteria|Firmicutes|Negativicutes|Selenomonadales|Veillonellaceae|Veillonella|Otu00773	0	0	0	0	0	0	0	0	0	0	0	0	0	0	0	0	0	0	0	0	0	0	0	0	0	0	0	0	0	0	0	0	0	0	0	0	0	0	0	0	0	0	0	0	0	0	0	0	0
Bacteria|Firmicutes|Bacilli|Lactobacillales|Carnobacteriaceae|Granulicatella|Otu00774	0	0	0	0	0	0	0	0	0	0	0	0	0	0	0	0	0	0	0	0	0	0	0	0	0	0	0	0	0	0	0	0	0	0	0	0	0	0	0	0	0	0.000539229	0	0	0	0	0	0	0
Bacteria|Fusobacteria|Fusobacteriia|Fusobacteriales|Fusobacteriaceae|Fusobacterium|Otu00776	0	0	0	0	0	0	0	0	0	0	0	0	0	0	0	0	0	0	0	0	0	0	0	0	0	0	0	0	0	0.000269614	0	0	0	0	0	0	0	0	0	0	0	0	0	0	0	0	0	0	0
Bacteria|Firmicutes|Negativicutes|Selenomonadales|Veillonellaceae|Selenomonas|Otu00777	0	0	0	0	0	0	0	0	0	0	0	0	0	0	0	0	0	0	0	0	0	0	0	0	0	0.000269614	0	0	0	0	0	0	0	0	0	0	0	0	0	0	0	0	0	0	0	0	0	0	0
Bacteria|Firmicutes|Clostridia|Clostridiales|Peptoniphilaceae|Peptoniphilaceae|Otu00778	0	0	0	0	0	0	0	0	0	0	0	0	0	0	0	0	0	0	0	0	0	0	0	0	0	0	0.00107846	0	0	0	0	0	0	0	0	0	0	0	0	0	0	0	0	0	0	0	0	0	0
Bacteria|Bacteroidetes|Bacteroidia|Bacteroidales|Prevotellaceae|Alloprevotella|Otu00780	0	0	0	0	0	0	0	0	0	0	0	0	0	0	0	0	0	0	0	0	0	0	0	0	0	0	0.000269614	0	0	0	0	0	0	0	0	0	0	0	0	0	0	0	0	0	0	0	0	0	0
Bacteria|Firmicutes|Bacilli|Lactobacillales|Lactobacillaceae|Lactobacillus|Otu00781	0	0	0	0	0	0	0	0	0	0	0	0	0	0	0	0	0	0	0	0	0	0	0	0	0	0	0	0	0	0	0	0	0	0	0	0	0	0	0	0	0	0	0	0	0	0	0	0	0
Bacteria|Firmicutes|Bacilli|Lactobacillales|Streptococcaceae|Streptococcus|Otu00782	0	0	0	0	0	0	0	0	0	0	0	0	0	0	0	0	0	0	0	0	0	0	0	0	0	0	0	0	0	0	0	0	0	0	0	0	0	0	0	0	0	0	0	0	0	0	0	0	0
Bacteria|Firmicutes|Bacilli|Lactobacillales|Streptococcaceae|Streptococcus|Otu00783	0	0	0	0	0	0	0	0	0	0	0	0	0	0	0	0	0	0	0.000269614	0	0	0	0	0	0	0	0	0	0	0	0	0	0	0	0	0	0	0	0	0	0	0	0	0	0	0	0	0	0
Bacteria|Firmicutes|Bacilli|Lactobacillales|Streptococcaceae|Streptococcus|Otu00786	0	0	0	0.000539229	0	0	0	0	0	0	0	0	0	0	0	0	0	0	0	0	0	0	0	0	0	0	0	0	0	0	0	0	0	0	0	0	0	0	0	0	0	0	0	0	0	0	0	0	0
Bacteria|Firmicutes|Bacilli|Lactobacillales|Streptococcaceae|Streptococcus|Otu00787	0	0	0	0	0	0	0	0	0	0	0	0	0	0	0	0	0	0	0	0	0	0	0	0	0	0	0	0	0	0	0	0	0	0	0	0	0	0	0	0	0	0	0	0	0	0	0	0	0
Bacteria|Actinobacteria|Actinobacteria|Propionibacteriales|Propionibacteriaceae|Propionibacterium|Otu00788	0	0	0	0	0	0	0	0	0	0	0	0	0	0	0	0	0	0	0	0	0	0	0	0	0	0	0.000539229	0	0	0	0	0	0	0	0	0	0	0	0	0	0	0	0	0	0	0	0	0	0
Bacteria|Bacteria_unclassified|Bacteria_unclassified|Bacteria_unclassified|Bacteria_unclassified|Bacteria_unclassified|Otu00790	0	0	0	0	0	0	0	0	0	0	0	0	0	0	0	0	0	0	0	0	0	0	0	0	0	0	0	0	0.000269614	0	0	0	0	0	0	0	0	0	0	0	0	0	0	0	0	0	0	0	0
Bacteria|Firmicutes|Bacilli|Bacillales|Bacillaceae|Lysinibacillus|Otu00791	0	0	0	0	0	0	0	0	0	0	0	0	0	0	0	0	0	0	0	0	0	0	0	0	0	0	0	0	0	0	0	0	0	0	0	0	0	0	0	0	0	0	0	0	0	0	0	0	0
Bacteria|Firmicutes|Bacilli|Lactobacillales|Carnobacteriaceae|Granulicatella|Otu00793	0	0	0	0	0	0	0	0	0	0	0	0	0	0	0	0	0	0	0	0	0	0	0	0	0	0	0	0	0	0	0	0	0	0	0	0	0	0	0	0	0	0	0	0	0	0	0	0	0
Bacteria|Firmicutes|Clostridia|Clostridiales|Lachnospiraceae|Lachnoanaerobaculum|Otu00795	0	0	0	0	0	0	0	0	0	0	0	0	0	0	0	0	0	0	0	0	0	0	0	0	0	0	0	0	0	0	0	0	0	0	0	0	0	0	0	0	0	0	0	0	0	0	0	0	0
Bacteria|Saccharibacteria|TM7|TM7|TM7|TM7|Otu00796	0	0	0	0	0	0	0	0	0.000269614	0	0	0	0	0	0	0	0	0	0	0	0	0	0	0	0	0	0	0	0	0	0	0	0	0	0	0	0	0	0	0	0	0	0	0	0	0	0	0	0
Bacteria|Bacteroidetes|Flavobacteriia|Flavobacteriales|Flavobacteriaceae|Bergeyella|Otu00798	0.000269614	0	0	0	0	0	0	0	0	0	0	0	0	0	0	0	0	0	0	0	0	0	0	0	0	0	0	0	0	0	0	0	0	0	0	0	0	0	0	0	0	0	0	0	0	0	0	0	0
Bacteria|Firmicutes|Bacilli|Lactobacillales|Streptococcaceae|Streptococcus|Otu00799	0.000269614	0	0	0	0	0	0	0	0	0	0	0	0	0	0	0	0	0	0	0	0	0	0	0	0	0	0	0	0	0	0	0	0	0	0	0	0	0	0	0	0	0	0	0	0	0	0	0	0
Bacteria|Firmicutes|Negativicutes|Selenomonadales|Veillonellaceae|Veillonella|Otu00800	0	0	0	0	0	0	0	0	0	0	0	0	0	0	0	0	0	0	0	0	0	0	0	0	0	0	0	0	0	0	0	0	0	0	0	0	0	0	0	0	0	0	0	0	0	0	0	0	0
Bacteria|Proteobacteria|Betaproteobacteria|Burkholderiales|Comamonadaceae|Comamonadaceae_unclassified|Otu00802	0	0	0	0	0	0	0	0	0	0	0	0	0	0	0	0	0	0	0	0	0	0	0	0	0	0	0	0	0	0	0	0	0	0	0	0	0	0	0	0	0	0	0	0	0	0	0	0	0
Bacteria|Firmicutes|Bacilli|Lactobacillales|Streptococcaceae|Streptococcus|Otu00804	0	0	0	0	0	0	0	0	0	0	0	0	0	0	0	0	0	0	0	0	0	0	0	0	0	0	0	0.000539229	0	0	0	0	0	0	0	0	0	0	0	0	0	0	0	0	0	0	0	0	0
Bacteria|Proteobacteria|Gammaproteobacteria|Pseudomonadales|Moraxellaceae|Acinetobacter|Otu00806	0	0	0	0	0	0	0	0	0	0	0	0	0	0	0	0	0	0	0	0	0	0	0	0	0	0	0	0	0	0	0.00215692	0	0	0	0	0.000269614	0	0	0	0	0	0.000269614	0	0	0	0	0	0	0
Bacteria|Bacteroidetes|Bacteroidia|Bacteroidales|Prevotellaceae|Prevotella|Otu00808	0	0	0	0	0	0	0	0	0	0	0	0	0	0	0	0	0	0	0	0	0	0	0	0	0	0	0	0	0	0	0	0	0	0	0	0	0	0	0	0	0	0	0	0	0	0	0	0	0
Bacteria|Proteobacteria|Betaproteobacteria|Neisseriales|Neisseriaceae|Simonsiella|Otu00810	0	0	0	0	0	0	0	0	0	0	0	0	0	0	0	0	0	0	0	0	0	0	0	0	0	0	0	0	0	0	0	0	0	0	0	0	0	0	0	0	0	0	0	0	0	0	0	0	0
Bacteria|Proteobacteria|Gammaproteobacteria|Pasteurellales|Pasteurellaceae|Haemophilus|Otu00812	0	0	0	0	0	0	0	0	0	0	0	0	0	0	0	0	0	0	0	0	0	0	0	0	0	0	0	0	0	0	0	0	0	0	0	0	0	0	0	0	0	0	0	0	0	0.000269614	0	0	0
Bacteria|Bacteroidetes|Bacteroidia|Bacteroidales|Prevotellaceae|Prevotella|Otu00813	0	0	0	0	0	0	0	0	0	0	0	0	0	0	0	0	0	0	0	0	0	0	0	0	0	0	0.000269614	0	0	0	0	0	0	0	0	0	0	0	0	0	0	0	0	0	0	0	0.000269614	0	0
Bacteria|Synergistetes|Synergistia|Synergistales|Dethiosulfovibrionaceae|Jonquetella|Otu00815	0	0	0	0	0	0	0	0	0	0	0	0	0	0	0	0	0	0	0	0	0	0	0	0	0	0	0	0	0	0	0	0	0	0	0	0	0	0	0	0	0	0	0	0	0	0	0	0	0
Bacteria|Synergistetes|Synergistia|Synergistales|Synergistaceae|Fretibacterium|Otu00817	0	0	0	0	0	0	0	0	0	0	0	0	0	0	0	0	0	0	0	0	0	0	0	0	0	0	0	0	0	0	0	0	0	0	0	0	0	0	0	0	0	0	0	0	0	0	0	0	0
Bacteria|Firmicutes|Bacilli|Bacillales|Gemellaceae|Gemella|Otu00818	0	0	0	0	0	0	0	0	0	0	0	0	0	0	0	0	0	0	0	0	0	0	0	0	0	0	0	0	0	0	0	0	0	0	0	0.000269614	0	0	0	0	0	0	0	0	0	0	0	0	0
Bacteria|Firmicutes|Bacilli|Lactobacillales|Streptococcaceae|Streptococcus|Otu00819	0	0	0	0	0	0	0	0	0	0	0	0	0	0	0	0	0	0	0	0	0	0	0	0	0	0	0	0.000269614	0	0	0	0	0	0	0	0	0	0	0	0	0	0	0	0	0	0	0	0	0
Bacteria|Firmicutes|Bacilli|Lactobacillales|Streptococcaceae|Streptococcus|Otu00820	0	0	0	0	0	0	0	0	0	0	0	0	0	0.000539229	0	0	0	0	0	0	0	0	0	0	0	0	0	0	0	0	0	0	0	0	0	0	0	0	0	0	0	0	0	0	0	0	0	0	0
Bacteria|Proteobacteria|Betaproteobacteria|Neisseriales|Neisseriaceae|Kingella|Otu00821	0	0	0	0	0	0	0	0	0	0	0	0	0	0	0	0	0	0	0	0	0	0	0	0	0	0	0	0	0.000539229	0	0	0	0	0	0	0	0	0	0	0	0	0	0	0	0	0	0	0	0
Bacteria|Bacteroidetes|Bacteroidia|Bacteroidales|Porphyromonadaceae|Tannerella|Otu00823	0	0	0	0	0	0	0	0	0	0	0	0	0	0	0	0	0	0	0	0	0	0	0	0	0	0	0	0	0	0	0	0	0	0	0	0	0	0	0	0	0	0	0	0	0	0	0	0	0
Bacteria|Firmicutes|Negativicutes|Selenomonadales|Veillonellaceae|Selenomonas|Otu00825	0	0	0	0	0	0	0	0	0	0	0	0	0	0	0	0	0	0	0	0	0	0	0	0	0	0	0	0	0	0	0	0	0	0	0	0	0	0	0	0	0	0	0	0	0	0	0	0	0
Bacteria|Spirochaetes|Spirochaetia|Spirochaetales|Spirochaetaceae|Treponema|Otu00827	0	0	0	0	0	0	0	0	0	0	0	0	0	0	0	0	0	0	0	0	0	0	0	0	0	0	0	0	0	0	0	0	0	0	0	0	0	0	0	0	0	0	0	0	0	0	0	0	0
Bacteria|Spirochaetes|Spirochaetia|Spirochaetales|Spirochaetaceae|Treponema|Otu00831	0	0	0	0	0	0	0	0	0	0	0	0	0	0	0	0	0	0	0	0	0	0	0	0	0	0	0	0	0	0	0	0	0	0	0	0	0	0	0	0.000269614	0	0	0	0	0	0	0	0	0
Bacteria|Proteobacteria|Gammaproteobacteria|Pseudomonadales|Pseudomonadaceae|Pseudomonas|Otu00833	0	0	0	0	0	0	0	0	0	0	0	0	0	0	0	0	0	0	0	0	0	0	0	0	0	0	0	0	0	0	0	0	0	0	0	0	0	0	0	0	0	0	0	0	0	0	0	0	0
Bacteria|Firmicutes|Bacilli|Lactobacillales|Streptococcaceae|Streptococcus|Otu00835	0	0	0	0	0	0	0	0	0	0	0	0	0	0	0	0	0	0	0	0	0	0	0	0	0	0	0	0	0	0	0	0	0	0	0	0	0	0	0	0	0	0	0	0	0	0	0	0	0
Bacteria|Bacteroidetes|Bacteroidia|Bacteroidales|Prevotellaceae|Prevotella|Otu00836	0	0	0	0	0	0	0	0	0	0	0	0	0	0	0	0	0	0	0	0	0	0	0	0	0	0	0	0	0	0	0	0	0	0	0	0	0	0	0	0	0	0	0	0	0	0	0	0	0
Bacteria|Firmicutes|Negativicutes|Selenomonadales|Veillonellaceae|Veillonella|Otu00837	0	0	0	0.000269614	0	0	0	0	0	0	0.000269614	0	0	0	0	0	0	0	0	0	0	0	0	0	0	0	0	0	0	0	0	0	0	0	0	0	0	0	0	0	0	0	0	0	0	0	0	0	0
Bacteria|Bacteroidetes|Flavobacteriia|Flavobacteriales|Flavobacteriaceae|Capnocytophaga|Otu00839	0	0	0	0	0	0.000539229	0	0	0	0	0	0	0	0	0	0	0	0	0	0	0	0	0	0	0	0	0	0	0	0	0	0	0	0	0	0	0	0	0	0	0	0	0	0	0	0	0	0	0
Bacteria|Firmicutes|Bacilli|Lactobacillales|Carnobacteriaceae|Granulicatella|Otu00841	0	0	0	0	0	0	0	0	0	0	0	0	0	0	0	0	0	0	0	0	0	0	0	0	0	0	0	0	0	0	0	0	0	0	0	0	0	0	0	0	0	0	0	0	0	0	0	0	0
Bacteria|Bacteroidetes|Bacteroidia|Bacteroidales|Porphyromonadaceae|Porphyromonas|Otu00842	0	0	0	0	0	0	0	0	0	0	0	0	0	0	0	0	0	0	0	0	0	0	0	0	0	0	0	0	0	0	0	0.000539229	0	0	0	0	0	0	0	0	0	0	0	0	0	0	0	0	0
Bacteria|Firmicutes|Bacilli|Lactobacillales|Carnobacteriaceae|Granulicatella|Otu00844	0.000269614	0	0	0	0	0	0	0	0	0	0	0	0	0	0	0	0	0	0	0	0	0	0	0	0	0	0	0	0	0	0	0	0	0	0	0	0	0	0	0	0	0	0	0	0	0	0	0	0
Bacteria|Firmicutes|Bacilli|Lactobacillales|Streptococcaceae|Streptococcus|Otu00845	0	0	0	0	0	0	0	0	0	0	0	0	0	0	0	0	0	0	0	0	0	0	0	0	0.000269614	0	0	0	0	0	0	0	0	0	0	0	0	0	0	0	0	0	0	0	0	0	0	0	0
Bacteria|Firmicutes|Bacilli|Lactobacillales|Streptococcaceae|Streptococcus|Otu00846	0	0	0	0	0	0	0	0	0	0	0	0	0	0	0	0	0	0	0	0	0	0	0	0	0	0	0	0	0	0	0	0	0	0	0	0	0	0	0	0	0	0	0	0	0	0	0	0	0
Bacteria|Proteobacteria|Gammaproteobacteria|Xanthomonadales|Xanthomonadaceae|Stenotrophomonas|Otu00847	0	0	0	0	0	0	0	0	0	0	0	0	0	0	0	0	0	0	0	0	0	0	0	0	0	0	0	0	0	0	0	0	0	0	0	0	0	0	0	0	0	0	0	0	0	0	0	0	0
Bacteria|Firmicutes|Bacilli|Lactobacillales|Streptococcaceae|Streptococcus|Otu00848	0	0	0	0	0	0	0	0	0	0	0	0	0	0	0	0	0.000269614	0	0	0	0	0	0	0	0	0	0	0	0	0	0	0	0	0	0	0	0	0	0	0	0	0	0	0	0	0	0	0	0
Bacteria|Synergistetes|Synergistia|Synergistales|Synergistaceae|Fretibacterium|Otu00849	0	0	0	0	0	0	0	0	0	0	0	0	0	0	0	0	0	0	0	0	0	0	0	0	0	0	0	0	0	0	0	0	0	0	0	0	0	0	0	0	0	0	0	0	0	0	0	0	0
Bacteria|Bacteroidetes|Bacteroidia|Bacteroidales|Prevotellaceae|Alloprevotella|Otu00850	0	0	0	0	0	0	0	0	0	0	0	0	0	0	0	0	0	0	0	0	0	0	0	0	0	0	0	0	0	0	0	0	0	0	0	0	0	0	0	0	0	0	0	0	0	0	0	0	0
Bacteria|Firmicutes|Negativicutes|Selenomonadales|Veillonellaceae|Veillonella|Otu00852	0	0	0	0.000808843	0	0	0	0	0	0	0	0	0	0	0	0	0	0	0	0	0	0	0	0	0	0	0	0	0	0	0	0	0	0	0	0	0	0	0	0.000269614	0	0	0	0	0	0	0	0	0
Bacteria|Firmicutes|Clostridia|Clostridiales|Peptococcaceae|Peptococcus|Otu00855	0	0	0	0	0	0	0	0	0	0	0	0	0	0	0	0	0	0	0	0	0	0	0	0	0	0	0	0	0	0	0	0	0	0	0	0	0	0	0	0	0	0	0	0	0	0	0	0	0
Bacteria|Proteobacteria|Gammaproteobacteria|Pseudomonadales|Pseudomonadaceae|Pseudomonas|Otu00856	0	0	0	0	0	0	0	0	0	0	0	0	0	0	0	0	0	0	0	0	0	0	0	0	0	0	0	0	0	0	0	0	0	0	0	0	0	0	0	0	0	0	0	0	0	0	0	0	0
Bacteria|Firmicutes|Bacilli|Lactobacillales|Streptococcaceae|Streptococcus|Otu00858	0	0	0	0	0	0	0	0	0	0	0.000269614	0	0	0	0	0	0	0	0	0	0	0	0	0	0	0	0	0	0	0.000269614	0	0	0	0	0	0	0	0	0	0	0	0	0	0	0	0	0	0	0
Bacteria|Actinobacteria|Actinobacteria|Corynebacteriales|Corynebacteriaceae|Corynebacterium|Otu00860	0	0	0	0	0	0	0	0	0	0	0	0	0	0	0	0	0	0	0	0	0	0	0	0	0	0	0	0	0	0	0	0	0	0	0	0	0	0	0	0	0	0	0	0	0	0	0	0	0
Bacteria|Proteobacteria|Alphaproteobacteria|Sphingomonadales|Sphingomonadaceae|Sphingomonas|Otu00861	0	0	0	0	0	0	0	0	0	0	0	0	0	0	0	0	0	0	0	0	0	0	0	0	0	0	0	0	0	0	0	0	0	0	0	0	0	0	0	0	0	0	0	0	0	0	0	0	0
Bacteria|Firmicutes|Clostridia|Clostridiales|Lachnospiraceae|Stomatobaculum|Otu00862	0	0	0	0	0	0	0	0	0	0	0	0	0	0	0	0	0	0	0	0	0	0.000269614	0	0	0	0	0	0	0	0	0	0	0	0	0	0	0	0	0	0	0	0	0	0	0	0	0	0	0
Bacteria|Actinobacteria|Actinobacteria|Actinomycetales|Actinomycetaceae|Actinobaculum|Otu00863	0	0	0	0	0	0	0	0	0	0	0	0	0	0	0	0	0	0	0	0	0	0	0	0	0	0	0	0	0	0	0	0	0	0	0	0	0	0	0	0	0	0	0	0	0	0	0	0	0
Bacteria|Firmicutes|Bacilli|Lactobacillales|Streptococcaceae|Streptococcus|Otu00866	0	0	0	0	0	0	0	0	0	0	0	0	0	0	0	0	0	0	0	0	0	0	0	0	0	0	0	0	0	0	0	0	0	0	0	0	0	0	0	0	0	0	0	0.000269614	0	0	0	0	0
Bacteria|Actinobacteria|Actinobacteria|Actinomycetales|Actinomycetaceae|Actinomyces|Otu00868	0	0	0	0	0	0	0	0	0	0	0.000269614	0	0	0	0	0	0	0	0	0	0	0	0	0	0	0	0	0	0.000269614	0	0	0	0	0	0	0	0	0	0	0	0	0	0	0	0	0	0	0	0
Bacteria|Proteobacteria|Gammaproteobacteria|Pasteurellales|Pasteurellaceae|Haemophilus|Otu00869	0	0	0	0	0	0	0	0	0	0	0	0	0	0	0	0	0	0	0	0	0	0	0	0	0	0	0	0	0	0	0	0	0	0	0	0	0	0	0	0	0	0	0	0	0	0	0	0	0
Bacteria|Bacteroidetes|Bacteroidia|Bacteroidales|Porphyromonadaceae|Porphyromonas|Otu00870	0	0	0	0	0	0	0	0	0	0	0	0	0	0	0	0	0	0	0	0	0	0	0	0	0	0	0	0	0	0	0	0	0	0	0	0	0	0	0	0	0	0	0	0	0	0	0	0	0
Bacteria|Proteobacteria|Betaproteobacteria|Neisseriales|Neisseriaceae|Neisseria|Otu00871	0	0	0	0	0	0	0	0	0	0	0	0	0	0	0	0	0	0	0	0	0.000269614	0	0	0	0	0	0	0	0	0	0	0	0	0	0	0	0	0	0	0	0	0	0	0	0	0	0	0	0
Bacteria|Bacteroidetes|Bacteroidia|Bacteroidales|Prevotellaceae|Prevotella|Otu00872	0	0	0	0	0	0	0	0	0	0	0	0	0	0	0	0	0	0	0	0	0	0	0	0	0	0	0	0	0	0	0	0	0	0	0	0	0	0	0	0	0	0	0	0	0	0	0	0	0
Bacteria|Bacteroidetes|Bacteroidia|Bacteroidales|Porphyromonadaceae|Porphyromonas|Otu00875	0	0	0	0	0	0	0	0	0	0	0	0	0	0	0	0	0	0	0	0	0	0	0	0	0	0	0	0	0	0	0	0	0	0	0	0	0	0	0	0	0	0	0	0.000269614	0	0	0	0	0
Bacteria|Firmicutes|Bacilli|Lactobacillales|Streptococcaceae|Streptococcus|Otu00876	0	0	0	0	0	0	0	0	0	0	0	0	0	0	0.000269614	0	0	0	0	0	0	0	0	0	0	0	0	0	0	0	0	0	0	0	0	0	0	0	0	0	0	0	0	0	0	0	0	0	0
Bacteria|Fusobacteria|Fusobacteriia|Fusobacteriales|Leptotrichiaceae|Leptotrichia|Otu00877	0	0	0	0	0	0	0	0	0	0	0	0	0	0	0	0	0	0	0	0	0	0	0	0	0	0	0	0	0	0	0	0	0	0	0	0	0	0	0	0	0	0	0	0	0	0	0	0	0
Bacteria|Bacteroidetes|Bacteroidia|Bacteroidales|Bacteroidales|Bacteroidales|Otu00879	0	0	0	0	0	0	0	0	0	0	0	0	0	0	0	0	0	0	0	0	0	0	0	0	0	0	0	0	0	0	0	0	0	0	0	0	0	0	0	0	0	0	0	0	0	0	0	0	0
Bacteria|Gracilibacteria|GN02|GN02|GN02|GN02|Otu00880	0	0	0	0	0	0	0	0	0	0	0	0	0	0	0	0	0	0	0	0	0	0	0	0	0	0	0	0	0	0	0	0	0	0	0	0	0	0.000269614	0	0	0	0	0	0	0	0	0	0	0
Bacteria|Proteobacteria|Gammaproteobacteria|Pseudomonadales|Moraxellaceae|Moraxella|Otu00881	0	0	0	0	0	0	0	0	0	0	0	0	0	0	0	0	0	0	0	0	0	0	0	0	0	0	0	0	0	0	0	0	0	0	0	0	0	0	0	0	0	0	0	0	0	0	0	0	0
Bacteria|Fusobacteria|Fusobacteriia|Fusobacteriales|Fusobacteriaceae|Fusobacterium|Otu00884	0	0	0	0	0	0	0	0	0	0	0	0	0	0	0	0	0	0	0	0	0	0	0	0	0	0	0	0	0	0	0	0	0	0	0	0	0	0	0	0	0	0	0	0	0	0	0	0	0
Bacteria|Firmicutes|Bacilli|Lactobacillales|Streptococcaceae|Streptococcus|Otu00887	0	0	0	0	0	0	0	0	0	0	0	0	0	0	0	0	0	0	0	0	0	0	0	0	0	0	0	0.000269614	0	0	0	0	0	0	0	0	0	0	0	0	0	0	0	0	0	0	0	0	0
Bacteria|Firmicutes|Clostridia|Clostridiales|Clostridiales|Clostridiales_unclassified|Otu00888	0	0	0	0	0	0	0	0	0	0	0	0	0	0	0	0	0	0	0	0	0	0	0	0	0	0	0	0	0	0	0	0	0	0	0	0	0	0	0	0	0	0	0	0	0	0	0	0	0
Bacteria|Firmicutes|Clostridia|Clostridiales|Lachnospiraceae|Catonella|Otu00890	0	0	0	0	0	0	0	0	0	0	0	0	0	0	0	0	0	0	0	0	0	0	0	0	0	0	0	0	0	0	0	0	0	0	0	0	0	0	0	0	0	0	0	0	0	0	0	0	0
Bacteria|Proteobacteria|Gammaproteobacteria|Pasteurellales|Pasteurellaceae|Aggregatibacter|Otu00891	0	0	0	0	0	0	0	0	0	0	0	0	0	0	0	0	0	0	0	0	0	0	0	0	0	0	0	0	0	0	0	0	0	0	0	0	0	0	0	0	0	0	0	0	0	0	0	0	0
Bacteria|Bacteroidetes|Bacteroidia|Bacteroidales|Porphyromonadaceae|Porphyromonas|Otu00892	0	0	0	0	0	0	0	0	0	0	0.000269614	0	0	0	0	0	0	0	0	0	0	0	0	0	0	0	0	0	0	0	0	0	0	0	0	0	0	0	0	0	0	0	0	0	0	0	0	0.000539229	0
Bacteria|Firmicutes|Bacilli|Lactobacillales|Streptococcaceae|Streptococcus|Otu00893	0	0	0	0	0	0	0	0	0	0	0	0	0	0	0	0	0	0	0	0	0	0	0	0	0	0	0	0	0	0	0	0	0	0	0	0	0	0	0	0	0	0	0	0	0	0	0	0	0
Bacteria|Fusobacteria|Fusobacteriia|Fusobacteriales|Leptotrichiaceae|Leptotrichia|Otu00894	0	0	0	0	0	0	0	0	0	0	0	0	0	0	0	0	0	0	0	0	0	0	0	0	0	0	0	0	0	0	0	0	0	0	0	0	0	0	0	0	0	0	0	0	0	0	0	0	0
Bacteria|Fusobacteria|Fusobacteriia|Fusobacteriales|Fusobacteriaceae|Fusobacterium|Otu00897	0	0	0	0	0	0	0	0	0	0	0	0	0	0	0	0	0	0	0	0	0	0	0	0	0	0	0	0	0	0	0	0	0	0	0	0	0	0	0	0	0	0	0	0	0	0	0	0	0
Bacteria|Fusobacteria|Fusobacteriia|Fusobacteriales|Fusobacteriaceae|Fusobacterium|Otu00898	0	0	0	0	0	0	0	0	0	0	0	0	0	0	0	0	0	0	0	0	0	0	0	0	0	0	0	0	0	0	0	0	0	0	0	0	0	0	0	0	0	0	0	0	0	0	0	0	0
Bacteria|Fusobacteria|Fusobacteriia|Fusobacteriales|Leptotrichiaceae|Leptotrichiaceae_unclassified|Otu00899	0	0	0	0	0	0	0	0	0	0	0	0	0	0	0	0	0	0	0	0	0	0	0	0	0	0	0	0	0	0	0	0	0	0	0	0	0	0	0	0.000269614	0	0	0	0	0	0	0	0	0
Bacteria|Bacteroidetes|Bacteroidia|Bacteroidales|Bacteroidales|Bacteroidales|Otu00901	0	0	0	0	0	0	0	0	0	0	0	0	0	0	0	0	0	0	0	0	0	0	0	0	0	0	0	0	0	0	0	0	0	0	0	0	0	0	0	0	0	0	0	0	0	0	0	0	0
Bacteria|Firmicutes|Negativicutes|Selenomonadales|Veillonellaceae|Veillonella|Otu00902	0	0	0	0	0	0	0	0	0	0	0	0	0	0	0	0	0	0	0	0	0	0	0	0	0	0	0	0	0	0	0	0	0	0	0	0	0	0	0	0	0	0	0	0	0	0	0	0	0
Bacteria|Proteobacteria|Betaproteobacteria|Neisseriales|Neisseriaceae|Neisseria|Otu00905	0	0	0	0	0.000269614	0	0.000269614	0	0	0	0	0	0	0	0	0	0	0	0	0	0	0	0	0	0	0	0	0	0	0	0	0	0	0	0	0	0	0	0	0	0	0	0	0	0	0	0	0	0
Bacteria|Bacteroidetes|Bacteroidia|Bacteroidales|Prevotellaceae|Prevotella|Otu00907	0	0	0	0	0	0	0	0	0	0	0	0	0	0	0	0	0.000269614	0	0	0	0	0	0	0	0	0	0	0	0	0	0	0	0	0	0	0	0	0	0	0	0	0	0	0	0	0	0	0	0
Bacteria|Bacteroidetes|Bacteroidia|Bacteroidales|Prevotellaceae|Prevotella|Otu00909	0	0	0	0	0	0	0	0	0	0	0	0	0	0	0	0	0	0	0	0	0	0	0	0	0	0	0	0	0	0	0	0	0	0	0	0	0	0	0	0	0	0	0	0	0	0	0	0	0
Bacteria|Firmicutes|Negativicutes|Selenomonadales|Veillonellaceae|Veillonella|Otu00910	0	0	0	0	0	0	0	0	0	0	0	0	0	0	0	0	0	0	0	0	0	0	0	0	0	0	0	0	0.000269614	0	0	0	0	0	0	0	0	0	0	0	0	0	0	0	0	0	0	0	0
Bacteria|Fusobacteria|Fusobacteriia|Fusobacteriales|Leptotrichiaceae|Leptotrichia|Otu00911	0	0	0	0.000539229	0	0	0	0	0	0	0	0	0	0	0	0	0	0	0	0	0	0	0	0	0	0	0	0	0	0	0	0	0	0	0	0	0	0	0	0	0	0	0	0	0	0	0	0	0
Bacteria|Bacteria_unclassified|Bacteria_unclassified|Bacteria_unclassified|Bacteria_unclassified|Bacteria_unclassified|Otu00912	0	0	0	0	0	0	0	0	0	0	0	0	0	0	0	0	0	0	0	0	0	0	0	0	0	0	0	0	0	0	0	0	0	0	0	0	0	0	0	0.000808843	0	0	0	0	0	0	0	0	0
Bacteria|Firmicutes|Bacilli|Lactobacillales|Streptococcaceae|Streptococcus|Otu00914	0	0	0	0	0	0	0	0	0	0	0	0	0	0	0	0	0	0	0	0	0	0	0	0	0	0	0	0	0	0	0	0	0	0	0	0	0	0	0	0	0	0	0	0	0	0	0	0	0
Bacteria|Bacteroidetes|Bacteroidia|Bacteroidales|Prevotellaceae|Prevotella|Otu00918	0	0	0	0	0	0	0	0	0	0	0	0	0	0	0	0	0	0	0	0	0	0	0	0	0	0	0	0	0	0	0	0	0	0	0	0	0	0	0	0	0	0	0	0	0	0	0	0	0
Bacteria|Firmicutes|Bacilli|Lactobacillales|Streptococcaceae|Streptococcus|Otu00919	0	0	0	0	0	0	0	0	0	0	0	0	0	0	0	0	0	0	0	0	0	0	0	0.000269614	0	0	0	0	0	0	0	0	0	0	0	0	0	0	0	0	0	0	0	0	0	0	0	0	0
Bacteria|Bacteria_unclassified|Bacteria_unclassified|Bacteria_unclassified|Bacteria_unclassified|Bacteria_unclassified|Otu00921	0	0	0	0	0	0	0	0	0	0	0	0	0	0	0	0	0	0	0	0	0	0	0	0	0	0	0	0	0	0	0	0	0	0	0	0	0	0	0	0	0	0	0	0	0	0	0	0	0
Bacteria|Proteobacteria|Gammaproteobacteria|Enterobacteriales|Enterobacteriaceae|Klebsiella|Otu00922	0	0	0	0	0	0	0	0	0	0	0	0	0	0	0	0	0	0	0	0	0	0	0	0	0	0	0	0	0	0	0	0	0	0	0	0	0	0	0	0	0	0	0	0	0	0	0	0	0
Bacteria|Proteobacteria|Betaproteobacteria|Neisseriales|Neisseriaceae|Neisseria|Otu00923	0	0	0	0	0	0	0	0	0	0	0	0	0	0	0	0	0	0	0	0	0.000269614	0	0	0	0	0	0	0	0	0	0	0	0	0	0	0	0	0	0	0	0	0	0	0	0	0	0	0	0
Bacteria|Spirochaetes|Spirochaetia|Spirochaetales|Spirochaetaceae|Treponema|Otu00924	0	0	0	0	0	0	0	0	0	0	0	0	0	0	0	0	0	0	0	0	0	0	0	0	0	0	0	0	0	0	0	0	0	0	0	0	0	0	0	0.000269614	0	0	0	0	0	0	0	0	0
Bacteria|Firmicutes|Bacilli|Lactobacillales|Streptococcaceae|Streptococcus|Otu00925	0	0	0	0	0	0	0	0	0	0	0	0	0	0	0	0	0	0	0	0	0	0	0	0	0	0	0	0	0	0	0	0	0	0	0	0	0	0	0	0	0	0	0	0	0	0	0	0	0
Bacteria|Firmicutes|Bacilli|Lactobacillales|Streptococcaceae|Streptococcus|Otu00926	0	0	0	0	0	0	0	0	0	0	0	0	0	0	0	0	0	0	0	0	0	0	0	0	0	0	0	0	0	0	0	0	0	0	0	0	0	0	0	0	0	0	0	0	0	0	0	0	0
Bacteria|Firmicutes|Bacilli|Bacillales|Bacillaceae|Bacillaceae_unclassified|Otu00928	0	0	0	0	0	0	0	0	0	0	0	0	0	0	0	0	0	0	0	0	0	0	0	0	0	0	0	0	0	0	0	0	0	0	0	0	0	0	0	0	0	0	0	0	0	0	0	0	0
Bacteria|Firmicutes|Bacilli|Lactobacillales|Streptococcaceae|Streptococcus|Otu00929	0	0	0	0	0	0	0	0	0	0	0	0	0	0	0	0	0	0	0	0	0	0	0	0	0	0	0	0	0	0	0	0	0	0	0	0	0	0	0	0	0	0	0	0	0	0	0	0	0
Bacteria|Spirochaetes|Spirochaetia|Spirochaetales|Spirochaetaceae|Treponema|Otu00931	0	0	0	0	0	0	0	0	0	0	0	0	0	0	0	0	0	0	0	0	0	0	0	0	0	0	0	0	0	0	0	0	0	0	0	0	0	0	0	0	0	0	0	0	0	0	0	0	0
Bacteria|Bacteroidetes|Bacteroidia|Bacteroidales|Prevotellaceae|Prevotella|Otu00932	0	0	0	0	0	0	0	0	0	0	0	0	0	0	0	0	0	0	0	0	0	0	0	0	0	0	0	0	0	0	0	0	0	0	0	0	0	0	0	0	0	0	0	0	0	0	0	0	0
Bacteria|Actinobacteria|Actinobacteria|Actinomycetales|Actinomycetaceae|Actinomyces|Otu00933	0	0	0	0	0	0	0	0	0	0	0	0	0	0	0	0	0	0	0	0	0	0	0	0	0	0	0	0	0	0	0	0	0	0	0	0	0	0	0	0	0	0	0	0	0	0	0.000539229	0	0
Bacteria|Bacteroidetes|Bacteroidia|Bacteroidales|Porphyromonadaceae|Porphyromonas|Otu00934	0	0	0	0	0	0	0.000269614	0	0	0	0	0	0	0	0	0	0	0	0	0	0	0	0	0	0	0	0	0	0	0	0	0	0	0	0	0	0	0	0	0	0	0	0	0	0	0	0	0	0
Bacteria|Bacteroidetes|Flavobacteriia|Flavobacteriales|Flavobacteriaceae|Bergeyella|Otu00935	0	0	0	0	0	0	0	0	0	0	0	0	0	0	0	0	0	0	0	0	0	0	0	0	0.00107846	0	0	0	0	0	0	0	0	0	0	0	0	0	0	0	0	0	0	0	0	0	0	0	0
Bacteria|Firmicutes|Erysipelotrichia|Erysipelotrichales|Erysipelotrichaceae|Erysipelotrichaceae|Otu00936	0	0	0	0	0	0	0	0	0	0	0	0	0	0	0	0	0	0	0	0	0	0	0	0	0	0	0	0	0	0	0	0	0	0	0	0	0	0	0	0	0	0	0	0	0	0	0	0	0
Bacteria|Proteobacteria|Betaproteobacteria|Burkholderiales|Burkholderiaceae|Ralstonia|Otu00937	0	0	0	0	0	0	0	0	0	0	0	0	0	0	0	0	0	0	0	0	0	0	0	0	0	0	0	0	0	0	0	0	0	0	0	0	0	0	0	0	0	0	0	0.000269614	0	0	0	0	0
Bacteria|Firmicutes|Negativicutes|Selenomonadales|Veillonellaceae|Selenomonas|Otu00939	0	0	0	0	0	0	0	0	0	0	0	0	0	0	0	0	0	0	0	0	0	0	0	0	0	0	0	0	0	0	0	0	0	0	0	0	0	0	0	0	0	0	0	0	0	0	0	0	0
Bacteria|Proteobacteria|Gammaproteobacteria|Enterobacteriales|Enterobacteriaceae|Enterobacteriaceae_unclassified|Otu00946	0	0	0	0	0	0	0	0	0	0	0	0	0	0	0	0	0	0	0	0	0	0	0	0	0	0	0	0	0	0	0	0	0	0	0	0.000269614	0	0	0	0	0	0	0	0	0	0	0	0	0
Bacteria|Bacteroidetes|Bacteroidia|Bacteroidales|Prevotellaceae|Prevotella|Otu00947	0	0	0	0	0	0	0	0	0	0	0	0	0	0	0	0	0	0	0	0	0	0	0	0	0	0	0	0	0	0	0	0	0	0	0	0	0	0	0	0	0	0	0	0.000269614	0	0	0	0	0
Bacteria|Proteobacteria|Gammaproteobacteria|Pasteurellales|Pasteurellaceae|Aggregatibacter|Otu00948	0	0	0	0	0	0	0	0	0	0	0	0	0	0	0	0	0	0	0	0	0	0	0	0	0	0	0	0	0	0	0	0	0	0	0	0	0	0	0	0	0	0	0	0.000269614	0	0	0	0	0
Bacteria|Bacteroidetes|Bacteroidia|Bacteroidales|Prevotellaceae|Prevotella|Otu00949	0	0	0	0	0	0	0	0	0	0	0	0	0	0	0	0	0	0	0	0	0	0	0	0	0	0	0	0	0	0	0	0	0	0	0	0	0	0	0	0	0	0	0	0	0	0	0	0	0
Bacteria|Firmicutes|Bacilli|Lactobacillales|Carnobacteriaceae|Granulicatella|Otu00950	0	0	0	0	0	0	0	0	0	0	0	0	0	0	0	0	0	0	0	0	0	0	0	0	0	0	0	0	0	0	0	0	0	0	0	0	0	0	0	0	0	0	0	0.000539229	0	0	0	0	0
Bacteria|Firmicutes|Negativicutes|Selenomonadales|Veillonellaceae|Veillonella|Otu00952	0	0	0	0	0	0	0	0	0	0	0	0	0	0	0	0	0	0	0	0	0	0	0	0.000269614	0	0	0	0	0	0	0	0	0	0	0	0	0	0	0	0	0	0	0	0	0	0	0	0	0
Bacteria|Proteobacteria|Betaproteobacteria|Neisseriales|Neisseriaceae|Neisseria|Otu00953	0	0	0	0	0	0	0	0	0	0	0	0	0	0	0	0	0	0	0	0	0	0	0	0	0	0	0	0	0	0	0	0	0	0	0	0	0	0	0	0	0	0	0	0	0	0	0	0	0
Bacteria|Firmicutes|Negativicutes|Selenomonadales|Veillonellaceae|Selenomonas|Otu00957	0	0	0	0	0	0	0	0	0	0	0	0	0	0	0	0	0	0	0	0	0.000808843	0	0	0	0	0	0	0	0	0	0	0	0	0	0	0	0	0	0	0	0	0	0	0	0	0	0	0	0
Bacteria|Firmicutes|Clostridia|Clostridiales|Lachnospiraceae|Stomatobaculum|Otu00958	0	0	0	0	0	0	0	0	0	0	0	0	0	0	0	0	0	0	0	0	0	0	0	0	0	0	0	0	0	0	0	0	0	0	0	0	0	0	0	0	0	0	0	0	0	0	0	0	0
Bacteria|Proteobacteria|Alphaproteobacteria|Rhodobacterales|Rhodobacteraceae|Rhodobacter|Otu00961	0	0	0	0	0	0	0	0	0	0	0	0	0	0	0	0	0	0	0	0	0	0	0	0	0	0	0	0	0	0	0	0	0	0	0	0	0	0	0	0	0	0	0	0	0	0	0	0	0
Bacteria|Proteobacteria|Alphaproteobacteria|Rhizobiales|Rhizobiales|Rhizobiales_unclassified|Otu00962	0	0	0	0	0	0	0	0	0	0.000269614	0	0	0	0	0	0	0	0	0	0	0	0	0	0	0	0	0	0	0	0	0	0	0	0	0	0	0	0	0	0	0	0	0	0	0	0	0	0	0
Bacteria|Actinobacteria|Actinobacteria|Corynebacteriales|Corynebacteriaceae|Corynebacterium|Otu00963	0	0	0	0	0	0	0	0	0	0	0	0	0	0	0	0	0	0	0	0	0	0	0	0	0	0	0	0	0	0	0	0	0	0	0	0	0	0	0	0	0	0	0	0	0	0	0	0.000269614	0
Bacteria|Proteobacteria|Betaproteobacteria|Neisseriales|Neisseriaceae|Neisseria|Otu00964	0	0	0	0.000269614	0	0	0	0	0	0	0	0	0	0	0	0	0	0	0	0	0	0	0	0	0	0	0	0	0	0	0	0	0	0	0	0	0	0	0	0	0	0	0	0	0	0	0	0	0
Bacteria|Bacteria_unclassified|Bacteria_unclassified|Bacteria_unclassified|Bacteria_unclassified|Bacteria_unclassified|Otu00965	0	0	0	0	0	0	0	0	0	0	0	0	0	0	0	0	0.000269614	0	0	0	0	0	0	0	0	0	0	0	0	0	0	0	0	0	0	0	0	0	0	0	0	0	0	0	0	0	0	0	0
Bacteria|Firmicutes|Clostridia|Clostridiales|Peptostreptococcaceae|Peptostreptococcaceae|Otu00966	0	0	0	0	0	0	0	0	0	0	0	0	0	0	0	0	0	0	0	0	0	0	0	0	0	0	0	0	0	0	0	0	0	0	0	0	0	0	0	0	0	0	0	0	0	0	0	0	0
Bacteria|Spirochaetes|Spirochaetia|Spirochaetales|Spirochaetaceae|Treponema|Otu00967	0	0	0	0	0	0	0	0	0	0	0	0	0	0	0	0	0	0	0	0	0	0.000269614	0	0	0	0	0	0	0	0	0	0	0	0	0	0	0	0	0	0	0	0	0	0	0	0	0	0	0
Bacteria|Bacteroidetes|Bacteroidia|Bacteroidales|Prevotellaceae|Prevotella|Otu00968	0	0	0	0.000269614	0	0	0	0	0	0	0	0	0	0	0	0	0	0	0	0	0	0	0	0	0	0	0	0	0	0	0	0	0	0	0	0	0	0	0	0	0	0	0	0	0	0	0	0	0
Bacteria|Firmicutes|Bacilli|Lactobacillales|Streptococcaceae|Streptococcus|Otu00972	0	0	0	0	0	0	0	0	0	0	0	0	0	0	0	0.000269614	0	0	0	0	0	0	0	0	0	0	0	0	0	0	0	0	0	0	0	0	0	0	0	0	0	0	0	0	0	0	0	0	0
Bacteria|Firmicutes|Negativicutes|Selenomonadales|Veillonellaceae|Selenomonas|Otu00976	0	0	0	0	0	0	0	0	0	0	0.000269614	0	0	0	0	0	0	0	0	0	0	0	0	0	0	0	0	0	0	0	0	0	0	0	0	0	0	0	0	0	0	0	0	0	0	0	0	0	0
Bacteria|Proteobacteria|Alphaproteobacteria|Rhodobacterales|Rhodobacteraceae|Rhodobacter|Otu00977	0	0	0	0	0	0	0	0	0	0	0	0	0	0	0	0	0	0	0	0	0	0	0	0	0	0	0	0	0	0	0	0	0	0	0.00350499	0.000269614	0	0	0	0	0	0	0	0	0	0	0	0	0
Bacteria|Firmicutes|Bacilli|Lactobacillales|Streptococcaceae|Streptococcus|Otu00978	0	0	0	0	0	0	0	0	0	0	0	0	0	0	0	0	0	0	0	0	0	0	0	0	0	0	0	0	0	0	0	0	0	0	0	0	0	0	0	0	0	0	0	0.000269614	0	0	0	0	0
Bacteria|Proteobacteria|Gammaproteobacteria|Pseudomonadales|Moraxellaceae|Acinetobacter|Otu00980	0	0	0	0	0	0	0	0	0	0	0	0	0	0	0	0	0	0	0	0	0	0	0	0	0	0	0	0	0	0	0	0	0	0	0	0	0	0	0	0	0	0	0	0	0	0	0	0	0
Bacteria|Saccharibacteria|TM7|TM7|TM7|TM7|Otu00982	0	0	0.000269614	0	0.000269614	0	0	0	0	0	0	0	0	0	0	0	0	0	0	0	0	0	0	0	0	0	0	0.000269614	0	0	0	0	0	0	0	0.000269614	0	0	0	0	0	0	0	0	0	0	0	0	0
Bacteria|Actinobacteria|Actinobacteria|Actinomycetales|Actinomycetaceae|Actinomyces|Otu00989	0	0	0	0	0	0	0	0	0	0	0	0	0	0	0	0	0	0	0	0	0	0	0	0	0	0	0	0	0	0	0	0	0	0.000269614	0	0	0	0	0	0	0	0	0	0	0	0	0	0	0
Bacteria|Proteobacteria|Gammaproteobacteria|Pasteurellales|Pasteurellaceae|Haemophilus|Otu00991	0	0	0	0	0	0	0	0	0	0	0	0	0	0	0	0	0	0	0	0	0	0	0	0	0	0	0	0	0	0	0	0	0	0	0	0	0	0	0	0	0	0	0	0	0	0	0	0	0
Bacteria|Bacteroidetes|Bacteroidia|Bacteroidales|Prevotellaceae|Prevotella|Otu00993	0	0	0	0	0	0	0	0	0	0	0	0	0	0	0	0	0	0	0	0	0	0	0	0	0	0	0	0	0	0	0	0	0	0	0	0	0	0	0	0	0	0	0	0	0	0	0	0	0.000269614
Bacteria|Spirochaetes|Spirochaetia|Spirochaetales|Spirochaetaceae|Treponema|Otu00997	0	0	0	0	0	0	0	0	0	0	0	0	0	0	0	0	0	0	0	0	0	0	0	0	0	0	0	0	0	0	0	0	0	0	0	0	0	0	0	0	0	0	0	0	0	0	0	0	0
Bacteria|Spirochaetes|Spirochaetia|Spirochaetales|Spirochaetaceae|Treponema|Otu00998	0	0	0	0	0	0	0	0	0	0	0	0	0	0	0	0	0	0	0	0	0	0	0	0	0	0	0	0	0	0	0	0	0	0	0	0	0	0	0	0	0	0	0	0	0	0	0	0	0
Bacteria|Spirochaetes|Spirochaetia|Spirochaetales|Spirochaetaceae|Treponema|Otu00999	0	0	0	0	0	0	0	0	0	0	0	0	0	0	0	0	0	0	0	0	0	0	0	0	0	0	0	0	0	0	0	0	0	0	0	0	0	0	0	0.000808843	0	0	0	0	0	0	0	0	0
Bacteria|Firmicutes|Bacilli|Lactobacillales|Streptococcaceae|Streptococcus|Otu01000	0	0	0	0	0	0	0.000269614	0	0	0	0	0	0	0	0	0	0	0	0	0	0	0	0	0	0	0	0	0	0	0	0	0	0	0	0	0	0	0	0	0	0	0	0	0	0	0	0	0	0
Bacteria|Firmicutes|Bacilli|Lactobacillales|Streptococcaceae|Streptococcus|Otu01002	0	0	0	0	0	0	0.000539229	0	0	0	0	0	0	0	0	0	0	0	0	0	0	0	0	0	0	0	0	0	0	0	0	0	0	0	0	0	0	0	0	0	0	0	0	0	0	0	0	0	0
Bacteria|Spirochaetes|Spirochaetia|Spirochaetales|Spirochaetaceae|Treponema|Otu01003	0	0	0	0	0	0	0	0	0	0	0	0	0	0	0	0	0	0	0	0	0	0	0	0	0	0	0	0	0	0	0	0	0	0	0	0	0	0	0	0	0	0	0	0	0	0	0	0	0
Bacteria|Firmicutes|Negativicutes|Selenomonadales|Veillonellaceae|Veillonella|Otu01007	0	0	0	0	0	0	0	0	0	0	0	0	0	0	0	0	0	0	0	0	0	0	0	0	0	0	0	0	0	0	0	0	0	0	0	0.000269614	0	0	0	0	0	0	0	0	0	0	0	0	0
Bacteria|Bacteroidetes|Bacteroidia|Bacteroidales|Prevotellaceae|Prevotella|Otu01008	0	0	0	0	0	0	0	0	0	0	0	0	0	0	0	0	0	0	0	0	0	0	0	0	0	0	0	0	0	0	0	0	0	0	0	0	0	0	0	0.000269614	0	0	0	0	0	0	0	0	0
Bacteria|Bacteroidetes|Bacteroidia|Bacteroidales|Prevotellaceae|Prevotella|Otu01011	0	0	0	0	0	0	0	0	0	0	0	0	0	0	0	0	0	0	0	0	0	0	0	0	0	0	0	0	0	0	0	0	0	0	0	0	0	0	0	0	0	0	0	0	0	0	0	0	0
Bacteria|Firmicutes|Bacilli|Lactobacillales|Lactobacillaceae|Lactobacillus|Otu01013	0	0	0	0	0	0	0	0	0	0	0	0	0	0	0	0.000269614	0	0	0	0	0	0	0	0	0	0	0	0	0	0	0	0	0	0	0	0	0	0	0	0	0	0	0	0	0	0	0	0	0
Bacteria|Firmicutes|Bacilli|Lactobacillales|Enterococcaceae|Enterococcus|Otu01014	0	0	0	0	0	0	0	0	0	0	0	0	0.000808843	0	0	0	0	0	0	0	0	0	0	0	0	0	0	0	0	0	0	0	0	0	0	0.000269614	0	0	0	0	0	0	0	0	0	0	0	0	0
Bacteria|Firmicutes|Bacilli|Bacillales|Staphylococcaceae|Staphylococcus|Otu01015	0	0	0	0	0	0	0	0	0	0	0	0	0	0	0	0	0	0	0	0	0	0	0	0	0	0	0	0	0	0	0	0	0	0	0	0	0	0	0	0	0	0	0	0	0	0	0	0	0
Bacteria|Bacteroidetes|Bacteroidetes|Bacteroidetes|Bacteroidetes|Bacteroidetes|Otu01016	0	0	0	0	0	0	0	0	0	0	0	0	0	0	0	0	0	0	0	0	0	0	0	0	0	0	0	0	0	0	0	0	0	0	0	0	0	0	0	0	0	0	0	0	0	0	0	0	0
Bacteria|Fusobacteria|Fusobacteriia|Fusobacteriales|Leptotrichiaceae|Leptotrichia|Otu01018	0	0	0	0	0	0	0	0	0	0	0	0	0	0	0	0	0	0	0	0	0	0	0	0	0	0	0	0	0	0	0	0	0	0	0	0	0	0	0	0	0	0	0	0	0	0.000269614	0	0	0
Bacteria|Spirochaetes|Spirochaetia|Spirochaetales|Spirochaetaceae|Treponema|Otu01022	0	0	0	0	0	0	0	0	0	0	0	0	0	0	0	0	0	0	0	0	0	0	0	0	0	0	0	0	0	0	0.000539229	0	0	0	0	0	0	0	0	0	0	0	0	0	0	0	0	0	0
Bacteria|Firmicutes|Negativicutes|Selenomonadales|Veillonellaceae|Veillonellaceae|Otu01024	0	0	0	0	0	0	0	0	0	0	0	0	0	0	0	0	0	0	0	0	0	0	0	0	0	0	0	0	0	0	0	0	0	0	0	0	0	0	0	0	0	0	0	0	0	0	0	0	0
Bacteria|Firmicutes|Bacilli|Lactobacillales|Streptococcaceae|Streptococcus|Otu01028	0	0	0	0.000269614	0	0	0	0	0	0	0.000269614	0	0	0	0	0	0	0	0	0	0	0	0	0	0	0	0	0	0	0	0	0	0	0	0	0	0	0	0	0	0	0	0	0	0	0	0	0	0
Bacteria|Proteobacteria|Alphaproteobacteria|Caulobacterales|Caulobacteraceae|Caulobacteraceae_unclassified|Otu01029	0	0	0	0	0	0	0	0	0	0	0	0	0	0	0	0	0	0	0	0	0	0	0	0	0	0	0	0	0	0	0	0	0	0	0	0	0	0	0	0	0	0	0	0	0	0	0.000269614	0	0
Bacteria|Actinobacteria|Actinobacteria|Actinobacteria|Actinobacteria|Actinobacteria_unclassified|Otu01032	0	0	0	0	0	0	0	0	0	0	0	0	0	0	0	0	0	0	0	0	0	0	0	0	0	0.000269614	0	0	0	0	0	0	0	0	0	0	0	0	0	0	0	0	0	0	0	0	0	0	0
Bacteria|Firmicutes|Bacilli|Lactobacillales|Carnobacteriaceae|Granulicatella|Otu01035	0.000269614	0	0	0	0	0	0	0	0	0	0	0	0	0	0	0	0	0	0	0	0	0	0	0	0	0	0	0	0	0	0	0	0	0	0	0	0	0	0	0	0	0	0	0	0	0	0	0	0
Bacteria|Proteobacteria|Betaproteobacteria|Neisseriales|Neisseriaceae|Neisseria|Otu01036	0	0	0	0	0	0	0	0	0	0	0	0	0	0.000808843	0	0	0	0	0	0	0	0	0	0	0	0	0	0	0	0	0	0	0	0	0	0	0	0	0	0	0	0	0	0	0	0	0	0	0
Bacteria|Proteobacteria|Betaproteobacteria|Burkholderiales|Burkholderiaceae|Lautropia|Otu01038	0	0	0	0	0	0	0	0	0	0	0	0	0	0	0	0	0	0	0	0	0	0	0	0	0	0	0	0	0	0	0	0	0.000269614	0	0	0	0	0	0	0	0	0	0	0	0	0	0	0	0
Bacteria|Spirochaetes|Spirochaetia|Spirochaetales|Spirochaetaceae|Treponema|Otu01046	0	0	0	0	0	0	0	0	0	0	0	0	0	0	0	0	0	0	0	0	0	0	0	0	0	0	0	0	0	0	0	0	0	0	0	0	0	0	0	0	0	0	0	0	0	0	0	0	0
Bacteria|Firmicutes|Bacilli|Bacillales|Bacillales|Bacillales_unclassified|Otu01047	0	0	0	0	0	0	0	0	0	0	0	0	0	0	0	0	0	0	0	0	0	0	0	0	0	0	0	0	0	0	0	0	0	0	0	0	0	0	0	0	0	0	0	0	0	0	0	0	0
Bacteria|Firmicutes|Bacilli|Lactobacillales|Streptococcaceae|Streptococcus|Otu01049	0	0	0	0	0	0	0	0	0	0	0	0	0	0	0	0	0	0	0	0	0	0	0	0	0	0	0	0	0	0	0	0	0	0	0	0	0	0	0	0	0	0	0	0	0	0	0	0	0
Bacteria|Firmicutes|Bacilli|Lactobacillales|Streptococcaceae|Streptococcus|Otu01051	0	0	0	0	0	0	0	0	0	0	0	0	0	0	0	0	0	0	0	0	0	0	0	0	0	0	0	0	0	0	0	0	0	0	0	0	0	0	0	0	0	0	0	0	0	0	0	0	0
Bacteria|Proteobacteria|Epsilonproteobacteria|Campylobacterales|Helicobacteraceae|Helicobacter|Otu01052	0	0	0	0	0	0	0	0	0	0	0	0	0	0	0	0	0	0	0	0	0	0	0	0	0	0	0	0	0	0	0	0	0	0	0	0	0	0	0	0	0	0	0	0	0	0	0	0	0
Bacteria|Firmicutes|Bacilli|Lactobacillales|Streptococcaceae|Streptococcus|Otu01053	0	0	0.000269614	0	0	0	0	0	0	0	0	0	0	0	0	0	0	0	0	0	0	0	0	0	0	0	0	0	0	0	0	0	0	0	0	0	0	0	0	0	0	0	0	0	0	0	0	0	0
Bacteria|Bacteroidetes|Bacteroidetes|Bacteroidetes|Bacteroidetes|Bacteroidetes|Otu01054	0	0	0	0	0	0	0	0	0	0	0	0	0	0	0	0	0	0	0	0	0	0	0	0	0	0	0	0	0	0	0	0	0	0	0	0	0	0	0	0	0	0	0	0	0	0	0	0	0
Bacteria|Firmicutes|Bacilli|Lactobacillales|Streptococcaceae|Streptococcus|Otu01055	0	0	0	0	0	0	0	0	0	0	0	0.000269614	0	0	0	0	0	0	0	0	0	0	0	0	0	0	0	0	0	0	0	0	0	0	0	0	0	0.000269614	0	0	0	0	0	0	0	0	0	0	0
Bacteria|Proteobacteria|Alphaproteobacteria|Caulobacterales|Caulobacteraceae|Brevundimonas|Otu01056	0	0	0	0	0	0	0	0	0	0	0	0	0	0	0	0	0	0	0	0	0	0	0	0	0	0	0	0	0	0	0	0	0.000269614	0	0	0	0	0	0	0	0	0	0	0	0	0	0	0	0
Bacteria|Firmicutes|Bacilli|Lactobacillales|Lactobacillaceae|Lactobacillus|Otu01058	0	0	0	0	0	0	0	0	0	0	0	0	0	0	0	0	0	0	0	0	0	0	0	0.000269614	0	0	0	0	0	0	0	0	0	0	0	0	0	0	0	0	0	0	0	0	0	0	0	0	0
Bacteria|Synergistetes|Synergistia|Synergistales|Synergistaceae|Fretibacterium|Otu01061	0	0	0	0	0	0	0	0	0	0	0	0	0	0	0	0	0	0	0	0	0	0	0	0	0	0	0	0	0	0	0	0	0	0	0	0	0	0	0	0.00107846	0	0	0	0	0	0	0	0	0
Bacteria|Firmicutes|Negativicutes|Selenomonadales|Veillonellaceae|Megasphaera|Otu01066	0	0	0	0	0	0	0	0	0	0	0	0	0	0	0	0	0	0	0	0	0	0	0	0	0	0	0	0	0	0	0	0	0	0	0.000539229	0	0	0	0	0	0	0	0	0	0	0	0	0	0
Bacteria|Firmicutes|Bacilli|Lactobacillales|Streptococcaceae|Streptococcus|Otu01069	0	0	0	0	0	0	0	0	0	0	0	0	0	0	0	0	0	0	0	0	0	0	0	0	0	0	0	0	0	0	0	0	0	0	0	0.000269614	0	0	0	0	0	0	0	0	0	0	0	0	0
Bacteria|Firmicutes|Clostridia|Clostridiales|Peptostreptococcaceae|Filifactor|Otu01070	0	0	0	0	0	0	0	0	0	0	0	0	0	0	0	0	0	0	0	0	0	0	0	0	0	0	0	0	0	0	0	0	0	0	0	0	0	0	0	0	0	0	0	0	0	0	0	0	0
Bacteria|Proteobacteria|Gammaproteobacteria|Pasteurellales|Pasteurellaceae|Haemophilus|Otu01074	0	0	0	0	0	0	0	0	0	0	0	0	0	0	0	0	0	0	0	0	0	0	0	0	0	0	0	0	0	0	0	0	0	0	0	0	0	0	0	0.000269614	0	0	0	0	0	0	0	0	0
Bacteria|Proteobacteria|Deltaproteobacteria|Desulfovibrionales|Desulfovibrionaceae|Desulfovibrio|Otu01075	0	0	0	0	0	0	0	0	0	0	0	0	0	0	0	0	0	0	0.000269614	0	0	0	0	0	0	0	0	0	0	0	0	0	0	0	0	0	0	0	0	0	0	0	0	0	0	0	0	0	0
Bacteria|Bacteroidetes|Bacteroidia|Bacteroidales|Prevotellaceae|Prevotella|Otu01080	0	0	0	0	0	0	0	0	0	0	0	0	0	0	0	0	0	0	0	0	0	0	0	0	0	0	0	0	0	0	0	0	0	0	0	0	0	0	0	0.000808843	0	0	0	0	0	0	0	0	0
Bacteria|Bacteroidetes|Bacteroidia|Bacteroidales|Prevotellaceae|Prevotella|Otu01081	0	0	0	0.000539229	0	0	0	0	0	0	0	0	0	0	0	0	0	0	0	0	0	0	0	0	0	0	0	0	0	0	0	0	0	0	0	0	0	0	0	0	0	0	0	0	0	0	0	0	0
Bacteria|Actinobacteria|Actinobacteria|Actinomycetales|Actinomycetaceae|Actinomyces|Otu01084	0	0	0	0	0	0	0	0	0	0	0	0	0	0	0	0	0	0	0	0	0	0	0	0	0	0	0	0	0	0	0	0	0	0	0.000269614	0	0	0	0	0	0	0	0	0	0	0	0	0	0
Bacteria|Proteobacteria|Betaproteobacteria|Betaproteobacteria|Betaproteobacteria|Betaproteobacteria_unclassified|Otu01091	0	0	0	0	0	0	0	0	0	0	0	0	0	0	0	0	0	0	0	0	0	0	0	0	0	0	0	0	0	0	0	0	0	0	0	0	0	0	0	0	0	0	0	0	0	0	0	0	0
Bacteria|Firmicutes|Bacilli|Lactobacillales|Carnobacteriaceae|Granulicatella|Otu01094	0	0	0	0	0	0	0	0	0	0	0	0	0	0	0	0	0	0	0	0	0	0	0	0	0	0	0	0	0	0	0	0	0	0	0	0	0	0	0	0.000269614	0	0	0	0	0	0	0	0	0
Bacteria|Firmicutes|Bacilli|Lactobacillales|Streptococcaceae|Streptococcus|Otu01097	0	0	0	0	0	0	0	0	0	0	0	0	0	0	0	0	0	0	0	0	0.000269614	0	0	0	0	0	0	0	0	0	0	0	0	0	0	0	0	0	0	0	0	0	0	0	0	0	0	0	0
Bacteria|Fusobacteria|Fusobacteriia|Fusobacteriales|Leptotrichiaceae|Leptotrichia|Otu01100	0	0	0	0	0	0	0	0	0	0	0	0	0	0	0	0	0	0	0	0	0	0	0	0	0	0	0	0	0	0	0	0	0	0	0	0	0	0	0	0	0	0	0	0	0	0	0	0.000269614	0
Bacteria|Bacteria_unclassified|Bacteria_unclassified|Bacteria_unclassified|Bacteria_unclassified|Bacteria_unclassified|Otu01101	0	0	0	0	0	0	0	0	0	0	0	0	0	0	0	0	0	0	0	0	0	0	0	0	0	0	0	0	0	0	0	0	0	0	0	0	0	0	0	0	0.000269614	0	0	0	0	0	0	0	0
Bacteria|Proteobacteria|Betaproteobacteria|Neisseriales|Neisseriaceae|Kingella|Otu01102	0	0	0	0	0	0	0	0	0	0	0	0	0	0	0	0	0	0	0	0	0	0	0	0	0	0	0	0	0	0	0	0	0	0	0	0	0	0	0	0	0	0	0	0	0	0	0	0	0
Bacteria|Fusobacteria|Fusobacteriia|Fusobacteriales|Leptotrichiaceae|Leptotrichia|Otu01105	0	0	0	0	0	0	0	0	0	0	0	0	0	0	0	0	0	0	0	0	0	0	0	0	0	0	0	0	0	0	0	0	0	0	0	0	0	0	0	0	0	0	0	0	0	0	0	0	0
Bacteria|Firmicutes|Bacilli|Lactobacillales|Streptococcaceae|Streptococcus|Otu01107	0	0	0	0	0	0	0	0	0	0	0	0	0	0	0	0	0	0	0	0	0.000269614	0	0	0	0	0	0	0	0	0	0	0	0	0	0	0	0	0	0	0	0	0	0	0	0	0	0	0	0
Bacteria|Fusobacteria|Fusobacteriia|Fusobacteriales|Leptotrichiaceae|Leptotrichiaceae_unclassified|Otu01111	0	0	0	0	0	0	0	0	0	0	0	0	0	0	0	0	0	0	0	0	0	0	0	0	0	0	0	0	0	0	0	0	0	0	0	0.000539229	0	0	0	0	0	0	0	0	0	0	0	0	0
Bacteria|Fusobacteria|Fusobacteriia|Fusobacteriales|Fusobacteriaceae|Fusobacterium|Otu01114	0	0	0	0	0	0	0	0	0	0	0	0	0	0	0	0	0	0	0	0	0	0	0	0	0	0	0	0	0	0	0	0	0	0	0	0	0	0	0	0	0	0	0	0	0	0	0	0	0
Bacteria|Actinobacteria|Actinobacteria|Actinomycetales|Actinomycetaceae|Actinomyces|Otu01116	0	0	0	0	0	0	0	0	0	0.000539229	0	0	0	0	0	0	0	0	0	0	0	0	0	0	0	0	0	0	0	0	0	0	0	0	0	0	0	0	0	0	0	0	0	0	0	0	0	0	0
Bacteria|Fusobacteria|Fusobacteriia|Fusobacteriales|Leptotrichiaceae|Leptotrichia|Otu01118	0	0	0	0	0	0	0	0	0	0	0	0	0	0	0	0	0	0	0	0	0	0	0	0	0	0	0	0	0	0	0	0	0	0	0	0	0	0	0	0	0	0	0	0	0	0	0	0	0
Bacteria|Bacteroidetes|Bacteroidia|Bacteroidales|Prevotellaceae|Alloprevotella|Otu01125	0	0	0	0	0	0	0	0	0	0	0	0	0	0	0	0	0	0	0	0	0	0	0	0	0	0	0	0	0	0	0	0	0	0	0	0	0	0	0	0	0	0	0	0	0	0	0	0	0
Bacteria|Firmicutes|Bacilli|Lactobacillales|Streptococcaceae|Streptococcus|Otu01126	0	0	0	0	0	0	0.000269614	0	0	0	0	0	0	0	0	0	0	0	0	0	0	0	0	0	0	0	0	0	0	0	0	0	0	0	0	0	0	0	0	0	0	0	0	0	0	0	0	0	0
Bacteria|Bacteroidetes|Flavobacteriia|Flavobacteriales|Flavobacteriaceae|Bergeyella|Otu01127	0	0	0	0	0	0	0	0	0	0	0	0	0	0	0	0	0	0	0	0	0	0	0	0	0	0	0	0	0	0	0	0	0	0	0	0	0	0	0	0	0	0	0	0	0	0	0.000269614	0	0
Bacteria|Firmicutes|Bacilli|Lactobacillales|Streptococcaceae|Streptococcus|Otu01128	0	0	0	0	0	0.000269614	0	0	0	0	0	0	0	0	0	0	0	0	0	0	0	0	0	0	0	0	0	0	0	0	0	0	0	0	0	0	0	0	0	0	0	0	0	0	0	0	0	0	0
Bacteria|Firmicutes|Bacilli|Bacillales|Gemellaceae|Gemella|Otu01129	0	0	0	0	0	0	0	0	0	0	0	0	0	0	0	0	0	0	0	0	0	0	0	0	0	0	0	0	0	0	0	0	0	0	0	0	0	0	0	0	0	0	0	0	0	0	0.000539229	0	0
Bacteria|Firmicutes|Bacilli|Bacilli|Bacilli|Bacilli_unclassified|Otu01130	0	0	0	0	0	0	0	0	0	0	0	0	0	0	0	0	0	0	0	0	0	0	0	0	0	0	0	0	0	0	0	0	0	0	0	0	0	0	0	0	0	0	0	0	0	0	0	0	0
Bacteria|Bacteroidetes|Bacteroidia|Bacteroidales|Prevotellaceae|Prevotella|Otu01134	0	0	0	0	0	0	0	0	0	0	0	0	0	0	0	0	0	0	0	0	0	0	0	0	0	0	0	0	0	0	0	0	0	0	0	0	0.000269614	0	0	0	0	0	0	0	0	0	0	0	0
Bacteria|Firmicutes|Bacilli|Lactobacillales|Carnobacteriaceae|Granulicatella|Otu01135	0	0	0	0	0	0	0	0	0	0	0	0	0	0	0	0	0	0	0	0	0	0	0.000269614	0	0	0	0	0	0	0	0	0	0	0	0	0	0	0	0	0	0	0	0	0	0	0	0	0	0
Bacteria|Proteobacteria|Betaproteobacteria|Neisseriales|Neisseriaceae|Neisseriaceae_unclassified|Otu01136	0	0	0	0	0	0	0	0	0	0	0	0	0	0	0	0	0	0	0	0	0	0	0	0	0	0	0	0	0	0	0	0	0	0	0	0	0	0	0	0	0	0	0	0	0	0	0	0	0
Bacteria|Firmicutes|Bacilli|Lactobacillales|Streptococcaceae|Streptococcus|Otu01140	0	0	0	0	0	0	0	0	0	0	0	0	0	0	0	0	0	0	0	0	0	0	0	0	0	0	0	0.000269614	0	0	0	0	0	0	0	0	0	0	0	0	0	0	0	0	0	0	0	0	0
Bacteria|Firmicutes|Bacilli|Bacilli|Bacilli|Bacilli_unclassified|Otu01149	0	0	0	0	0	0	0	0	0	0	0	0	0	0	0	0	0	0	0	0	0	0	0	0	0	0	0	0	0	0	0	0	0	0	0	0	0	0	0	0	0	0	0	0	0	0	0	0	0
Bacteria|Firmicutes|Negativicutes|Selenomonadales|Veillonellaceae|Selenomonas|Otu01153	0	0	0	0	0	0	0	0	0	0	0	0	0	0	0	0	0	0	0	0	0	0	0	0	0	0	0	0	0	0	0	0	0	0	0	0	0	0	0	0	0	0	0	0	0	0	0	0	0
Bacteria|Proteobacteria|Alphaproteobacteria|Rhodobacterales|Rhodobacteraceae|Rhodobacter|Otu01155	0	0	0	0	0	0	0	0	0	0	0	0	0	0	0	0	0	0	0	0	0	0	0	0	0	0	0	0	0	0	0	0	0	0	0	0	0	0	0	0	0	0	0	0	0	0	0	0	0
Bacteria|Bacteroidetes|Bacteroidia|Bacteroidales|Prevotellaceae|Prevotella|Otu01158	0	0	0	0	0	0	0	0	0	0	0	0	0	0	0	0	0	0	0	0	0	0	0	0	0	0	0	0	0	0	0	0	0	0	0	0	0	0	0	0	0	0	0	0	0	0	0	0	0
Bacteria|Firmicutes|Bacilli|Lactobacillales|Streptococcaceae|Streptococcus|Otu01159	0	0	0.000269614	0	0	0	0	0	0	0	0	0	0	0	0	0	0	0	0	0	0	0	0	0	0	0	0	0	0	0	0	0	0	0	0	0	0	0	0	0	0	0	0	0	0	0	0	0	0
Bacteria|Actinobacteria|Actinobacteria|Actinomycetales|Micrococcaceae|Kocuria|Otu01160	0	0	0	0	0	0	0	0	0	0	0	0	0	0	0	0	0	0	0	0	0	0	0	0	0	0	0	0	0	0	0	0	0	0	0	0	0	0	0	0	0	0	0	0	0	0	0	0	0
Bacteria|Actinobacteria|Actinobacteria|Actinomycetales|Micrococcaceae|Rothia|Otu01164	0	0	0	0	0	0	0	0	0	0	0	0	0	0	0	0	0	0	0	0	0	0	0	0	0	0	0	0	0	0	0	0	0	0	0	0	0	0	0	0	0	0	0	0	0	0	0	0	0
Bacteria|Fusobacteria|Fusobacteriia|Fusobacteriales|Leptotrichiaceae|Leptotrichia|Otu01172	0	0	0	0	0	0	0	0	0	0	0.000269614	0	0	0	0	0	0	0	0	0	0	0	0	0	0	0	0	0	0	0	0	0	0	0	0	0	0	0	0	0	0	0	0	0	0	0	0	0	0
Bacteria|Firmicutes|Bacilli|Bacillales|Staphylococcaceae|Staphylococcus|Otu01175	0	0	0	0	0	0	0	0	0	0	0	0	0	0	0	0	0	0	0	0	0	0	0	0	0	0	0	0	0	0	0	0	0	0	0	0	0	0	0	0	0	0	0	0	0	0	0	0	0
Bacteria|Fusobacteria|Fusobacteriia|Fusobacteriales|Fusobacteriaceae|Fusobacterium|Otu01176	0	0	0	0	0	0	0	0	0	0	0	0	0	0	0	0	0	0	0	0	0	0	0	0	0	0	0	0	0	0	0	0	0	0	0	0	0	0	0	0	0	0	0	0	0	0	0	0	0
Bacteria|Firmicutes|Bacilli|Lactobacillales|Streptococcaceae|Streptococcus|Otu01178	0	0	0	0	0	0	0	0	0	0	0	0	0	0	0	0	0	0	0	0	0	0	0	0	0	0	0	0	0	0	0	0	0	0	0	0	0	0	0	0	0	0	0	0	0	0	0	0	0
Bacteria|Spirochaetes|Spirochaetia|Spirochaetales|Spirochaetaceae|Treponema|Otu01180	0	0	0	0	0	0	0	0	0	0	0	0	0	0	0	0	0	0	0	0	0	0	0	0	0	0	0	0	0	0	0	0	0	0	0	0	0	0	0	0.000269614	0	0	0	0	0	0	0	0	0
Bacteria|Actinobacteria|Actinobacteria|Actinomycetales|Actinomycetales|Actinomycetales_unclassified|Otu01183	0	0	0	0	0	0	0	0	0	0	0	0	0	0	0	0	0	0	0	0	0	0	0	0	0	0	0	0	0	0	0	0	0	0	0	0	0	0	0	0	0	0	0	0	0	0	0	0	0
Bacteria|Spirochaetes|Spirochaetia|Spirochaetales|Spirochaetaceae|Treponema|Otu01184	0	0	0	0	0	0	0	0	0	0	0	0	0	0	0	0	0	0	0	0	0	0	0	0	0	0	0	0	0	0	0	0	0	0	0	0	0	0	0	0	0	0	0	0	0	0	0	0	0
Bacteria|Firmicutes|Clostridia|Clostridiales|Clostridiales|Clostridiales|Otu01187	0	0	0	0	0	0	0	0	0	0	0	0	0	0	0	0	0	0	0	0	0	0	0	0	0	0	0	0	0	0	0	0	0	0	0	0	0	0	0	0	0	0	0	0	0	0	0	0	0.000539229
Bacteria|Bacteroidetes|Flavobacteriia|Flavobacteriales|Flavobacteriaceae|Bergeyella|Otu01189	0	0	0	0	0	0	0	0	0	0	0	0	0	0	0	0	0	0	0	0	0	0	0	0	0	0	0	0	0	0	0	0	0	0	0	0	0	0	0	0	0	0	0	0	0	0	0	0	0
Bacteria|Actinobacteria|Actinobacteria|Corynebacteriales|Corynebacteriaceae|Corynebacterium|Otu01190	0	0	0	0	0	0	0	0	0	0	0	0	0	0	0	0.000269614	0	0	0	0	0	0	0	0	0	0	0	0	0	0	0	0	0	0	0	0	0	0	0	0	0	0	0	0	0	0	0	0	0
Bacteria|Proteobacteria|Alphaproteobacteria|Rhizobiales|Rhizobiales|Rhizobiales_unclassified|Otu01192	0	0	0	0	0	0	0	0	0	0	0	0	0	0	0	0	0	0	0	0	0	0	0	0	0	0	0	0	0	0	0	0	0	0	0.000269614	0	0	0	0	0	0	0	0	0	0	0	0	0	0
Bacteria|Firmicutes|Negativicutes|Selenomonadales|Veillonellaceae|Veillonella|Otu01200	0	0	0	0	0	0	0	0	0	0	0	0	0	0	0	0	0	0	0	0	0	0	0	0	0	0	0	0	0	0.000269614	0	0	0	0	0	0	0	0	0	0	0	0	0	0	0	0	0	0	0
Bacteria|Actinobacteria|Actinobacteria|Actinomycetales|Actinomycetaceae|Actinomyces|Otu01202	0	0	0	0	0	0	0	0	0	0	0	0	0	0	0	0	0.000269614	0	0	0	0	0	0	0	0	0	0	0	0	0.000269614	0	0	0	0	0	0	0	0	0	0	0	0	0	0	0	0	0	0	0
Bacteria|Proteobacteria|Gammaproteobacteria|Pasteurellales|Pasteurellaceae|Haemophilus|Otu01203	0	0	0	0	0	0	0	0	0	0	0	0	0.000269614	0	0	0	0	0	0	0	0	0	0	0	0	0	0	0	0	0	0	0	0	0	0	0.000539229	0	0	0	0	0	0	0	0	0	0	0	0	0
Bacteria|Firmicutes|Bacilli|Lactobacillales|Streptococcaceae|Streptococcus|Otu01207	0	0	0	0	0	0	0	0	0	0	0	0	0	0	0	0	0	0	0	0	0	0	0	0	0	0	0	0.000269614	0	0	0	0	0	0	0	0	0	0	0	0	0	0	0	0	0	0	0	0	0
Bacteria|Proteobacteria|Betaproteobacteria|Betaproteobacteria|Betaproteobacteria|Betaproteobacteria_unclassified|Otu01208	0	0	0	0	0	0	0	0	0	0	0	0	0	0	0	0	0	0	0	0	0	0	0	0	0	0	0	0	0	0	0	0	0	0	0	0	0	0	0	0	0	0	0	0	0	0	0	0	0
Bacteria|Fusobacteria|Fusobacteriia|Fusobacteriales|Fusobacteriaceae|Fusobacterium|Otu01211	0	0	0	0	0	0	0	0	0	0	0	0	0	0	0	0	0	0	0	0	0	0	0	0	0	0	0	0	0	0.000269614	0	0	0	0	0	0	0	0	0	0	0	0	0	0	0	0	0	0	0
Bacteria|Fusobacteria|Fusobacteriia|Fusobacteriales|Leptotrichiaceae|Leptotrichia|Otu01214	0	0	0	0.000269614	0	0	0	0	0	0	0	0	0	0	0	0	0	0	0	0	0	0	0	0	0	0	0	0	0	0	0	0	0	0	0	0	0	0	0	0	0	0	0	0	0	0	0	0	0
Bacteria|Actinobacteria|Actinobacteria|Actinomycetales|Actinomycetaceae|Actinomyces|Otu01217	0	0	0	0	0	0	0	0	0	0	0	0	0	0	0	0	0	0	0	0	0	0	0	0	0	0	0	0	0	0	0	0	0	0	0	0	0	0	0	0.000269614	0	0	0	0	0	0	0	0	0
Bacteria|Actinobacteria|Actinobacteria|Actinomycetales|Micrococcaceae|Rothia|Otu01220	0	0	0	0	0	0	0	0	0	0	0	0	0	0	0	0	0	0	0	0	0	0	0	0	0	0	0	0	0	0	0	0	0	0	0	0	0	0	0	0	0	0	0	0	0	0	0	0	0
Bacteria|Firmicutes|Bacilli|Lactobacillales|Streptococcaceae|Streptococcus|Otu01221	0	0	0	0	0	0	0	0	0	0	0	0	0	0	0	0	0	0	0	0	0	0	0	0	0	0	0	0	0	0	0	0	0	0	0	0.000269614	0	0	0	0	0	0	0	0	0	0	0	0	0
Bacteria|Bacteroidetes|Bacteroidia|Bacteroidales|Porphyromonadaceae|Porphyromonas|Otu01223	0	0	0	0	0	0	0	0	0	0	0	0	0	0	0	0	0	0	0	0	0	0	0	0	0	0	0	0	0	0	0	0	0	0	0	0	0	0	0	0.000269614	0	0	0	0	0	0	0	0	0
Bacteria|Proteobacteria|Alphaproteobacteria|Rhizobiales|Bradyrhizobiaceae|Afipia|Otu01225	0	0	0	0	0	0	0	0	0	0	0	0	0	0	0	0	0	0	0	0	0	0	0	0	0	0	0	0	0	0	0	0	0	0	0	0	0	0	0	0	0	0	0	0	0	0	0	0	0
Bacteria|Bacteroidetes|Bacteroidia|Bacteroidales|Prevotellaceae|Prevotella|Otu01226	0	0	0.000269614	0	0	0	0	0	0	0	0	0	0	0	0	0	0	0	0	0	0	0	0	0	0	0	0	0	0	0	0	0	0	0	0	0	0	0	0	0	0	0	0	0	0	0	0	0	0
Bacteria|Firmicutes|Negativicutes|Selenomonadales|Veillonellaceae|Veillonella|Otu01231	0	0	0	0	0	0	0	0	0	0	0	0	0	0	0	0	0	0	0	0	0	0	0	0	0	0	0	0	0	0	0	0	0	0	0	0.000539229	0	0	0	0	0	0	0	0	0	0	0	0	0
Bacteria|Proteobacteria|Gammaproteobacteria|Pseudomonadales|Pseudomonadales|Pseudomonadales_unclassified|Otu01232	0	0	0	0	0	0	0	0	0	0	0	0	0	0	0	0	0	0	0	0	0	0	0	0	0	0	0	0	0	0	0	0	0	0	0	0	0	0	0	0	0	0	0	0	0	0	0	0	0
Bacteria|Proteobacteria|Gammaproteobacteria|Pseudomonadales|Moraxellaceae|Acinetobacter|Otu01233	0	0	0	0	0	0	0	0	0	0	0	0	0	0	0	0	0	0	0	0	0	0	0	0	0	0	0	0	0	0	0	0	0	0	0	0	0	0	0	0	0	0	0.000269614	0	0	0	0	0	0
Bacteria|Actinobacteria|Actinobacteria|Actinomycetales|Actinomycetaceae|Actinomyces|Otu01241	0	0	0	0	0	0	0	0	0	0	0	0	0	0	0	0	0	0	0	0	0	0	0	0	0	0	0	0	0	0	0	0	0	0	0	0	0	0	0	0	0	0	0	0	0	0	0	0	0
Bacteria|Proteobacteria|Gammaproteobacteria|Pasteurellales|Pasteurellaceae|Haemophilus|Otu01242	0	0	0	0	0	0	0	0	0	0	0	0	0.000269614	0	0	0	0	0	0	0	0	0	0	0	0	0	0	0	0	0	0	0	0	0	0.000269614	0	0.000269614	0	0	0	0	0	0	0	0	0	0	0	0
Bacteria|Actinobacteria|Actinobacteria|Corynebacteriales|Corynebacteriaceae|Corynebacterium|Otu01246	0	0	0	0	0	0	0	0	0	0	0	0	0	0	0	0	0	0	0	0	0	0	0	0	0	0	0	0	0	0	0	0	0	0	0	0	0	0	0	0	0	0	0	0	0	0	0	0	0
Bacteria|Spirochaetes|Spirochaetia|Spirochaetales|Spirochaetaceae|Treponema|Otu01247	0	0	0	0	0	0	0	0	0	0	0	0	0	0	0	0	0	0	0	0	0	0	0	0	0	0	0	0	0	0	0	0	0	0	0	0	0	0	0	0.000539229	0	0	0	0	0	0	0	0	0
Bacteria|Firmicutes|Bacilli|Lactobacillales|Streptococcaceae|Streptococcus|Otu01258	0	0	0	0	0	0	0	0	0	0	0	0	0	0	0	0	0	0	0	0	0	0	0	0	0	0	0	0	0	0	0	0	0	0	0	0	0	0	0	0	0	0	0	0	0	0	0.000269614	0	0
Bacteria|Firmicutes|Negativicutes|Selenomonadales|Veillonellaceae|Veillonella|Otu01259	0	0	0	0	0	0	0	0	0	0.000269614	0	0	0	0	0	0	0	0	0	0	0	0	0	0	0	0	0	0	0	0	0	0	0	0	0	0	0	0	0	0	0	0	0	0	0	0	0	0	0
Bacteria|Bacteroidetes|Bacteroidia|Bacteroidales|Prevotellaceae|Alloprevotella|Otu01262	0	0	0	0	0	0	0	0	0	0	0	0	0	0	0	0	0	0	0	0	0	0	0	0	0	0	0	0	0	0	0	0	0	0	0	0	0	0	0	0	0	0	0	0	0	0	0	0	0
Bacteria|Bacteroidetes|Bacteroidia|Bacteroidales|Prevotellaceae|Prevotella|Otu01265	0	0	0	0	0	0	0	0	0	0	0.000269614	0	0	0	0	0	0	0	0	0	0	0	0	0	0	0	0	0	0	0	0	0	0	0	0	0	0	0	0	0	0	0	0	0	0	0	0	0	0
Bacteria|Proteobacteria|Gammaproteobacteria|Pasteurellales|Pasteurellaceae|Haemophilus|Otu01271	0	0	0	0	0	0	0	0	0	0	0	0	0	0	0	0	0	0	0	0	0	0	0	0	0	0	0	0	0	0	0	0	0	0	0	0	0	0	0	0	0	0	0	0	0	0	0	0	0
Bacteria|Bacteroidetes|Bacteroidia|Bacteroidales|Porphyromonadaceae|Porphyromonas|Otu01272	0	0	0	0	0	0	0	0	0	0	0	0	0	0	0	0	0	0	0	0	0	0	0	0	0	0	0	0	0	0	0	0	0	0	0	0	0	0	0	0	0	0	0	0.000269614	0	0	0	0	0
Bacteria|Proteobacteria|Betaproteobacteria|Betaproteobacteria|Betaproteobacteria|Betaproteobacteria_unclassified|Otu01277	0	0	0	0	0	0	0	0	0	0	0	0	0	0	0	0	0	0	0	0	0	0	0	0	0	0	0	0	0	0	0	0	0	0	0	0	0	0	0	0	0	0	0	0	0	0	0	0	0
Bacteria|Actinobacteria|Actinobacteria|Actinomycetales|Actinomycetaceae|Actinomyces|Otu01279	0	0	0	0	0	0	0	0	0	0	0	0	0	0	0	0	0	0	0	0	0	0	0	0	0	0	0	0	0	0	0	0	0	0	0	0	0	0	0	0	0	0	0	0	0	0	0	0	0
Bacteria|Fusobacteria|Fusobacteriia|Fusobacteriales|Fusobacteriaceae|Fusobacterium|Otu01281	0	0	0	0	0	0	0	0	0	0	0	0	0	0	0	0	0	0	0	0	0	0	0	0	0	0	0	0	0	0	0	0	0	0	0	0	0	0	0	0	0	0	0	0	0	0	0	0	0
Bacteria|Bacteroidetes|Bacteroidia|Bacteroidales|Prevotellaceae|Alloprevotella|Otu01287	0	0	0	0	0	0	0	0	0	0	0	0	0	0	0	0	0	0	0	0	0	0	0	0	0	0	0	0	0	0	0	0	0	0	0	0.000269614	0	0	0	0	0	0	0	0	0	0	0	0	0
Bacteria|Firmicutes|Negativicutes|Selenomonadales|Veillonellaceae|Veillonellaceae|Otu01290	0	0	0	0	0	0	0	0	0	0	0	0	0	0	0	0	0	0	0	0	0	0	0	0	0	0	0	0	0	0	0	0	0	0	0	0	0	0	0	0	0.000269614	0	0	0	0	0	0	0	0
Bacteria|Firmicutes|Bacilli|Lactobacillales|Streptococcaceae|Streptococcus|Otu01292	0	0	0	0	0	0	0	0	0	0	0	0	0	0	0	0	0	0	0	0	0	0	0	0	0	0	0	0	0	0	0	0	0	0	0	0	0	0	0	0	0	0	0	0.000539229	0	0	0	0	0
Bacteria|Firmicutes|Bacilli|Lactobacillales|Streptococcaceae|Streptococcus|Otu01294	0	0	0	0	0	0	0	0	0	0	0	0	0	0	0	0	0	0	0	0	0	0	0	0	0	0	0	0	0	0	0	0	0	0	0	0	0.000808843	0	0	0	0	0	0	0	0	0	0	0	0
Bacteria|Bacteria_unclassified|Bacteria_unclassified|Bacteria_unclassified|Bacteria_unclassified|Bacteria_unclassified|Otu01305	0	0	0	0	0	0	0	0	0	0	0	0	0	0	0	0	0	0	0	0	0	0	0	0	0	0	0	0	0	0	0	0	0	0	0	0	0	0	0	0.000269614	0	0	0	0	0	0	0	0	0
Bacteria|Firmicutes|Bacilli|Lactobacillales|Streptococcaceae|Streptococcus|Otu01307	0	0	0	0	0	0	0	0	0	0	0	0	0	0	0	0	0	0	0	0	0	0	0	0	0	0	0	0	0	0	0	0	0	0	0	0	0	0	0	0	0	0	0	0	0	0	0	0	0
Bacteria|Firmicutes|Bacilli|Bacillales|Gemellaceae|Gemella|Otu01313	0	0	0	0	0	0	0	0	0	0	0	0	0	0	0	0	0	0	0	0	0	0	0	0	0	0	0	0	0	0	0	0	0.000269614	0	0	0	0	0	0	0	0	0	0	0	0	0	0	0	0
Bacteria|Firmicutes|Bacilli|Bacillales|Gemellaceae|Gemella|Otu01314	0	0	0	0	0	0	0	0	0	0	0	0	0	0	0	0	0	0	0	0	0	0	0	0	0	0	0	0	0	0	0	0	0	0	0	0	0	0	0	0	0	0	0	0	0.000269614	0	0	0	0
Bacteria|Firmicutes|Negativicutes|Selenomonadales|Veillonellaceae|Veillonella|Otu01317	0	0	0	0	0	0	0	0	0	0	0	0	0	0	0	0	0	0	0	0	0	0	0	0	0	0	0	0	0	0	0	0	0	0	0	0	0	0	0	0	0	0	0	0	0	0	0	0	0
Bacteria|Bacteroidetes|Bacteroidia|Bacteroidales|Prevotellaceae|Alloprevotella|Otu01319	0	0	0	0	0	0	0	0	0	0	0	0	0	0	0	0	0	0	0	0	0	0	0	0	0	0	0	0	0	0	0	0	0	0	0	0	0	0.000269614	0	0	0	0	0	0	0	0	0	0	0
Bacteria|Firmicutes|Bacilli|Lactobacillales|Streptococcaceae|Streptococcus|Otu01331	0	0	0	0	0	0	0	0	0	0	0	0	0	0	0	0	0	0	0	0	0	0	0	0	0	0	0.000269614	0	0	0	0	0	0	0	0	0	0	0	0	0	0	0	0	0	0	0	0	0	0
Bacteria|Fusobacteria|Fusobacteriia|Fusobacteriales|Leptotrichiaceae|Leptotrichia|Otu01332	0	0	0	0	0	0.000269614	0	0	0	0	0	0	0	0	0	0	0	0	0	0	0	0	0	0	0	0	0	0	0	0	0	0	0	0	0	0	0	0	0	0	0	0	0	0	0	0	0	0	0
Bacteria|Actinobacteria|Actinobacteria|Actinomycetales|Actinomycetaceae|Actinomyces|Otu01333	0	0	0	0	0	0	0	0	0	0	0	0	0	0	0	0	0	0	0	0	0	0	0	0	0	0	0	0	0	0	0	0	0	0	0	0	0	0	0	0	0	0	0	0	0	0	0	0	0
Bacteria|Actinobacteria|Actinobacteria|Actinomycetales|Actinomycetaceae|Actinomyces|Otu01335	0	0	0	0	0	0	0	0	0	0	0	0	0	0	0	0	0	0	0	0	0	0	0	0	0	0.000269614	0	0	0	0.000269614	0	0	0	0	0	0	0	0	0	0	0	0	0	0	0	0	0	0	0
Bacteria|Firmicutes|Firmicutes|Firmicutes|Firmicutes|Firmicutes_unclassified|Otu01336	0	0	0	0	0	0	0	0	0	0	0	0	0	0	0	0	0	0	0	0	0	0	0	0	0	0	0	0	0	0	0	0	0	0	0	0	0	0	0	0	0	0	0	0	0	0	0	0	0
Bacteria|Proteobacteria|Betaproteobacteria|Neisseriales|Neisseriaceae|Neisseria|Otu01338	0	0	0	0	0	0	0	0	0	0	0	0	0	0	0	0	0	0	0	0	0	0	0	0	0	0	0	0	0	0	0	0	0	0	0	0	0	0	0	0	0	0	0	0.000269614	0	0	0	0	0
Bacteria|Bacteroidetes|Bacteroidia|Bacteroidales|Prevotellaceae|Alloprevotella|Otu01339	0	0	0	0	0	0	0	0	0	0	0	0	0	0	0	0	0	0	0	0	0	0	0	0	0	0	0	0	0	0	0	0	0	0	0	0.000539229	0	0	0	0	0	0	0	0	0	0	0	0	0
Bacteria|Actinobacteria|Actinobacteria|Propionibacteriales|Propionibacteriaceae|Propionibacterium|Otu01344	0	0	0	0	0	0	0	0	0	0	0	0	0	0	0	0	0	0	0	0	0	0	0	0	0	0	0	0	0	0	0	0	0	0	0	0	0	0	0	0	0	0	0	0	0	0	0	0	0
Bacteria|Bacteroidetes|Bacteroidia|Bacteroidales|Prevotellaceae|Prevotella|Otu01351	0	0	0	0	0	0	0	0	0	0	0	0	0	0	0	0	0	0	0	0	0	0	0	0	0	0	0	0	0	0	0	0	0	0	0	0	0	0	0	0	0	0	0	0.000269614	0	0	0	0	0
Bacteria|Spirochaetes|Spirochaetia|Spirochaetales|Spirochaetaceae|Treponema|Otu01353	0	0	0	0	0	0	0	0	0	0	0	0	0	0	0	0	0	0	0	0	0	0	0	0	0	0	0	0	0	0	0	0	0	0	0	0	0	0	0	0	0	0	0	0	0	0	0	0	0
Bacteria|Firmicutes|Bacilli|Lactobacillales|Streptococcaceae|Streptococcus|Otu01358	0	0	0	0	0	0	0	0	0	0	0	0	0	0	0	0	0	0	0	0	0	0	0	0	0	0	0	0	0	0	0	0	0	0	0	0	0.000269614	0	0	0	0	0	0	0	0	0	0	0	0
Bacteria|Firmicutes|Bacilli|Lactobacillales|Streptococcaceae|Streptococcus|Otu01362	0	0	0	0	0	0	0	0	0	0	0	0	0	0	0	0	0	0	0	0	0	0	0	0	0	0	0	0	0	0.000269614	0	0	0	0	0	0	0	0	0	0	0	0	0	0	0	0	0	0	0
Bacteria|Firmicutes|Clostridia|Clostridiales|Peptoniphilaceae|Anaerococcus|Otu01375	0	0	0	0	0	0	0	0	0	0	0	0	0	0	0	0	0	0	0	0	0	0	0	0	0	0.000269614	0	0	0	0	0	0	0	0	0	0	0	0	0	0	0	0	0	0	0	0	0	0	0
Bacteria|Firmicutes|Clostridia|Clostridiales|Lachnospiraceae|Oribacterium|Otu01377	0	0	0	0	0	0	0	0	0	0	0	0	0	0	0	0	0	0	0	0	0	0	0	0	0	0	0	0	0	0.000269614	0	0	0	0	0	0	0	0	0	0	0	0	0	0	0	0	0	0	0
Bacteria|Firmicutes|Firmicutes|Firmicutes|Firmicutes|Firmicutes_unclassified|Otu01383	0	0	0	0	0	0	0	0	0	0	0	0	0	0	0	0	0	0	0	0	0	0	0	0	0	0	0	0	0	0	0	0	0	0	0	0	0	0	0	0	0	0	0	0	0	0	0	0	0
Bacteria|Bacteroidetes|Bacteroidia|Bacteroidales|Prevotellaceae|Prevotella|Otu01390	0	0	0	0	0	0	0	0	0	0	0	0	0	0	0	0	0	0	0	0	0	0	0	0	0	0	0	0	0	0	0	0	0	0	0	0.000539229	0	0	0	0	0	0	0	0	0	0	0	0	0
Bacteria|Actinobacteria|Actinobacteria|Actinomycetales|Actinomycetaceae|Actinomyces|Otu01391	0	0	0	0	0	0	0	0	0	0	0	0	0	0	0	0	0	0	0	0	0	0	0	0	0	0	0	0	0	0	0	0	0	0	0	0	0	0	0	0	0	0	0	0	0	0	0	0	0
Bacteria|Firmicutes|Clostridia|Clostridiales|Peptococcaceae|Peptococcus|Otu01402	0	0	0	0	0	0	0	0	0	0	0	0	0	0	0	0	0	0	0	0	0	0	0	0	0	0	0	0	0	0	0	0	0	0	0	0	0	0	0	0	0	0	0	0	0	0	0	0	0
Bacteria|Firmicutes|Clostridia|Clostridiales|Peptoniphilaceae|Parvimonas|Otu01405	0	0	0	0	0	0	0	0	0	0	0	0	0	0	0	0	0	0	0	0	0	0	0	0	0	0	0	0	0	0	0	0	0	0	0	0	0	0	0	0	0	0	0	0	0.000269614	0	0	0	0
Bacteria|Firmicutes|Bacilli|Bacillales|Gemellaceae|Gemella|Otu01410	0	0	0	0	0	0	0	0	0	0	0	0	0	0	0	0	0	0	0	0	0	0	0	0	0	0	0	0	0	0	0	0	0	0	0	0	0	0	0	0	0	0	0	0.000269614	0	0	0	0	0
Bacteria|Proteobacteria|Betaproteobacteria|Neisseriales|Neisseriaceae|Neisseria|Otu01413	0	0	0	0	0	0	0	0	0	0	0	0	0	0	0	0	0	0	0	0	0	0	0	0	0	0	0	0	0	0	0	0	0	0	0	0	0	0	0	0.000269614	0	0	0	0	0	0	0	0	0
Bacteria|Bacteroidetes|Flavobacteriia|Flavobacteriales|Flavobacteriaceae|Capnocytophaga|Otu01418	0	0	0	0	0	0	0	0	0	0	0	0	0	0	0	0	0	0	0	0	0	0	0	0	0	0	0	0	0	0	0	0	0	0	0	0	0	0	0	0	0	0	0	0	0	0	0	0	0
Bacteria|Proteobacteria|Gammaproteobacteria|Enterobacteriales|Enterobacteriaceae|Klebsiella|Otu01422	0	0	0	0	0	0	0	0	0	0	0	0	0	0	0	0	0	0	0	0	0	0	0	0	0	0	0	0	0	0	0	0	0	0	0	0	0	0	0	0	0	0	0	0	0	0	0	0	0
Bacteria|Firmicutes|Bacilli|Bacillales|Gemellaceae|Gemella|Otu01423	0	0	0	0	0	0	0	0	0	0	0	0	0	0	0	0	0	0	0	0	0	0	0	0	0	0	0	0	0	0	0	0	0	0	0	0	0	0	0	0	0	0	0	0	0	0	0	0	0
Bacteria|Firmicutes|Bacilli|Lactobacillales|Streptococcaceae|Streptococcus|Otu01433	0	0	0	0	0	0	0	0	0	0	0	0	0	0	0	0	0	0	0	0	0	0	0	0	0	0	0	0	0	0	0	0	0	0	0	0	0	0	0	0	0	0	0	0	0	0	0.000269614	0	0
Bacteria|Proteobacteria|Gammaproteobacteria|Pasteurellales|Pasteurellaceae|Haemophilus|Otu01438	0	0	0	0	0	0	0	0	0	0	0	0	0	0	0	0	0	0	0	0	0	0	0	0	0	0	0.000269614	0	0	0	0	0	0	0	0	0	0	0	0	0	0	0	0	0	0	0	0	0	0
Bacteria|Bacteroidetes|Bacteroidetes|Bacteroidetes|Bacteroidetes|Bacteroidetes_unclassified|Otu01439	0	0	0	0	0	0	0	0	0	0	0	0	0	0	0	0	0	0	0	0	0	0	0	0	0	0	0	0	0	0	0	0	0	0	0	0	0	0	0	0	0	0	0	0	0	0	0	0	0
Bacteria|Firmicutes|Clostridia|Clostridiales|Clostridiales|Clostridiales_unclassified|Otu01441	0	0	0	0	0	0	0	0	0	0	0	0	0	0	0	0	0	0	0	0	0	0	0	0	0	0	0	0	0	0	0	0	0	0	0	0	0	0	0	0	0	0	0	0	0	0	0	0	0
Bacteria|Actinobacteria|Coriobacteriia|Coriobacteriia|Coriobacteriia|Coriobacteriia_unclassified|Otu01450	0	0	0	0	0	0	0	0	0	0	0	0	0	0	0	0	0	0	0	0	0	0	0	0	0	0	0	0	0	0	0	0	0	0	0	0	0	0	0	0	0	0	0	0	0	0	0	0	0
Bacteria|Firmicutes|Bacilli|Lactobacillales|Streptococcaceae|Streptococcus|Otu01452	0	0	0	0	0	0	0	0	0	0	0	0	0	0	0	0	0	0	0	0	0	0.000269614	0	0	0	0	0	0	0	0	0	0	0	0	0	0	0	0	0	0	0	0	0	0	0	0	0	0	0
Bacteria|Firmicutes|Bacilli|Lactobacillales|Streptococcaceae|Streptococcus|Otu01459	0	0	0	0	0	0	0	0	0	0	0	0	0	0	0	0	0	0	0	0	0	0	0	0	0	0	0	0	0	0	0	0	0	0	0	0	0	0.000269614	0	0	0	0	0	0	0	0	0	0	0
Bacteria|Bacteroidetes|Bacteroidia|Bacteroidales|Porphyromonadaceae|Porphyromonas|Otu01461	0	0	0	0	0	0	0	0	0	0	0	0	0	0	0	0	0	0	0	0	0	0	0	0	0	0	0	0	0	0	0	0	0	0	0	0.000269614	0	0	0	0	0	0	0	0	0	0	0	0	0
Bacteria|Proteobacteria|Epsilonproteobacteria|Campylobacterales|Campylobacteraceae|Campylobacter|Otu01466	0	0	0	0	0	0	0	0	0	0	0	0	0	0	0	0	0	0	0	0	0	0	0	0	0	0	0	0	0	0	0	0	0	0	0	0	0	0	0	0	0	0	0	0	0	0	0	0	0
Bacteria|Firmicutes|Negativicutes|Selenomonadales|Veillonellaceae|Anaeroglobus|Otu01471	0	0	0	0	0	0	0	0	0	0	0	0	0	0	0	0	0	0	0	0	0	0	0	0	0	0	0	0	0	0	0	0	0	0	0	0	0	0	0	0	0	0	0	0	0	0	0	0	0
Bacteria|Actinobacteria|Actinobacteria|Actinomycetales|Actinomycetaceae|Actinomyces|Otu01472	0	0	0	0	0	0	0	0	0	0	0	0	0	0	0	0	0	0	0	0	0	0	0	0	0	0	0	0	0	0	0	0	0	0	0	0	0	0	0	0	0	0	0	0	0	0	0	0	0
Bacteria|Firmicutes|Bacilli|Lactobacillales|Streptococcaceae|Streptococcus|Otu01477	0	0	0	0	0	0	0	0	0	0	0	0	0	0	0	0	0	0	0	0	0	0	0	0	0	0	0	0	0	0	0	0	0	0	0	0	0	0	0	0	0	0	0	0	0	0	0	0	0
Bacteria|Firmicutes|Bacilli|Bacillales|Gemellaceae|Gemella|Otu01479	0	0	0	0	0	0	0	0	0	0	0	0	0	0	0	0	0	0	0	0	0	0	0	0	0	0	0	0	0	0	0	0	0	0	0	0	0	0	0	0	0	0	0	0	0	0	0	0	0
Bacteria|Firmicutes|Clostridia|Clostridiales|Lachnospiraceae|Lachnoanaerobaculum|Otu01481	0	0	0	0	0	0	0	0	0	0	0	0	0	0	0	0	0	0	0	0	0	0	0	0	0	0	0	0	0	0	0	0	0	0	0	0	0	0	0	0	0	0	0	0	0	0	0	0	0
Bacteria|Proteobacteria|Betaproteobacteria|Betaproteobacteria|Betaproteobacteria|Betaproteobacteria_unclassified|Otu01482	0	0	0	0	0	0	0	0	0	0	0	0	0	0	0	0	0	0	0	0	0	0	0	0	0	0	0	0	0	0	0	0	0	0	0	0	0	0	0	0	0	0	0	0	0	0	0	0	0
Bacteria|Actinobacteria|Actinobacteria|Actinomycetales|Micrococcaceae|Rothia|Otu01484	0	0	0	0	0	0	0	0	0	0	0	0	0	0	0	0	0	0	0	0	0	0	0	0	0	0	0	0	0	0	0	0	0	0	0	0	0	0	0	0	0	0	0	0	0	0	0	0	0
Bacteria|Fusobacteria|Fusobacteriia|Fusobacteriales|Fusobacteriaceae|Fusobacterium|Otu01490	0	0	0	0	0	0	0	0	0	0	0	0	0	0	0	0	0	0	0	0	0	0	0	0	0	0	0	0	0	0	0	0	0	0	0	0	0	0	0	0	0.000808843	0	0	0	0	0	0	0	0
Bacteria|Actinobacteria|Actinobacteria|Actinomycetales|Actinomycetaceae|Actinomyces|Otu01497	0	0	0	0	0	0	0	0	0	0	0	0	0	0	0	0	0	0	0	0	0	0	0	0	0	0	0	0	0	0	0	0	0	0	0	0	0	0	0	0	0	0	0	0	0	0	0.000269614	0	0
Bacteria|Proteobacteria|Gammaproteobacteria|Pasteurellales|Pasteurellaceae|Haemophilus|Otu01498	0	0	0	0	0	0	0	0	0	0	0	0	0	0	0	0	0	0	0	0	0	0	0	0	0	0	0	0.000269614	0	0	0	0	0	0	0	0	0	0	0	0	0	0	0	0	0	0	0	0	0
Bacteria|Bacteria_unclassified|Bacteria_unclassified|Bacteria_unclassified|Bacteria_unclassified|Bacteria_unclassified|Otu01501	0	0	0	0	0	0	0	0	0	0	0	0	0	0	0	0	0	0	0	0	0	0	0	0	0	0	0	0	0	0	0	0	0	0	0	0	0	0	0	0	0.000269614	0	0	0	0	0	0	0	0
Bacteria|Proteobacteria|Betaproteobacteria|Neisseriales|Neisseriaceae|Neisseria|Otu01505	0	0	0	0	0	0	0	0	0	0	0	0	0	0	0	0	0	0	0	0	0	0	0	0	0	0	0	0	0	0	0	0	0	0	0	0	0	0	0	0	0	0	0	0.000539229	0	0	0	0	0
Bacteria|Firmicutes|Negativicutes|Selenomonadales|Veillonellaceae|Selenomonas|Otu01506	0	0	0	0	0	0	0	0	0	0	0	0	0	0	0	0	0	0	0	0	0	0	0	0	0	0	0	0	0	0	0	0	0	0	0	0	0	0	0	0	0	0	0	0	0	0	0	0	0
Bacteria|Bacteroidetes|Bacteroidia|Bacteroidales|Prevotellaceae|Prevotella|Otu01508	0	0	0	0	0	0	0	0	0	0	0	0	0	0	0	0	0	0	0	0	0	0	0	0	0	0	0	0	0	0	0	0	0	0	0	0	0	0	0	0	0	0	0	0	0	0	0	0	0
Bacteria|Firmicutes|Bacilli|Lactobacillales|Carnobacteriaceae|Granulicatella|Otu01511	0	0	0	0	0	0	0	0	0	0	0	0	0	0	0	0	0	0	0	0	0	0	0	0	0	0	0	0	0	0	0	0	0	0	0	0	0	0	0	0	0	0	0	0.000269614	0	0	0	0	0
Bacteria|Bacteroidetes|Bacteroidia|Bacteroidales|Porphyromonadaceae|Porphyromonas|Otu01516	0	0	0	0	0	0	0	0	0	0	0	0	0	0	0	0	0	0	0	0	0	0	0	0	0	0	0	0	0	0	0	0	0	0	0	0	0	0	0	0	0	0	0	0	0	0	0	0	0
Bacteria|Actinobacteria|Actinobacteria|Actinobacteria|Actinobacteria|Actinobacteria_unclassified|Otu01518	0	0	0	0	0	0	0	0	0	0	0	0	0	0	0	0	0	0	0	0	0	0	0	0	0	0	0	0	0	0	0	0	0	0	0	0	0	0	0	0	0	0	0	0	0	0	0	0	0
Bacteria|Firmicutes|Bacilli|Lactobacillales|Streptococcaceae|Streptococcus|Otu01522	0	0	0	0	0	0	0	0	0	0	0	0	0	0	0	0	0	0	0	0	0	0	0	0	0	0.000269614	0	0	0	0	0	0	0	0	0	0	0	0	0	0	0	0	0	0	0	0	0	0	0
Bacteria|Actinobacteria|Actinobacteria|Actinomycetales|Actinomycetaceae|Actinomyces|Otu01530	0	0	0	0	0	0	0	0	0	0	0	0	0	0	0	0	0	0	0	0	0	0	0	0	0	0	0	0	0	0	0	0	0	0	0	0	0	0	0	0	0	0	0	0	0	0	0	0.000269614	0
Bacteria|Firmicutes|Negativicutes|Selenomonadales|Veillonellaceae|Veillonella|Otu01538	0	0	0	0	0	0	0	0	0	0	0	0	0	0	0	0	0	0	0	0	0	0	0	0	0	0	0	0	0	0	0	0	0	0	0	0	0	0	0	0	0	0	0	0.000539229	0	0	0	0	0
Bacteria|Firmicutes|Negativicutes|Selenomonadales|Veillonellaceae|Veillonella|Otu01543	0	0	0	0	0	0	0	0	0	0	0	0	0	0	0	0	0	0	0	0	0	0	0	0	0	0	0	0	0	0	0	0	0	0	0	0	0	0	0	0	0	0	0	0.000269614	0	0	0	0	0
Bacteria|Bacteroidetes|Bacteroidetes|Bacteroidetes|Bacteroidetes|Bacteroidetes|Otu01548	0	0	0	0	0	0	0	0	0	0	0	0	0	0	0	0	0	0	0	0	0	0	0	0	0	0	0	0	0	0	0	0	0	0	0	0	0	0	0	0	0	0	0	0	0	0	0	0	0
Bacteria|Bacteroidetes|Flavobacteriia|Flavobacteriales|Flavobacteriaceae|Capnocytophaga|Otu01550	0	0	0	0	0	0	0	0	0	0	0	0	0	0	0	0	0	0	0	0	0	0	0	0	0	0	0	0	0	0	0	0	0	0	0	0	0	0	0	0	0	0	0	0	0	0	0	0	0
Bacteria|Firmicutes|Bacilli|Lactobacillales|Carnobacteriaceae|Granulicatella|Otu01551	0	0	0	0	0	0	0	0	0	0	0	0	0	0	0	0	0	0	0	0	0	0	0	0	0	0	0	0	0	0	0	0	0	0	0	0	0	0	0	0	0	0	0	0.000269614	0	0	0	0	0
Bacteria|Proteobacteria|Gammaproteobacteria|Pasteurellales|Pasteurellaceae|Haemophilus|Otu01552	0	0	0	0	0	0	0	0	0	0	0	0	0	0	0	0	0	0	0	0	0	0	0	0	0	0	0	0	0	0	0	0	0	0	0	0	0	0	0	0	0	0	0	0.000269614	0	0	0	0	0
Bacteria|Firmicutes|Clostridia|Clostridiales|Lachnospiraceae|Lachnoanaerobaculum|Otu01556	0	0	0	0	0	0	0	0	0	0	0	0	0	0	0	0	0	0	0	0	0	0	0	0	0	0	0	0	0	0	0	0	0	0	0	0	0	0	0	0	0	0	0	0	0	0	0	0	0
Bacteria|Proteobacteria|Gammaproteobacteria|Pasteurellales|Pasteurellaceae|Haemophilus|Otu01558	0.000539229	0	0	0	0	0	0	0	0	0	0	0	0	0	0	0	0	0	0	0	0	0	0	0	0	0	0	0	0	0	0	0	0	0	0	0	0	0	0	0	0	0	0	0	0	0	0	0	0
Bacteria|Bacteroidetes|Bacteroidia|Bacteroidales|Prevotellaceae|Prevotella|Otu01559	0	0	0	0	0	0	0	0	0	0	0	0	0	0	0	0	0	0	0	0	0	0	0	0	0	0	0	0	0	0	0	0	0	0	0	0	0	0	0	0	0	0	0	0.000269614	0	0	0	0	0
Bacteria|Firmicutes|Firmicutes|Firmicutes|Firmicutes|Firmicutes_unclassified|Otu01565	0	0	0	0	0	0	0	0	0	0	0	0	0	0	0	0	0	0	0	0	0	0	0	0	0	0	0	0	0	0	0	0	0	0	0	0	0	0	0	0	0	0	0	0	0	0	0	0	0
Bacteria|Firmicutes|Negativicutes|Selenomonadales|Veillonellaceae|Mitsuokella|Otu01566	0	0	0	0	0	0	0	0	0	0	0	0	0	0	0	0	0	0	0	0	0	0	0	0	0	0	0	0	0	0	0	0	0	0	0	0	0	0	0	0	0	0	0	0	0	0	0	0	0
Bacteria|Fusobacteria|Fusobacteriia|Fusobacteriales|Leptotrichiaceae|Leptotrichia|Otu01567	0	0	0	0	0	0	0	0	0	0	0	0	0	0	0	0	0	0	0	0	0	0	0	0	0	0	0	0	0	0	0	0	0	0	0	0	0	0	0	0	0	0	0	0.000269614	0	0	0	0	0
Bacteria|Bacteroidetes|Bacteroidia|Bacteroidales|Prevotellaceae|Alloprevotella|Otu01576	0	0	0	0	0	0	0	0	0	0	0	0	0	0	0	0	0	0	0	0	0	0	0	0	0	0	0	0	0	0	0	0	0	0	0	0	0	0	0	0	0	0	0	0.000269614	0	0	0	0	0
Bacteria|Firmicutes|Firmicutes|Firmicutes|Firmicutes|Firmicutes_unclassified|Otu01580	0	0	0	0	0	0	0	0	0	0	0	0	0	0	0	0	0	0	0	0	0	0	0	0	0	0	0	0	0	0	0	0	0	0	0	0	0	0	0	0	0	0	0	0	0	0	0	0	0
Bacteria|Firmicutes|Bacilli|Lactobacillales|Streptococcaceae|Streptococcus|Otu01583	0	0	0	0	0	0	0	0	0	0	0	0	0	0	0	0	0	0	0	0	0	0	0	0	0	0	0	0	0	0	0	0	0	0	0	0.000269614	0	0	0	0	0	0	0	0	0	0	0	0	0
Bacteria|Bacteroidetes|Bacteroidetes|Bacteroidetes|Bacteroidetes|Bacteroidetes|Otu01585	0	0	0	0	0	0	0	0	0	0	0	0	0	0	0	0	0	0	0	0	0	0	0	0	0	0	0	0	0	0	0	0	0	0	0	0	0	0	0	0	0	0	0	0	0	0	0	0	0
Bacteria|Bacteroidetes|Bacteroidia|Bacteroidales|Porphyromonadaceae|Porphyromonas|Otu01590	0	0	0	0	0	0	0	0	0	0	0	0	0	0	0	0	0	0	0	0	0	0	0	0	0	0	0	0	0	0	0	0	0	0	0	0	0	0	0	0	0	0	0	0	0	0	0	0	0
Bacteria|Firmicutes|Negativicutes|Selenomonadales|Veillonellaceae|Veillonella|Otu01591	0	0	0	0	0	0	0	0	0	0	0	0	0	0	0	0	0	0	0	0	0	0	0	0	0	0	0	0	0	0	0	0	0	0	0	0	0	0	0	0	0	0	0	0	0	0	0.000269614	0	0
Bacteria|Firmicutes|Bacilli|Lactobacillales|Carnobacteriaceae|Granulicatella|Otu01592	0	0	0	0	0	0	0	0	0	0	0	0	0	0	0	0	0	0	0	0	0	0	0	0	0	0	0	0	0	0	0	0	0	0	0	0	0	0	0	0	0	0	0	0.000269614	0	0	0	0	0
Bacteria|Firmicutes|Negativicutes|Selenomonadales|Veillonellaceae|Veillonella|Otu01597	0	0	0	0	0	0	0	0	0	0	0	0	0	0	0	0	0	0	0	0	0	0	0	0	0	0	0	0	0	0	0	0	0	0	0	0	0	0	0	0.000269614	0	0	0	0	0	0	0	0	0
Bacteria|Proteobacteria|Gammaproteobacteria|Pasteurellales|Pasteurellaceae|Haemophilus|Otu01604	0	0	0	0	0	0	0	0	0	0	0	0	0	0	0	0	0	0	0	0	0	0	0	0	0	0	0	0	0	0	0	0	0	0	0	0	0	0	0	0.000269614	0	0	0	0	0	0	0	0	0
Bacteria|Proteobacteria|Betaproteobacteria|Betaproteobacteria|Betaproteobacteria|Betaproteobacteria_unclassified|Otu01611	0	0	0	0	0	0	0	0	0	0	0	0	0	0	0	0	0	0	0	0	0	0	0	0	0	0	0	0	0	0	0	0	0	0	0	0	0	0	0	0	0	0	0	0	0	0	0	0	0
Bacteria|Proteobacteria|Gammaproteobacteria|Pasteurellales|Pasteurellaceae|Haemophilus|Otu01612	0	0	0	0	0	0	0	0	0	0	0	0	0	0	0	0	0	0	0	0	0	0	0	0	0	0	0	0	0	0	0	0	0	0	0	0	0	0	0	0	0	0	0	0	0	0	0	0	0
Bacteria|Firmicutes|Bacilli|Lactobacillales|Streptococcaceae|Streptococcus|Otu01616	0	0	0	0	0	0	0	0	0	0	0	0	0	0	0	0	0	0	0	0	0	0	0	0	0	0	0	0	0	0	0	0	0	0	0	0	0	0	0	0	0	0	0	0.000269614	0	0	0	0	0
Bacteria|Proteobacteria|Alphaproteobacteria|Rhizobiales|Rhizobiaceae|Rhizobiaceae_unclassified|Otu01623	0	0	0	0	0	0	0	0	0	0	0	0	0	0	0	0	0	0	0	0	0	0	0	0	0	0	0	0	0	0	0	0	0	0	0	0	0	0	0	0	0	0	0	0	0	0	0	0	0
Bacteria|Actinobacteria|Actinobacteria|Actinobacteria|Actinobacteria|Actinobacteria_unclassified|Otu01626	0	0	0	0	0	0	0	0	0	0	0	0	0	0	0	0	0	0	0	0	0	0.000269614	0	0	0	0	0	0	0	0	0	0	0	0	0	0	0	0	0	0	0	0	0	0	0	0	0	0	0
Bacteria|Firmicutes|Bacilli|Lactobacillales|Streptococcaceae|Streptococcus|Otu01632	0	0	0	0	0	0	0	0	0	0	0	0	0	0	0	0	0	0	0	0	0	0	0	0	0	0	0	0	0	0	0	0	0	0	0	0	0	0	0	0	0	0	0	0	0	0	0	0	0
Bacteria|Proteobacteria|Gammaproteobacteria|Enterobacteriales|Enterobacteriaceae|Enterobacteriaceae_unclassified|Otu01638	0	0	0	0	0	0	0	0	0	0	0	0	0	0	0	0	0	0	0	0	0	0	0	0	0	0	0	0	0	0	0	0	0	0	0	0.000808843	0	0	0	0	0	0	0	0	0	0	0	0	0
Bacteria|Firmicutes|Negativicutes|Selenomonadales|Veillonellaceae|Selenomonas|Otu01642	0	0	0	0	0	0	0	0	0	0	0	0	0	0	0	0	0	0	0	0	0	0	0	0	0	0	0	0	0	0	0	0	0	0	0	0	0	0	0	0	0	0	0	0	0	0	0	0	0
Bacteria|Firmicutes|Negativicutes|Selenomonadales|Veillonellaceae|Veillonella|Otu01645	0	0	0	0	0	0	0	0	0	0	0	0	0	0	0	0	0	0	0	0	0	0	0	0	0	0	0	0	0	0	0	0	0	0	0	0	0	0	0	0	0	0	0	0	0	0	0	0	0
Bacteria|Proteobacteria|Proteobacteria|Proteobacteria|Proteobacteria|Proteobacteria_unclassified|Otu01646	0	0	0	0	0	0	0	0	0	0	0	0	0	0	0	0	0	0	0	0	0	0	0	0	0	0	0	0	0	0	0	0	0	0	0	0	0	0	0	0	0	0	0	0	0	0	0	0	0
Bacteria|Spirochaetes|Spirochaetia|Spirochaetales|Spirochaetaceae|Treponema|Otu01654	0	0	0	0	0	0	0	0	0	0	0	0	0	0	0	0	0	0	0	0	0	0	0	0	0	0	0	0	0	0	0	0	0	0	0	0	0	0	0	0	0	0	0	0	0	0	0	0	0.000269614
Bacteria|Proteobacteria|Alphaproteobacteria|Rhizobiales|Bradyrhizobiaceae|Afipia|Otu01658	0	0	0	0	0	0	0	0	0	0	0	0	0	0	0	0	0	0	0	0	0	0	0	0	0	0	0	0	0	0	0	0	0	0	0	0	0	0	0	0	0	0	0	0	0	0	0	0	0
Bacteria|Bacteroidetes|Bacteroidetes|Bacteroidetes|Bacteroidetes|Bacteroidetes_unclassified|Otu01660	0	0	0	0	0	0	0	0	0	0	0	0	0	0	0	0	0	0	0	0	0	0	0	0	0	0	0	0	0	0	0	0	0	0	0	0	0	0	0	0	0.000269614	0	0	0	0	0	0	0	0
Bacteria|Bacteroidetes|Bacteroidia|Bacteroidales|Prevotellaceae|Alloprevotella|Otu01668	0	0	0	0	0	0	0	0	0	0	0	0	0	0	0	0	0	0	0	0	0	0	0	0	0	0	0	0	0	0	0	0	0	0	0	0	0	0	0	0	0	0	0	0	0	0	0.000269614	0	0
Bacteria|Proteobacteria|Gammaproteobacteria|Pseudomonadales|Moraxellaceae|Acinetobacter|Otu01674	0	0	0	0	0	0	0	0	0	0	0	0	0	0	0	0	0	0	0	0	0	0	0	0	0	0	0	0	0	0	0	0	0	0	0	0	0	0	0	0	0	0	0	0	0	0	0	0	0
Bacteria|Firmicutes|Bacilli|Lactobacillales|Carnobacteriaceae|Granulicatella|Otu01676	0	0	0	0	0	0	0	0	0	0	0	0	0	0	0	0	0	0	0	0	0	0	0	0	0	0	0	0	0	0	0	0	0	0	0	0.000269614	0	0	0	0	0	0	0	0	0	0	0	0	0
Bacteria|Firmicutes|Bacilli|Lactobacillales|Streptococcaceae|Streptococcus|Otu01681	0	0	0	0	0	0	0	0	0	0	0	0	0	0	0	0	0	0	0	0	0	0	0	0	0	0	0	0	0	0	0	0	0	0	0	0.000269614	0	0	0	0	0	0	0	0	0	0	0	0	0
Bacteria|Firmicutes|Bacilli|Lactobacillales|Carnobacteriaceae|Granulicatella|Otu01690	0	0	0	0	0	0	0	0	0	0	0	0	0	0	0	0	0	0	0	0	0	0	0	0	0	0	0	0	0	0	0	0	0	0	0	0	0	0	0	0	0	0	0	0.000269614	0	0	0	0	0
Bacteria|Firmicutes|Clostridia|Clostridiales|Peptostreptococcaceae|Peptostreptococcus|Otu01703	0	0	0	0	0	0	0	0	0	0	0	0	0	0	0	0	0	0	0	0	0	0	0	0	0	0	0	0	0	0	0	0	0	0	0	0	0	0	0	0	0	0	0	0	0	0	0	0	0
Bacteria|Actinobacteria|Actinobacteria|Actinobacteria|Actinobacteria|Actinobacteria_unclassified|Otu01704	0	0	0	0	0	0	0	0	0	0	0	0	0	0	0	0	0	0	0	0	0	0	0	0	0	0	0	0	0	0	0	0	0	0	0	0	0	0	0	0	0	0	0	0	0	0	0	0	0
Bacteria|Firmicutes|Bacilli|Lactobacillales|Streptococcaceae|Streptococcus|Otu01715	0	0	0	0	0	0	0	0	0	0	0	0	0	0	0	0	0	0	0	0	0	0	0	0	0	0	0	0	0	0	0	0	0	0	0	0	0	0	0	0	0	0	0	0	0	0.000539229	0	0	0
Bacteria|Firmicutes|Clostridia|Clostridiales|Lachnospiraceae|Oribacterium|Otu01718	0	0	0	0	0	0	0	0	0	0	0	0	0	0	0	0	0	0	0	0	0	0	0	0	0	0	0	0	0	0	0	0	0	0	0	0	0	0	0	0	0	0	0	0.000269614	0	0	0	0	0
Bacteria|Proteobacteria|Alphaproteobacteria|Rhodobacterales|Rhodobacteraceae|Rhodobacter|Otu01729	0	0	0	0	0	0	0	0	0	0	0	0	0	0	0	0	0	0	0	0	0	0	0	0	0	0	0	0	0	0	0	0	0	0	0	0	0	0	0	0	0	0	0	0	0	0	0	0	0
Bacteria|Bacteroidetes|Bacteroidetes|Bacteroidetes|Bacteroidetes|Bacteroidetes_unclassified|Otu01737	0	0	0	0	0	0	0	0	0	0	0	0	0	0	0	0	0	0	0	0	0	0	0	0	0	0	0	0	0	0	0	0	0	0	0	0	0	0	0	0	0	0	0	0	0	0	0	0	0
Bacteria|Spirochaetes|Spirochaetia|Spirochaetales|Spirochaetaceae|Treponema|Otu01739	0	0	0	0	0	0	0	0	0	0	0	0	0	0	0	0	0	0	0	0	0	0	0	0	0	0	0	0	0	0	0	0	0	0	0	0	0	0	0	0.000269614	0	0	0	0	0	0	0	0	0
Bacteria|Firmicutes|Bacilli|Bacillales|Bacillales|Bacillales_unclassified|Otu01741	0	0	0	0	0	0	0	0	0	0	0	0	0	0	0	0	0	0	0	0	0	0	0	0	0	0	0	0	0	0	0	0	0	0	0	0	0	0	0	0	0	0	0	0	0	0	0	0	0
Bacteria|Firmicutes|Negativicutes|Selenomonadales|Veillonellaceae|Dialister|Otu01742	0	0	0	0	0	0	0	0	0	0	0	0	0	0	0	0	0	0	0	0	0	0	0	0	0	0	0	0	0	0	0	0	0	0	0	0	0	0	0	0	0	0	0	0	0	0	0	0	0
Bacteria|Firmicutes|Negativicutes|Selenomonadales|Veillonellaceae|Selenomonas|Otu01746	0	0	0	0	0	0	0	0	0	0	0	0	0	0	0	0	0	0	0	0	0	0	0	0	0	0	0	0	0	0	0	0	0	0	0	0	0	0	0	0	0	0	0	0	0	0	0	0.000269614	0
Bacteria|Firmicutes|Negativicutes|Selenomonadales|Veillonellaceae|Veillonella|Otu01749	0	0	0	0	0	0	0	0	0	0	0	0	0	0	0	0	0	0	0	0	0	0	0	0	0	0	0	0	0	0	0	0	0	0	0	0	0	0	0	0	0	0	0	0	0	0	0	0	0
Bacteria|Bacteroidetes|Bacteroidia|Bacteroidales|Prevotellaceae|Alloprevotella|Otu01758	0	0	0	0	0	0	0	0	0	0	0	0	0	0	0	0	0	0	0	0	0	0	0	0	0	0	0	0	0	0	0	0	0	0	0	0	0	0	0	0.000269614	0	0	0	0	0	0	0	0	0
Bacteria|Bacteroidetes|Flavobacteriia|Flavobacteriales|Flavobacteriaceae|Bergeyella|Otu01782	0	0	0	0	0	0	0	0	0	0	0	0	0	0	0	0	0	0	0	0	0	0	0	0	0	0	0	0	0	0	0	0	0	0	0	0	0	0	0	0	0	0	0	0	0	0	0	0	0
Bacteria|Proteobacteria|Betaproteobacteria|Betaproteobacteria|Betaproteobacteria|Betaproteobacteria_unclassified|Otu01786	0	0	0	0	0	0	0	0	0	0	0	0	0	0	0	0	0	0	0	0	0	0	0	0	0	0	0	0	0	0	0.000539229	0	0	0	0	0	0	0	0	0	0	0	0	0	0	0	0	0	0
Bacteria|Proteobacteria|Gammaproteobacteria|Xanthomonadales|Xanthomonadaceae|Stenotrophomonas|Otu01787	0	0	0	0	0	0	0	0	0	0	0	0	0	0	0	0	0	0	0	0	0	0	0	0	0	0	0	0	0	0	0	0	0	0	0.000539229	0	0	0	0	0	0	0	0	0	0	0	0	0	0
Bacteria|Bacteroidetes|Bacteroidia|Bacteroidales|Porphyromonadaceae|Porphyromonas|Otu01792	0	0	0	0	0	0	0	0	0	0	0	0	0	0	0	0	0	0	0	0	0	0	0	0	0	0	0	0	0	0	0	0	0	0	0	0	0	0	0	0	0	0	0	0.000269614	0	0	0	0	0
Bacteria|Bacteroidetes|Bacteroidia|Bacteroidales|Prevotellaceae|Alloprevotella|Otu01798	0	0	0	0	0	0	0	0	0	0	0	0	0	0	0	0	0	0	0	0	0	0	0	0	0	0	0	0	0	0	0	0	0	0	0	0	0	0	0	0	0	0	0	0	0	0	0.000269614	0	0
Bacteria|Bacteroidetes|Bacteroidia|Bacteroidales|Porphyromonadaceae|Porphyromonas|Otu01810	0	0	0	0	0	0	0	0	0	0	0	0	0	0	0	0	0	0	0	0	0	0	0	0	0	0	0	0	0	0	0	0	0	0	0	0	0	0	0	0	0	0	0	0	0	0	0	0	0
Bacteria|Bacteroidetes|Bacteroidia|Bacteroidales|Porphyromonadaceae|Porphyromonadaceae_unclassified|Otu01815	0	0	0	0	0	0	0	0	0	0	0	0	0	0	0	0	0	0	0	0	0	0	0	0	0	0	0	0	0	0	0	0	0	0	0	0	0	0	0	0	0	0	0	0	0	0	0	0	0
Bacteria|Bacteria_unclassified|Bacteria_unclassified|Bacteria_unclassified|Bacteria_unclassified|Bacteria_unclassified|Otu01817	0	0	0	0	0	0	0	0	0	0	0	0	0	0	0	0	0	0	0	0	0	0	0	0	0	0	0	0	0	0	0	0	0	0	0	0	0	0	0	0	0	0	0	0	0	0	0	0	0
Bacteria|Proteobacteria|Alphaproteobacteria|Sphingomonadales|Sphingomonadaceae|Sphingomonas|Otu01824	0	0	0	0	0	0	0	0	0	0	0	0	0	0	0	0	0	0	0	0	0	0	0	0	0	0	0	0	0	0	0	0	0	0	0	0	0	0	0	0	0	0	0	0	0	0	0	0	0
Bacteria|Spirochaetes|Spirochaetia|Spirochaetales|Spirochaetaceae|Treponema|Otu01825	0	0	0	0	0	0	0	0	0	0	0	0	0	0	0	0	0	0	0	0	0	0	0	0	0	0	0	0	0	0	0	0	0	0	0	0	0	0	0	0	0	0	0	0	0	0	0	0	0
Bacteria|Firmicutes|Erysipelotrichia|Erysipelotrichales|Erysipelotrichaceae|Erysipelotrichaceae|Otu01835	0	0	0	0	0	0	0	0	0	0	0	0	0	0	0	0	0	0	0	0	0	0	0	0	0	0	0	0	0	0	0	0	0	0	0	0	0	0	0	0.000269614	0	0	0	0	0	0	0	0	0
Bacteria|Spirochaetes|Spirochaetia|Spirochaetales|Spirochaetaceae|Treponema|Otu01837	0	0	0	0	0	0	0	0	0	0	0	0	0	0	0	0	0	0	0	0	0	0	0	0	0	0	0	0	0	0	0	0	0	0	0	0	0	0	0	0.000269614	0	0	0	0	0	0	0	0	0
Bacteria|Firmicutes|Bacilli|Lactobacillales|Streptococcaceae|Streptococcus|Otu01846	0	0	0	0	0	0	0	0	0	0	0	0	0	0	0	0	0	0	0	0	0	0	0	0	0	0	0	0	0	0	0	0	0	0	0	0	0	0	0	0	0	0	0	0	0	0	0	0	0
Bacteria|Saccharibacteria|TM7|TM7|TM7|TM7|Otu01859	0	0	0	0	0	0	0	0	0	0	0	0	0	0	0	0	0	0	0	0	0	0	0	0	0	0	0	0	0	0	0	0	0	0	0	0	0	0	0	0	0	0	0	0	0	0	0	0	0
Bacteria|Firmicutes|Bacilli|Lactobacillales|Carnobacteriaceae|Granulicatella|Otu01860	0	0	0	0	0	0	0	0	0	0	0	0	0	0	0	0	0	0	0	0	0	0	0	0	0.000269614	0	0	0	0	0	0	0	0	0	0	0	0	0	0	0	0	0	0	0	0	0	0	0	0
Bacteria|Firmicutes|Negativicutes|Selenomonadales|Veillonellaceae|Veillonellaceae|Otu01861	0	0	0	0	0	0	0	0	0	0	0	0	0	0	0	0	0	0	0	0	0	0	0	0	0	0	0	0	0	0	0	0	0	0	0	0	0	0	0	0	0	0	0	0	0	0	0	0	0
Bacteria|Firmicutes|Bacilli|Lactobacillales|Streptococcaceae|Streptococcus|Otu01867	0	0	0	0	0	0	0	0	0	0	0	0	0	0	0	0	0	0	0	0	0	0	0	0	0	0	0	0	0	0	0	0	0	0	0	0	0	0	0	0	0	0	0	0	0	0	0	0	0
Bacteria|Firmicutes|Bacilli|Lactobacillales|Streptococcaceae|Streptococcus|Otu01870	0	0	0	0	0	0	0	0	0	0	0	0	0	0	0	0	0	0	0	0	0	0	0	0	0	0	0	0	0	0	0	0	0	0	0	0	0	0	0	0	0	0	0	0	0	0	0	0	0
Bacteria|Firmicutes|Bacilli|Lactobacillales|Streptococcaceae|Streptococcus|Otu01880	0	0	0	0	0	0	0	0	0	0	0	0	0	0	0	0	0	0	0	0	0	0	0	0	0	0	0	0	0	0	0	0	0	0	0	0	0	0	0	0	0	0	0	0	0	0	0	0	0
Bacteria|Bacteroidetes|Bacteroidia|Bacteroidales|Prevotellaceae|Prevotella|Otu01882	0	0	0	0	0	0	0	0	0	0	0	0	0	0	0	0	0	0	0	0	0	0	0	0	0	0	0	0	0	0	0	0	0	0	0	0.000269614	0	0	0	0	0	0	0	0	0	0	0	0	0
Bacteria|Fusobacteria|Fusobacteriia|Fusobacteriales|Leptotrichiaceae|Leptotrichiaceae_unclassified|Otu01885	0	0	0	0	0	0	0	0	0	0	0	0	0	0	0	0	0	0	0	0	0	0	0	0	0	0	0	0	0	0	0	0	0	0	0	0	0	0	0.000808843	0	0	0	0	0	0	0	0	0	0
Bacteria|Firmicutes|Firmicutes|Firmicutes|Firmicutes|Firmicutes_unclassified|Otu01890	0	0	0	0	0	0	0	0	0	0	0	0	0	0	0	0	0	0	0	0	0	0	0	0	0	0	0	0	0	0	0	0	0	0	0	0.000539229	0	0	0	0	0	0	0	0	0	0	0	0	0
Bacteria|Firmicutes|Bacilli|Lactobacillales|Streptococcaceae|Streptococcus|Otu01893	0	0	0	0	0	0	0	0	0	0	0	0	0	0	0	0	0	0	0	0	0	0	0	0	0	0	0	0	0	0	0	0	0	0	0	0	0	0	0	0	0	0.000269614	0	0	0	0	0	0	0
Bacteria|Firmicutes|Firmicutes|Firmicutes|Firmicutes|Firmicutes_unclassified|Otu01898	0	0	0	0	0	0	0	0	0	0	0	0	0	0	0	0	0	0	0	0	0	0	0	0	0	0	0	0	0	0	0	0	0	0	0	0	0	0	0	0	0	0	0	0	0	0	0	0	0
Bacteria|Firmicutes|Bacilli|Lactobacillales|Streptococcaceae|Streptococcus|Otu01900	0	0	0	0	0	0	0	0	0	0	0	0	0	0	0	0	0	0	0	0	0	0	0	0	0	0	0	0	0	0	0	0	0	0	0	0	0	0	0	0	0	0	0	0	0	0	0	0	0
Bacteria|Firmicutes|Bacilli|Lactobacillales|Streptococcaceae|Streptococcus|Otu01911	0	0	0	0	0	0	0	0	0	0	0	0	0	0	0	0	0	0	0	0	0	0	0	0	0	0	0	0	0	0	0	0	0	0	0	0	0	0	0	0	0	0.000269614	0	0	0	0	0	0	0
Bacteria|Actinobacteria|Actinobacteria|Actinobacteria|Actinobacteria|Actinobacteria_unclassified|Otu01913	0	0	0	0	0	0	0	0	0	0	0	0	0	0	0	0	0	0	0	0	0	0	0	0	0	0	0	0	0	0	0	0	0	0	0	0	0	0	0	0	0	0	0	0.000269614	0	0	0	0	0
Bacteria|Firmicutes|Bacilli|Lactobacillales|Carnobacteriaceae|Granulicatella|Otu01918	0	0	0	0	0	0	0	0	0	0	0	0	0	0	0	0	0	0	0	0	0	0	0	0	0	0	0	0	0	0	0	0	0	0	0	0	0	0	0	0	0	0	0	0	0	0	0.000269614	0	0
Bacteria|Proteobacteria|Gammaproteobacteria|Pasteurellales|Pasteurellaceae|Haemophilus|Otu01921	0	0	0	0	0	0	0	0	0	0	0	0	0	0	0	0	0	0	0	0	0	0	0	0	0	0	0	0	0	0	0	0	0	0	0	0	0	0	0	0	0	0	0	0	0	0	0	0	0
Bacteria|Proteobacteria|Betaproteobacteria|Neisseriales|Neisseriaceae|Neisseria|Otu01935	0	0	0	0	0	0	0	0	0	0	0	0	0	0	0	0	0	0	0	0	0	0	0	0	0	0	0	0	0	0	0	0	0	0	0	0	0	0	0	0	0	0	0	0	0	0	0	0	0
Bacteria|Proteobacteria|Gammaproteobacteria|Pasteurellales|Pasteurellaceae|Aggregatibacter|Otu01948	0	0	0	0	0	0	0	0	0	0	0	0	0	0	0	0	0	0	0	0	0	0	0	0	0	0	0	0	0	0	0	0	0	0	0	0	0	0	0	0	0	0	0	0	0	0	0	0	0
Bacteria|Proteobacteria|Betaproteobacteria|Neisseriales|Neisseriaceae|Neisseria|Otu01950	0	0	0	0	0	0	0	0	0	0	0	0	0	0	0	0	0	0	0	0	0	0	0	0	0	0	0	0	0	0	0	0	0	0	0	0	0	0	0	0	0	0	0	0	0	0	0	0	0
Bacteria|Firmicutes|Bacilli|Lactobacillales|Streptococcaceae|Streptococcus|Otu01954	0	0	0	0	0	0	0	0	0.000269614	0	0	0	0	0	0	0	0	0	0	0	0	0	0	0	0	0	0	0	0	0	0	0	0	0	0	0	0	0	0	0	0	0	0	0	0	0	0	0	0
Bacteria|Proteobacteria|Betaproteobacteria|Neisseriales|Neisseriaceae|Kingella|Otu01955	0	0	0	0	0	0	0	0	0	0	0	0	0	0	0	0	0	0	0	0	0	0	0	0	0	0	0	0	0	0	0	0	0	0	0	0	0	0	0	0	0	0	0	0	0	0	0	0	0
Bacteria|Proteobacteria|Epsilonproteobacteria|Campylobacterales|Helicobacteraceae|Helicobacter|Otu01972	0	0	0	0	0	0	0	0	0	0	0	0	0	0	0	0	0	0	0	0	0	0	0	0	0	0	0	0	0	0	0	0	0	0	0	0	0	0	0	0.000269614	0	0	0	0	0	0	0	0	0
Bacteria|Firmicutes|Bacilli|Lactobacillales|Streptococcaceae|Streptococcus|Otu01974	0	0	0	0	0	0	0	0	0	0	0	0	0	0	0	0	0	0	0	0	0	0	0	0	0	0	0	0	0	0	0	0	0	0	0	0	0	0	0	0.000269614	0	0	0	0	0	0	0	0	0
Bacteria|Proteobacteria|Betaproteobacteria|Neisseriales|Neisseriaceae|Neisseria|Otu01975	0	0	0	0	0	0	0	0	0	0	0	0	0	0	0	0	0	0	0	0	0	0	0	0	0	0	0	0	0	0	0	0	0	0	0	0	0	0	0	0	0	0	0	0	0	0	0	0	0
Bacteria|Firmicutes|Bacilli|Lactobacillales|Carnobacteriaceae|Granulicatella|Otu01977	0	0	0	0	0	0	0	0	0	0	0	0	0	0	0	0	0	0	0	0	0	0	0	0	0	0	0	0	0	0	0	0	0	0	0	0.000539229	0	0	0	0	0	0	0	0	0	0	0	0	0
Bacteria|Proteobacteria|Gammaproteobacteria|Pasteurellales|Pasteurellaceae|Aggregatibacter|Otu01978	0	0	0	0	0	0	0	0	0	0	0	0	0	0	0	0	0	0	0	0	0	0	0	0	0	0	0	0	0	0	0	0	0	0	0	0	0	0	0	0	0	0	0	0	0	0	0	0	0
Bacteria|Firmicutes|Negativicutes|Selenomonadales|Veillonellaceae|Veillonellaceae|Otu02017	0	0	0	0	0	0	0	0	0	0	0	0	0	0	0	0	0	0	0	0	0	0	0	0	0	0	0	0	0	0	0	0	0	0	0	0	0	0	0	0	0	0	0	0	0	0	0	0	0
Bacteria|Firmicutes|Clostridia|Clostridiales|Ruminococcaceae|Ruminococcaceae|Otu02024	0	0	0	0	0	0	0	0	0	0	0	0	0	0	0	0	0	0	0	0	0	0	0	0	0	0	0	0	0	0	0	0	0	0	0	0	0	0	0	0	0	0	0	0	0	0	0	0	0
[truncated: 55 more columns]
